# Supplementary material for: Syntheses and crystal structures of three salts of 1-(4-nitro­phenyl)­piperazine
Source: Acta Crystallogr E Crystallogr Commun. 2023 Apr 6;79(Pt 5):423–7. doi: 10.1107/S205698902300302X (PMC10162081; doi:10.1107/S205698902300302X)
Supplement: Supplementary file 1 [file e-79-00423-sup1.cif]

##############################################################################
#                                                                            #
# This CIF contains the data in a paper accepted for publication in          #
# Acta Crystallographica Section E. It conforms to the requirements of       #
# Notes for Authors for Acta Crystallographica Section E, and has been       #
# peer reviewed under the auspices of the IUCr Commission on Journals.       #
#                                                                            #
# Full details of the Crystallographic Information File format               #
# are given in the paper "The Crystallographic Information File (CIF):       #
# a New Standard Archive File for Crystallography" by S. R. Hall, F. H.      #
# Allen and I. D. Brown [Acta Cryst. (1991), A47, 655-685].                  #
#                                                                            #
# The current version of the core CIF dictionary is obtainable from          #
# ftp://ftp.iucr.org/pub/cif_core.dic.                                       #
#                                                                            #
# Software is freely available for graphical display of the structure(s)     #
# in this CIF. For information consult the CIF software page                 #
# http://www.iucr.org/resources/cif/software.                                #
#                                                                            #
# This file may be used for bona fide research purposes within the           #
# scientific community so long as proper attribution is given to the journal # 
# article from which it was obtained.                                        #
#                                                                            #
##############################################################################
data_1
_audit_creation_method     'SHELXL-2018/3'
_journal_date_recd_electronic     2023-01-25
_journal_date_accepted     2023-04-02
_journal_name_full     'Acta Crystallographica, Section E'
_journal_year     2023
_journal_volume     79
_journal_issue      5
_journal_page_first     0
_journal_page_last     0
_journal_paper_category     GO
_journal_paper_doi     10.1107/S205698902300302X
_journal_coeditor_code     HB8051
_publ_contact_author_name     'Hemmige S. Yathirajan'
_publ_contact_author_address
;
Department of Studies in Chemistry,
University of Mysore,
Manasagangotri, Mysore-570 006,
India
;
_publ_contact_author_email     'yathirajan@hotmail.com'
_publ_contact_author_fax     ?
_publ_contact_author_phone     ?
_publ_section_title
;
Syntheses and crystal structures of three salts of
1-(4-nitrophenyl)piperazine
;
loop_
    _publ_author_name
    _publ_author_footnote
    _publ_author_address
    'Prasad, Holehundi J Shankara' .
;
Department of Chemistry,
Yuvaraja's College,
University of Mysore,
Mysore-570 005,
India
;
    'Devaraju' .
;
Department of Chemistry,
Yuvaraja's College,
University of Mysore,
Mysore-570 005,
India
;
    'Yathirajan, Hemmige S.' .
;
Department of Studies in Chemistry,
University of Mysore,
Manasagangotri, Mysore-570 006,
India
;
    'Akkurt, Mehmet' .
;
Department of Physics,
Faculty of Sciences,
Erciyes University, 38039
Kayseri,
Turkey
;
    'Foro, Sabine' .
;
Institute of Materials Science,
Darmstadt University of Technology,
Alarich-Weiss-Strasse 2, D-64287 Darmstadt,
Germany
;
    'Balerao, Rishik' .
;
Thomas Jefferson High School for Science and Technology
6560 Braddock Rd
Alexandria VA 22312
USA
;
    'Butcher, Ray J.' .
;
Department of Chemistry
Howard University
525 College Street NW
Washington DC 20059
USA
;
_publ_section_synopsis
;
The crystal structures and Hirshfeld surface analyses of three salts of
1-(4-nitrophenyl)piperazine with 2-chlorobenzoic acid, 2-bromobenzoic acid and
2-iodobenzoic acid are reported.
;
_chemical_name_systematic
;
4-(4-Nitrophenyl)piperazin-1-ium 2-chlorobenzoate
;
_chemical_name_common     ?
_chemical_formula_moiety     'C10 H14 N3 O2 +, C7 H4 Cl O2 -'
_chemical_formula_sum     'C17 H18 Cl N3 O4'
_chemical_formula_iupac     'C10 H14 N3 O2 +, C7 H4 Cl O2 -'
_chemical_formula_weight     363.79
_chemical_melting_point     ?
_space_group_crystal_system     triclinic
_space_group_name_H-M_alt     'P -1'
_space_group_name_Hall     '-P 1'
loop_
    _space_group_symop_operation_xyz
    'x, y, z'
    '-x, -y, -z'
_cell_length_a     6.6073(5)
_cell_length_b     8.2708(5)
_cell_length_c     16.9840(10)
_cell_angle_alpha     102.385(6)
_cell_angle_beta     91.745(6)
_cell_angle_gamma     99.903(6)
_cell_volume     890.84(10)
_cell_formula_units_Z     2
_cell_measurement_reflns_used     2365
_cell_measurement_theta_min     2.56
_cell_measurement_theta_max     27.61
_cell_measurement_temperature     293(2)
_exptl_crystal_description     prism
_exptl_crystal_colour     yellow
_exptl_crystal_size_max     0.480
_exptl_crystal_size_mid     0.440
_exptl_crystal_size_min     0.240
_exptl_crystal_density_diffrn     1.356
_exptl_crystal_density_meas     ?
_exptl_crystal_density_method     ?
_exptl_crystal_F_000     380
_exptl_absorpt_coefficient_mu     0.241
_exptl_absorpt_correction_type     multi-scan
_exptl_absorpt_process_details
;
(CrysalisRed; Oxford Diffraction, 2009)
;
_exptl_absorpt_correction_T_min     0.89411
_exptl_absorpt_correction_T_max     1.00000
_diffrn_ambient_temperature     293(2)
_diffrn_source     ?
_diffrn_radiation_type     MoK\a
_diffrn_radiation_wavelength     0.71073
_diffrn_measurement_device_type     'Oxford Diffraction Xcalibur CCD'
_diffrn_measurement_method     \w
_diffrn_detector_area_resol_mean     ?
_diffrn_reflns_number     6637
_diffrn_reflns_av_R_equivalents     0.0144
_diffrn_reflns_av_unetI/netI     0.0394
_diffrn_reflns_theta_min     2.565
_diffrn_reflns_theta_max     27.674
_diffrn_reflns_theta_full     25.242
_diffrn_measured_fraction_theta_max     0.909
_diffrn_measured_fraction_theta_full     0.998
_diffrn_reflns_limit_h_min     -8
_diffrn_reflns_limit_h_max     8
_diffrn_reflns_limit_k_min     -10
_diffrn_reflns_limit_k_max     7
_diffrn_reflns_limit_l_min     -20
_diffrn_reflns_limit_l_max     21
_refine_special_details     ?
_reflns_number_total     3787
_reflns_number_gt     1916
_reflns_threshold_expression     'I > 2\s(I)'
_refine_ls_structure_factor_coef     Fsqd
_refine_ls_matrix_type     full
_refine_ls_R_factor_all     0.1362
_refine_ls_R_factor_gt     0.0653
_refine_ls_wR_factor_gt     0.1310
_refine_ls_wR_factor_ref     0.1623
_refine_ls_goodness_of_fit_ref     1.056
_refine_ls_restrained_S_all     1.045
_refine_ls_number_reflns     3787
_refine_ls_number_parameters     357
_refine_ls_number_restraints     714
_refine_ls_hydrogen_treatment     mixed
_refine_ls_weighting_scheme     calc
_refine_ls_weighting_details
              'w=1/[\s^2^(Fo^2^)+(0.0521P)^2^+0.3137P] where P=(Fo^2^+2Fc^2^)/3'
_atom_sites_solution_hydrogens     mixed
_atom_sites_solution_primary     dual
_atom_sites_solution_secondary     difmap
_refine_ls_shift/su_max     0.000
_refine_ls_shift/su_mean     0.000
_refine_diff_density_max     0.152
_refine_diff_density_min     -0.148
_refine_ls_extinction_method     none
_refine_ls_extinction_coef     .
loop_
    _atom_type_symbol
    _atom_type_description
    _atom_type_scat_dispersion_real
    _atom_type_scat_dispersion_imag
    _atom_type_scat_source
    'C' 'C' 0.0033 0.0016
                         'International Tables Vol C Tables 4.2.6.8 and 6.1.1.4'
    'H' 'H' 0.0000 0.0000
                         'International Tables Vol C Tables 4.2.6.8 and 6.1.1.4'
    'N' 'N' 0.0061 0.0033
                         'International Tables Vol C Tables 4.2.6.8 and 6.1.1.4'
    'O' 'O' 0.0106 0.0060
                         'International Tables Vol C Tables 4.2.6.8 and 6.1.1.4'
    'Cl' 'Cl' 0.1484 0.1585
                         'International Tables Vol C Tables 4.2.6.8 and 6.1.1.4'
_computing_data_collection
;
CrysAlis CCD (Oxford Diffraction, 2009)
;
_computing_cell_refinement
;
CrysAlis RED (Oxford Diffraction, 2009)
;
_computing_data_reduction
;
CrysAlis RED (Oxford Diffraction, 2009)
;
_computing_structure_solution
;
<i>SHELXL2018</i> (Sheldrick, 2015b)
;
_computing_structure_refinement
;
<i>SHELXL2018/3</i> (Sheldrick, 2015a)
;
_computing_molecular_graphics
;
Olex2 1.5 (Dolomanov <i>et al.</i>,  2009)
;
_computing_publication_material
;
Olex2 1.5 (Dolomanov <i>et al.</i>,  2009)
;
loop_
    _atom_site_type_symbol
    _atom_site_label
    _atom_site_fract_x
    _atom_site_fract_y
    _atom_site_fract_z
    _atom_site_U_iso_or_equiv
    _atom_site_adp_type
    _atom_site_calc_flag
    _atom_site_occupancy
    _atom_site_disorder_assembly
    _atom_site_disorder_group
    Cl Cl1 1.0680(5) 0.6989(5) 0.5627(2) 0.0833(8) Uani d 0.745(10) A 1
    O O3 0.7965(9) 1.0649(9) 0.6034(5) 0.0842(18) Uani d 0.745(10) A 1
    O O4 0.6067(11) 0.8100(10) 0.5952(5) 0.082(2) Uani d 0.745(10) A 1
    C C11 0.9076(7) 0.8971(6) 0.6843(2) 0.0615(11) Uani d 0.745(10) A 1
    C C12 1.0545(7) 0.7974(6) 0.6616(3) 0.0650(12) Uani d 0.745(10) A 1
    C C13 1.1959(7) 0.7776(5) 0.7195(3) 0.0835(16) Uani d 0.745(10) A 1
    H H13 1.294232 0.710907 0.704298 0.100 Uiso calc 0.745(10) A 1
    C C14 1.1905(8) 0.8575(5) 0.8000(3) 0.0943(18) Uani d 0.745(10) A 1
    H H14 1.285124 0.844228 0.838711 0.113 Uiso calc 0.745(10) A 1
    C C15 1.0436(9) 0.9572(6) 0.8227(2) 0.0931(16) Uani d 0.745(10) A 1
    H H15 1.039942 1.010634 0.876538 0.112 Uiso calc 0.745(10) A 1
    C C16 0.9022(8) 0.9770(6) 0.7648(3) 0.0776(13) Uani d 0.745(10) A 1
    H H16 0.803866 1.043720 0.779953 0.093 Uiso calc 0.745(10) A 1
    C C17 0.7612(19) 0.9300(14) 0.6263(9) 0.0666(17) Uani d 0.745(10) A 1
    Cl Cl1A 1.0723(17) 0.6949(14) 0.5994(9) 0.100(3) Uani d 0.255(10) A 2
    O O3A 0.741(3) 1.065(3) 0.6227(13) 0.082(4) Uani d 0.255(10) A 2
    O O4A 0.654(3) 0.785(3) 0.5841(13) 0.073(4) Uani d 0.255(10) A 2
    C C11A 0.877(2) 0.906(2) 0.7016(7) 0.066(2) Uani d 0.255(10) A 2
    C C12A 1.030(2) 0.8078(18) 0.6923(8) 0.069(2) Uani d 0.255(10) A 2
    C C13A 1.1458(19) 0.7951(16) 0.7596(10) 0.083(2) Uani d 0.255(10) A 2
    H H13A 1.247604 0.729405 0.753378 0.099 Uiso calc 0.255(10) A 2
    C C14A 1.110(2) 0.8807(17) 0.8362(8) 0.092(3) Uani d 0.255(10) A 2
    H H14A 1.187433 0.872219 0.881231 0.111 Uiso calc 0.255(10) A 2
    C C15A 0.958(2) 0.9790(17) 0.8455(7) 0.090(3) Uani d 0.255(10) A 2
    H H15A 0.933424 1.036208 0.896755 0.108 Uiso calc 0.255(10) A 2
    C C16A 0.841(2) 0.9916(19) 0.7782(8) 0.081(2) Uani d 0.255(10) A 2
    H H16A 0.739583 1.057381 0.784426 0.097 Uiso calc 0.255(10) A 2
    C C17A 0.735(7) 0.904(5) 0.617(3) 0.067(3) Uani d 0.255(10) A 2
    O O1A 0.437(2) 0.1420(17) -0.0678(8) 0.143(4) Uani d 0.437(13) B 2
    O O2A 0.725(2) 0.2969(18) -0.0749(8) 0.127(3) Uani d 0.437(13) B 2
    N N3A 0.575(2) 0.2519(16) -0.0385(7) 0.105(2) Uani d 0.437(13) B 2
    C C1A 0.548(2) 0.5327(19) 0.1991(6) 0.071(2) Uani d 0.437(13) B 2
    C C2A 0.713(2) 0.5730(16) 0.1536(7) 0.085(3) Uani d 0.437(13) B 2
    H H2 0.820154 0.661738 0.175667 0.102 Uiso calc 0.437(13) B 2
    C C3A 0.7186(17) 0.4807(15) 0.0753(7) 0.089(3) Uani d 0.437(13) B 2
    H H3 0.829021 0.507621 0.044865 0.107 Uiso calc 0.437(13) B 2
    C C4A 0.5589(19) 0.3480(14) 0.0424(5) 0.086(2) Uani d 0.437(13) B 2
    C C5A 0.3939(18) 0.3077(15) 0.0878(7) 0.093(2) Uani d 0.437(13) B 2
    H H5 0.287089 0.218996 0.065773 0.112 Uiso calc 0.437(13) B 2
    C C6A 0.389(2) 0.4001(18) 0.1662(7) 0.089(2) Uani d 0.437(13) B 2
    H H6 0.278218 0.373111 0.196576 0.107 Uiso calc 0.437(13) B 2
    O O1 0.5473(18) 0.1306(13) -0.0808(7) 0.144(3) Uani d 0.563(13) B 1
    O O2 0.836(2) 0.2893(15) -0.0755(6) 0.161(4) Uani d 0.563(13) B 1
    N N3 0.675(2) 0.2455(14) -0.0465(6) 0.109(3) Uani d 0.563(13) B 1
    C C1 0.5784(18) 0.5063(14) 0.1894(4) 0.070(2) Uani d 0.563(13) B 1
    C C2 0.7641(16) 0.5504(13) 0.1562(5) 0.089(3) Uani d 0.563(13) B 1
    H H2A 0.866018 0.635336 0.185813 0.107 Uiso calc 0.563(13) B 1
    C C3 0.7975(15) 0.4676(12) 0.0787(5) 0.095(2) Uani d 0.563(13) B 1
    H H3A 0.921692 0.497043 0.056517 0.114 Uiso calc 0.563(13) B 1
    C C4 0.6452(15) 0.3406(11) 0.0345(4) 0.086(2) Uani d 0.563(13) B 1
    C C5 0.4595(14) 0.2966(11) 0.0676(5) 0.087(2) Uani d 0.563(13) B 1
    H H5A 0.357591 0.211638 0.038029 0.105 Uiso calc 0.563(13) B 1
    C C6 0.4261(15) 0.3794(13) 0.1451(5) 0.0822(19) Uani d 0.563(13) B 1
    H H6A 0.301914 0.349929 0.167326 0.099 Uiso calc 0.563(13) B 1
    N N1 0.5532(4) 0.5957(3) 0.27470(16) 0.0768(8) Uani d 1 . .
    N N2 0.5064(4) 0.7717(3) 0.43581(17) 0.0675(7) Uani d 1 . .
    H H2B 0.417(4) 0.834(3) 0.4252(17) 0.081 Uiso d 1 . .
    H H2C 0.530(5) 0.795(4) 0.4892(11) 0.081 Uiso d 1 . .
    C C7 0.3683(5) 0.5526(4) 0.3162(2) 0.0921(11) Uani d 1 . .
    H H7A 0.313237 0.433276 0.297924 0.110 Uiso calc 1 . .
    H H7B 0.264769 0.614262 0.302794 0.110 Uiso calc 1 . .
    C C8 0.4136(5) 0.5935(3) 0.4054(2) 0.0858(10) Uani d 1 . .
    H H8A 0.286923 0.568239 0.431384 0.103 Uiso calc 1 . .
    H H8B 0.506956 0.523703 0.419185 0.103 Uiso calc 1 . .
    C C9 0.6955(5) 0.8126(4) 0.3947(2) 0.0899(11) Uani d 1 . .
    H H9A 0.796744 0.749561 0.408843 0.108 Uiso calc 1 . .
    H H9B 0.752465 0.931538 0.412976 0.108 Uiso calc 1 . .
    C C10 0.6532(6) 0.7714(4) 0.3053(2) 0.0929(11) Uani d 1 . .
    H H10A 0.565368 0.844595 0.290746 0.111 Uiso calc 1 . .
    H H10B 0.781839 0.792344 0.279945 0.111 Uiso calc 1 . .
loop_
    _atom_site_aniso_label
    _atom_site_aniso_U_11
    _atom_site_aniso_U_22
    _atom_site_aniso_U_33
    _atom_site_aniso_U_12
    _atom_site_aniso_U_13
    _atom_site_aniso_U_23
    Cl1 0.0608(8) 0.0760(9) 0.0980(18) 0.0096(6) 0.0027(12) -0.0109(13)
    O3 0.056(3) 0.069(2) 0.139(4) 0.019(2) 0.014(3) 0.041(3)
    O4 0.048(3) 0.077(3) 0.115(4) 0.000(2) 0.000(3) 0.018(2)
    C11 0.053(2) 0.0330(18) 0.092(3) -0.0025(16) 0.002(2) 0.0088(19)
    C12 0.058(2) 0.0400(19) 0.088(3) 0.0002(16) -0.009(2) 0.003(2)
    C13 0.087(3) 0.050(2) 0.108(4) 0.015(2) -0.016(3) 0.007(3)
    C14 0.110(4) 0.069(3) 0.096(4) 0.012(3) -0.029(3) 0.009(3)
    C15 0.107(4) 0.064(3) 0.097(3) 0.002(3) -0.004(3) 0.004(2)
    C16 0.077(3) 0.049(2) 0.101(3) 0.007(2) 0.009(2) 0.009(2)
    C17 0.047(4) 0.048(4) 0.101(4) 0.007(3) 0.010(3) 0.009(3)
    Cl1A 0.071(3) 0.079(3) 0.140(6) 0.017(2) 0.020(5) -0.004(5)
    O3A 0.064(8) 0.063(5) 0.128(9) 0.024(6) 0.017(7) 0.030(6)
    O4A 0.048(8) 0.062(6) 0.104(7) 0.005(6) 0.004(6) 0.014(5)
    C11A 0.057(4) 0.038(4) 0.099(4) 0.005(3) 0.001(4) 0.009(4)
    C12A 0.063(4) 0.039(4) 0.098(4) 0.004(3) -0.007(4) 0.009(4)
    C13A 0.085(4) 0.054(4) 0.103(5) 0.011(4) -0.015(4) 0.010(4)
    C14A 0.096(5) 0.068(5) 0.105(5) 0.009(5) -0.010(5) 0.009(5)
    C15A 0.089(6) 0.066(5) 0.106(5) 0.001(4) 0.000(5) 0.011(5)
    C16A 0.080(5) 0.054(4) 0.101(4) 0.001(4) 0.002(4) 0.008(4)
    C17A 0.051(5) 0.047(5) 0.102(5) 0.011(4) 0.006(4) 0.015(5)
    O1A 0.145(8) 0.134(6) 0.107(6) -0.007(6) -0.031(6) -0.035(5)
    O2A 0.135(7) 0.122(6) 0.103(6) 0.019(6) 0.005(6) -0.019(5)
    N3A 0.117(5) 0.090(4) 0.089(4) 0.007(5) -0.014(4) -0.007(3)
    C1A 0.090(5) 0.033(4) 0.080(4) 0.002(4) -0.014(3) -0.001(3)
    C2A 0.095(5) 0.053(4) 0.091(4) -0.005(4) -0.014(4) -0.001(3)
    C3A 0.094(5) 0.072(4) 0.087(4) -0.001(4) -0.010(4) 0.004(3)
    C4A 0.104(5) 0.068(3) 0.074(3) 0.001(4) -0.018(4) -0.001(3)
    C5A 0.112(5) 0.071(4) 0.077(5) -0.009(4) -0.017(4) 0.000(4)
    C6A 0.107(5) 0.063(4) 0.079(5) -0.006(4) -0.017(4) -0.001(4)
    O1 0.146(7) 0.123(4) 0.116(5) -0.016(5) -0.006(5) -0.043(4)
    O2 0.144(7) 0.150(5) 0.140(5) -0.011(6) 0.036(5) -0.051(4)
    N3 0.125(6) 0.090(4) 0.088(4) -0.008(5) -0.003(4) -0.008(3)
    C1 0.090(4) 0.033(3) 0.082(3) 0.007(3) -0.017(3) 0.006(3)
    C2 0.099(5) 0.059(4) 0.092(3) -0.004(4) -0.003(3) -0.004(3)
    C3 0.103(5) 0.074(3) 0.090(3) -0.005(4) -0.005(4) -0.002(3)
    C4 0.105(5) 0.068(3) 0.076(3) 0.004(4) -0.012(3) 0.004(2)
    C5 0.108(5) 0.068(3) 0.069(4) -0.010(3) -0.015(3) 0.002(3)
    C6 0.101(4) 0.058(3) 0.070(4) -0.011(3) -0.012(3) -0.001(3)
    N1 0.0767(17) 0.0420(12) 0.099(2) -0.0114(11) -0.0042(15) 0.0076(13)
    N2 0.0543(15) 0.0425(12) 0.103(2) 0.0079(10) 0.0018(15) 0.0101(14)
    C7 0.079(2) 0.0508(17) 0.127(3) -0.0174(16) -0.006(2) 0.0043(19)
    C8 0.086(2) 0.0425(16) 0.121(3) -0.0017(15) 0.014(2) 0.0099(17)
    C9 0.061(2) 0.074(2) 0.111(3) -0.0155(16) 0.0106(19) -0.0102(19)
    C10 0.096(3) 0.0543(18) 0.105(3) -0.0236(17) 0.011(2) -0.0043(18)
_geom_special_details
;
 All esds (except the esd in the dihedral angle between two l.s. planes)
 are estimated using the full covariance matrix.  The cell esds are taken
 into account individually in the estimation of esds in distances, angles
 and torsion angles; correlations between esds in cell parameters are only
 used when they are defined by crystal symmetry.  An approximate (isotropic)
 treatment of cell esds is used for estimating esds involving l.s. planes.
;
loop_
    _geom_bond_atom_site_label_1
    _geom_bond_atom_site_label_2
    _geom_bond_site_symmetry_2
    _geom_bond_distance
    _geom_bond_publ_flag
    Cl1 C12 . 1.715(3) ?
    Cl1 H8A 2_666 2.953(5) ?
    O3 C17 . 1.247(14) ?
    O4 C17 . 1.304(10) ?
    C11 C12 . 1.3900 ?
    C11 C16 . 1.3900 ?
    C11 C17 . 1.458(15) ?
    C12 C13 . 1.3900 ?
    C13 C14 . 1.3900 ?
    C13 H13 . 0.9300 ?
    C14 C15 . 1.3900 ?
    C14 H14 . 0.9300 ?
    C15 C16 . 1.3900 ?
    C15 H15 . 0.9300 ?
    C16 H16 . 0.9300 ?
    Cl1A C12A . 1.711(4) ?
    O3A C17A . 1.31(4) ?
    O4A C17A . 1.06(4) ?
    C11A C12A . 1.3900 ?
    C11A C16A . 1.3900 ?
    C11A C17A . 1.68(4) ?
    C12A C13A . 1.3900 ?
    C13A C14A . 1.3900 ?
    C13A H13A . 0.9300 ?
    C14A C15A . 1.3900 ?
    C14A H14A . 0.9300 ?
    C15A C16A . 1.3900 ?
    C15A H15A . 0.9300 ?
    C16A H16A . 0.9300 ?
    O1A N3A . 1.182(10) ?
    O2A N3A . 1.235(12) ?
    N3A C4A . 1.448(9) ?
    C1A N1 . 1.275(9) ?
    C1A C2A . 1.3900 ?
    C1A C6A . 1.3900 ?
    C2A C3A . 1.3900 ?
    C2A H2 . 0.9300 ?
    C3A C4A . 1.3900 ?
    C3A H3 . 0.9300 ?
    C4A C5A . 1.3900 ?
    C5A C6A . 1.3900 ?
    C5A H5 . 0.9300 ?
    C6A H6 . 0.9300 ?
    O1 N3 . 1.189(9) ?
    O2 N3 . 1.216(10) ?
    N3 C4 . 1.468(8) ?
    C1 C2 . 1.3900 ?
    C1 C6 . 1.3900 ?
    C1 N1 . 1.507(7) ?
    C2 C3 . 1.3900 ?
    C2 H2A . 0.9300 ?
    C3 C4 . 1.3900 ?
    C3 H3A . 0.9300 ?
    C4 C5 . 1.3900 ?
    C5 C6 . 1.3900 ?
    C5 H5A . 0.9300 ?
    C6 H6A . 0.9300 ?
    N1 C7 . 1.459(4) ?
    N1 C10 . 1.464(3) ?
    N2 C8 . 1.469(3) ?
    N2 C9 . 1.474(4) ?
    N2 H2B . 0.882(17) ?
    N2 H2C . 0.889(17) ?
    C7 C8 . 1.488(5) ?
    C7 H7A . 0.9700 ?
    C7 H7B . 0.9700 ?
    C8 H8A . 0.9700 ?
    C8 H8B . 0.9700 ?
    C9 C10 . 1.490(5) ?
    C9 H9A . 0.9700 ?
    C9 H9B . 0.9700 ?
    C10 H10A . 0.9700 ?
    C10 H10B . 0.9700 ?
loop_
    _geom_angle_atom_site_label_1
    _geom_angle_atom_site_label_2
    _geom_angle_atom_site_label_3
    _geom_angle_site_symmetry_1
    _geom_angle_site_symmetry_3
    _geom_angle
    _geom_angle_publ_flag
    C12 Cl1 H8A . 2_666 92.6(2) ?
    C12 C11 C16 . . 120.0 ?
    C12 C11 C17 . . 122.9(6) ?
    C16 C11 C17 . . 117.0(6) ?
    C11 C12 C13 . . 120.0 ?
    C11 C12 Cl1 . . 121.34(18) ?
    C13 C12 Cl1 . . 118.66(18) ?
    C14 C13 C12 . . 120.0 ?
    C14 C13 H13 . . 120.0 ?
    C12 C13 H13 . . 120.0 ?
    C13 C14 C15 . . 120.0 ?
    C13 C14 H14 . . 120.0 ?
    C15 C14 H14 . . 120.0 ?
    C14 C15 C16 . . 120.0 ?
    C14 C15 H15 . . 120.0 ?
    C16 C15 H15 . . 120.0 ?
    C15 C16 C11 . . 120.0 ?
    C15 C16 H16 . . 120.0 ?
    C11 C16 H16 . . 120.0 ?
    O3 C17 O4 . . 122.2(12) ?
    O3 C17 C11 . . 119.3(7) ?
    O4 C17 C11 . . 118.2(10) ?
    C12A C11A C16A . . 120.0 ?
    C12A C11A C17A . . 116.6(17) ?
    C16A C11A C17A . . 123.3(17) ?
    C11A C12A C13A . . 120.0 ?
    C11A C12A Cl1A . . 121.3(4) ?
    C13A C12A Cl1A . . 118.7(4) ?
    C14A C13A C12A . . 120.0 ?
    C14A C13A H13A . . 120.0 ?
    C12A C13A H13A . . 120.0 ?
    C13A C14A C15A . . 120.0 ?
    C13A C14A H14A . . 120.0 ?
    C15A C14A H14A . . 120.0 ?
    C16A C15A C14A . . 120.0 ?
    C16A C15A H15A . . 120.0 ?
    C14A C15A H15A . . 120.0 ?
    C15A C16A C11A . . 120.0 ?
    C15A C16A H16A . . 120.0 ?
    C11A C16A H16A . . 120.0 ?
    O4A C17A O3A . . 140(4) ?
    O4A C17A C11A . . 118(4) ?
    O3A C17A C11A . . 101(2) ?
    O1A N3A O2A . . 123.5(11) ?
    O1A N3A C4A . . 118.5(10) ?
    O2A N3A C4A . . 117.8(10) ?
    N1 C1A C2A . . 121.6(9) ?
    N1 C1A C6A . . 117.4(9) ?
    C2A C1A C6A . . 120.0 ?
    C1A C2A C3A . . 120.0 ?
    C1A C2A H2 . . 120.0 ?
    C3A C2A H2 . . 120.0 ?
    C4A C3A C2A . . 120.0 ?
    C4A C3A H3 . . 120.0 ?
    C2A C3A H3 . . 120.0 ?
    C3A C4A C5A . . 120.0 ?
    C3A C4A N3A . . 118.0(6) ?
    C5A C4A N3A . . 122.0(6) ?
    C6A C5A C4A . . 120.0 ?
    C6A C5A H5 . . 120.0 ?
    C4A C5A H5 . . 120.0 ?
    C5A C6A C1A . . 120.0 ?
    C5A C6A H6 . . 120.0 ?
    C1A C6A H6 . . 120.0 ?
    O1 N3 O2 . . 122.6(9) ?
    O1 N3 C4 . . 120.6(8) ?
    O2 N3 C4 . . 116.9(7) ?
    C2 C1 C6 . . 120.0 ?
    C2 C1 N1 . . 117.8(6) ?
    C6 C1 N1 . . 122.1(6) ?
    C1 C2 C3 . . 120.0 ?
    C1 C2 H2A . . 120.0 ?
    C3 C2 H2A . . 120.0 ?
    C4 C3 C2 . . 120.0 ?
    C4 C3 H3A . . 120.0 ?
    C2 C3 H3A . . 120.0 ?
    C3 C4 C5 . . 120.0 ?
    C3 C4 N3 . . 122.1(5) ?
    C5 C4 N3 . . 117.9(5) ?
    C4 C5 C6 . . 120.0 ?
    C4 C5 H5A . . 120.0 ?
    C6 C5 H5A . . 120.0 ?
    C5 C6 C1 . . 120.0 ?
    C5 C6 H6A . . 120.0 ?
    C1 C6 H6A . . 120.0 ?
    C1A N1 C7 . . 117.5(7) ?
    C1A N1 C10 . . 118.6(7) ?
    C7 N1 C10 . . 111.7(3) ?
    C7 N1 C1 . . 121.9(5) ?
    C10 N1 C1 . . 120.3(5) ?
    C8 N2 C9 . . 109.7(2) ?
    C8 N2 H2B . . 108(2) ?
    C9 N2 H2B . . 109.3(19) ?
    C8 N2 H2C . . 111(2) ?
    C9 N2 H2C . . 112(2) ?
    H2B N2 H2C . . 107(3) ?
    N1 C7 C8 . . 111.2(3) ?
    N1 C7 H7A . . 109.4 ?
    C8 C7 H7A . . 109.4 ?
    N1 C7 H7B . . 109.4 ?
    C8 C7 H7B . . 109.4 ?
    H7A C7 H7B . . 108.0 ?
    N2 C8 C7 . . 111.6(3) ?
    N2 C8 H8A . . 109.3 ?
    C7 C8 H8A . . 109.3 ?
    N2 C8 H8B . . 109.3 ?
    C7 C8 H8B . . 109.3 ?
    H8A C8 H8B . . 108.0 ?
    N2 C9 C10 . . 111.3(3) ?
    N2 C9 H9A . . 109.4 ?
    C10 C9 H9A . . 109.4 ?
    N2 C9 H9B . . 109.4 ?
    C10 C9 H9B . . 109.4 ?
    H9A C9 H9B . . 108.0 ?
    N1 C10 C9 . . 111.9(3) ?
    N1 C10 H10A . . 109.2 ?
    C9 C10 H10A . . 109.2 ?
    N1 C10 H10B . . 109.2 ?
    C9 C10 H10B . . 109.2 ?
    H10A C10 H10B . . 107.9 ?
loop_
    _geom_torsion_atom_site_label_1
    _geom_torsion_atom_site_label_2
    _geom_torsion_atom_site_label_3
    _geom_torsion_atom_site_label_4
    _geom_torsion_site_symmetry_1
    _geom_torsion_site_symmetry_2
    _geom_torsion_site_symmetry_3
    _geom_torsion_site_symmetry_4
    _geom_torsion
    _geom_torsion_publ_flag
    C16 C11 C12 C13 . . . . 0.0 ?
    C17 C11 C12 C13 . . . . 177.0(7) ?
    C16 C11 C12 Cl1 . . . . -179.2(4) ?
    C17 C11 C12 Cl1 . . . . -2.3(6) ?
    H8A Cl1 C12 C11 2_666 . . . -77.7 ?
    H8A Cl1 C12 C13 2_666 . . . 103.1 ?
    C11 C12 C13 C14 . . . . 0.0 ?
    Cl1 C12 C13 C14 . . . . 179.2(4) ?
    C12 C13 C14 C15 . . . . 0.0 ?
    C13 C14 C15 C16 . . . . 0.0 ?
    C14 C15 C16 C11 . . . . 0.0 ?
    C12 C11 C16 C15 . . . . 0.0 ?
    C17 C11 C16 C15 . . . . -177.1(6) ?
    C12 C11 C17 O3 . . . . -99.0(12) ?
    C16 C11 C17 O3 . . . . 78.0(14) ?
    C12 C11 C17 O4 . . . . 75.1(13) ?
    C16 C11 C17 O4 . . . . -107.8(11) ?
    C16A C11A C12A C13A . . . . 0.0 ?
    C17A C11A C12A C13A . . . . -176.2(19) ?
    C16A C11A C12A Cl1A . . . . 177.7(12) ?
    C17A C11A C12A Cl1A . . . . 1.5(19) ?
    C11A C12A C13A C14A . . . . 0.0 ?
    Cl1A C12A C13A C14A . . . . -177.7(12) ?
    C12A C13A C14A C15A . . . . 0.0 ?
    C13A C14A C15A C16A . . . . 0.0 ?
    C14A C15A C16A C11A . . . . 0.0 ?
    C12A C11A C16A C15A . . . . 0.0 ?
    C17A C11A C16A C15A . . . . 176(2) ?
    C12A C11A C17A O4A . . . . 57(5) ?
    C16A C11A C17A O4A . . . . -119(4) ?
    C12A C11A C17A O3A . . . . -132(2) ?
    C16A C11A C17A O3A . . . . 52(3) ?
    N1 C1A C2A C3A . . . . 168.6(14) ?
    C6A C1A C2A C3A . . . . 0.0 ?
    C1A C2A C3A C4A . . . . 0.0 ?
    C2A C3A C4A C5A . . . . 0.0 ?
    C2A C3A C4A N3A . . . . -178.0(10) ?
    O1A N3A C4A C3A . . . . -177.9(12) ?
    O2A N3A C4A C3A . . . . -2.6(14) ?
    O1A N3A C4A C5A . . . . 4.2(16) ?
    O2A N3A C4A C5A . . . . 179.5(10) ?
    C3A C4A C5A C6A . . . . 0.0 ?
    N3A C4A C5A C6A . . . . 177.9(10) ?
    C4A C5A C6A C1A . . . . 0.0 ?
    N1 C1A C6A C5A . . . . -169.0(13) ?
    C2A C1A C6A C5A . . . . 0.0 ?
    C6 C1 C2 C3 . . . . 0.0 ?
    N1 C1 C2 C3 . . . . 177.8(9) ?
    C1 C2 C3 C4 . . . . 0.0 ?
    C2 C3 C4 C5 . . . . 0.0 ?
    C2 C3 C4 N3 . . . . -177.9(8) ?
    O1 N3 C4 C3 . . . . 175.2(11) ?
    O2 N3 C4 C3 . . . . -4.2(14) ?
    O1 N3 C4 C5 . . . . -2.8(15) ?
    O2 N3 C4 C5 . . . . 177.8(10) ?
    C3 C4 C5 C6 . . . . 0.0 ?
    N3 C4 C5 C6 . . . . 178.0(8) ?
    C4 C5 C6 C1 . . . . 0.0 ?
    C2 C1 C6 C5 . . . . 0.0 ?
    N1 C1 C6 C5 . . . . -177.7(9) ?
    C2A C1A N1 C7 . . . . 176.8(6) ?
    C6A C1A N1 C7 . . . . -14.3(11) ?
    C2A C1A N1 C10 . . . . 37.6(12) ?
    C6A C1A N1 C10 . . . . -153.6(5) ?
    C2 C1 N1 C7 . . . . -176.9(4) ?
    C6 C1 N1 C7 . . . . 0.9(9) ?
    C2 C1 N1 C10 . . . . 32.7(8) ?
    C6 C1 N1 C10 . . . . -149.5(5) ?
    C1A N1 C7 C8 . . . . 164.1(9) ?
    C10 N1 C7 C8 . . . . -54.0(4) ?
    C1 N1 C7 C8 . . . . 153.4(6) ?
    C9 N2 C8 C7 . . . . -57.1(4) ?
    N1 C7 C8 N2 . . . . 56.4(4) ?
    C8 N2 C9 C10 . . . . 56.2(4) ?
    C1A N1 C10 C9 . . . . -164.9(9) ?
    C7 N1 C10 C9 . . . . 53.6(4) ?
    C1 N1 C10 C9 . . . . -153.2(6) ?
    N2 C9 C10 N1 . . . . -55.0(4) ?
loop_
    _geom_hbond_atom_site_label_D
    _geom_hbond_atom_site_label_H
    _geom_hbond_atom_site_label_A
    _geom_hbond_site_symmetry_A
    _geom_hbond_distance_DH
    _geom_hbond_distance_HA
    _geom_hbond_distance_DA
    _geom_hbond_angle_DHA
    _geom_hbond_publ_flag
    C3 H3A O2 2_765 0.93 2.13 2.880(15) 136.7 yes
    N2 H2B O3 2_676 0.882(17) 1.864(19) 2.740(6) 172(3) yes
    N2 H2B O3A 2_676 0.882(17) 1.73(2) 2.590(13) 164(3) yes
    N2 H2C O4 . 0.889(17) 1.83(2) 2.705(8) 169(3) yes
    N2 H2C O4A . 0.889(17) 1.81(3) 2.644(19) 156(3) yes
    C8 H8A Cl1 1_455 0.97 2.82 3.629(5) 141.8 yes
    C8 H8A Cl1 2_666 0.97 2.95 3.780(5) 143.9 yes
    C8 H8A Cl1A 2_666 0.97 2.88 3.643(12) 136.1 yes
    C8 H8B O4A 2_666 0.97 2.58 3.13(2) 116.2 yes
    C10 H10A O3A 2_676 0.97 2.65 3.285(19) 123.1 yes
_shelx_space_group_comment
;
The symmetry employed for this shelxl refinement is uniquely defined
by the following loop, which should always be used as a source of
symmetry information in preference to the above space-group names.
They are only intended as comments.
;
_shelx_estimated_absorpt_T_min     0.893
_shelx_estimated_absorpt_T_max     0.944
_shelx_hkl_file
;
   0   0  -3 14766.8 110.727   4
   0   0   3 15161.7 113.811   3
   0   0   4 32770.1 195.339   3
   0   0  -4 32893.0 187.338   4
   0   0  -5 10218.3 118.996   4
   0   0   5 9966.81 122.390   3
   0   0   6 39175.6 262.312   3
   0   0  -6 38958.9 250.450   4
   0   0  -7 4029.39 90.9734   4
   0   0   7 4079.50 95.1658   3
   0   0  -8 39706.0 296.880   4
   0   0   8 38814.7 309.975   3
   0   0  -9 8816.84 152.618   4
   0   0   9 9009.36 160.065   3
   0   0  10 257.679 38.4205   3
   0   0 -10 258.021 37.7341   4
   0   0  11 497.907 48.4409   3
   0   0 -11 571.628 50.1355   4
   0   0  12 294.758 41.8136   3
   0   0 -12 304.233 43.9224   4
   0   0  13 198.634 42.5475   3
   0   0 -13 155.535 38.4571   4
   0   0  14 136.630 37.7402   3
   0   0 -14 54.0455 36.4913   4
   0   0  15 31.4814 28.4686   3
   0   0 -15 27.0059 36.1792   4
   0   0  16-7.39335 38.4960   3
   0   0 -16 51.3213 35.4806   4
   0   0  17 115.326 43.5858   3
   0   0 -17 131.435 41.1283   4
   0   0  18 21.5538 40.3839   3
   0   0  19-0.18558 43.4520   3
   0   0  20 85.1037 48.2890   3
   0   0  21 164.143 65.6044   3
   0  -1  21 88.2145 54.5579   3
   0  -1  20 29.1523 54.4179   3
   0  -1  19 12.5391 37.4771   3
   0  -1  18 148.437 48.6433   3
   0  -1  17 39.9304 37.8223   3
   0  -1  16 53.7893 36.4411   3
   0  -1  15 37.0766 30.2312   3
   0   1 -14 170.288 38.2496   4
   0  -1  14 159.009 45.6969   3
   0  -1  13 112.193 42.0380   3
   0   1 -13 139.839 36.0720   4
   0  -1  12 55.9330 29.9229   3
   0   1 -12 115.674 29.5868   4
   0  -1  11 807.463 57.4685   3
   0   1 -11 818.581 50.2654   4
   0  -1  10 3002.67 100.357   3
   0   1 -10 2972.59 85.0267   4
   0   1  -9 425.348 35.5716   4
   0  -1   9 358.568 38.7386   3
   0   1  -8 2887.00 72.5146   4
   0  -1   8 2866.67 87.2190   3
   0   1  -7 1478.65 47.7430   4
   0  -1   7 1442.97 58.5843   3
   0  -1   6 372.427 30.8342   3
   0   1  -6 393.453 25.0383   4
   0  -1   5 1505.60 50.1214   3
   0   1  -5 1542.41 37.6919   4
   0  -1   4 23914.1 170.479   3
   0  -1   4 24191.4 129.532   1
   0  -1   3 505.022 19.6894   1
   0   1  -3 545.751 18.6689   1
   0  -1   3 529.317 25.1072   3
   0   1  -2 9063.98 65.1779   1
   0  -1   1 3740.05 42.6712   2
   0   1   0 738.554 21.1894   2
   0  -1  -1 27719.6 141.367   4
   0  -1  -2 31.4239 16.7186   4
   0   1   3 4760.30 63.5320   3
   0  -1  -3 4877.31 80.2311   4
   0   1   4 7626.90 92.9696   3
   0  -1  -4 7667.98 110.152   4
   0   1   5 13002.8 138.324   3
   0  -1  -5 13044.6 154.682   4
   0   1   6-2.73266 16.8801   3
   0  -1  -6-7.64538 22.5297   4
   0   1   7 6698.71 120.339   3
   0  -1  -7 7146.92 133.954   4
   0   1   8 3482.85 93.2624   3
   0  -1  -8 3424.82 99.9329   4
   0  -1  -9-0.40319 24.8397   4
   0   1   9-4.99375 20.1557   3
   0   1  10 134.501 30.0979   3
   0  -1 -10 166.130 36.1333   4
   0   1  11 22.2474 27.4700   3
   0  -1 -11 44.0588 31.0389   4
   0   1  12 699.334 58.0443   3
   0  -1 -12 706.676 63.5965   4
   0   1  13 138.987 36.8235   3
   0  -1 -13 162.950 43.8224   4
   0   1  14 206.235 43.9245   3
   0  -1 -14 215.422 48.2936   4
   0  -1 -15-46.8580 39.4721   4
   0   1  15-17.1597 33.8620   3
   0  -1 -16 12.7078 43.4154   4
   0   1  16 6.59632 34.4814   3
   0   1  17 151.775 39.4269   3
   0  -1 -17 70.9348 43.6222   4
   0   1  18 57.7812 43.7665   3
   0  -1 -18 12.1985 43.8154   4
   0   1  19 5.89583 48.1442   3
   0  -1 -19 92.6062 45.3644   4
   0   1  20 135.639 50.6557   3
   0   1  21-147.118 56.9698   3
   0  -2  21 240.602 65.7343   3
   0  -2  20-7.29990 56.1257   3
   0  -2  19 14.5392 45.9045   3
   0  -2  18 65.5382 35.8206   3
   0  -2  17 89.0754 41.0581   3
   0  -2  16-39.1714 38.3819   3
   0  -2  15 0.27671 40.2911   3
   0  -2  14 393.443 56.2494   3
   0  -2  13 1037.96 75.2057   3
   0  -2  12 29.8397 20.8884   1
   0  -2  12-12.6485 30.0193   3
   0  -2  11 1408.52 75.2226   3
   0  -2  11 1173.57 53.1333   1
   0   2 -11 1118.43 51.6501   4
   0   2 -10 280.440 28.9423   4
   0  -2  10 256.976 27.9213   1
   0  -2  10 300.063 39.5727   3
   0  -2   9 1126.07 45.5006   1
   0  -2   9 1167.03 61.7064   3
   0   2  -9 1156.96 43.9173   4
   0  -2   8 6944.97 103.489   1
   0   2  -8 6771.17 89.8790   4
   0  -2   8 6846.96 132.515   3
   0  -2   7 2239.81 56.8607   1
   0  -2   7 2224.88 71.8583   3
   0   2  -7 2233.24 46.3839   4
   0  -2   6 8506.91 103.955   1
   0  -2   6 8487.92 127.449   3
   0  -2   5 3114.90 70.9213   3
   0   2  -5 3079.39 54.9136   1
   0  -2   4 386.275 23.2167   7
   0  -2   4 389.774 25.2784   3
   0   2  -4 395.295 22.4836   1
   0  -2   4 376.127 26.9420   5
   0  -2   3 100772. 378.720   6
   0  -2   3 99420.7 306.047   3
   0  -2   3 100824. 317.081   7
   0  -2   3 100844. 332.474   5
   0  -2   2 74342.8 315.795   6
   0  -2   2 74330.2 220.103   3
   0  -2   2 74888.2 271.370   7
   0  -2   2 74224.3 266.305   5
   0  -2   2 74336.3 269.829   2
   0  -2   2 74461.3 276.370   8
   0  -2   1 46125.5 209.781   8
   0  -2   1 46129.4 217.743   7
   0   2  -1 45997.9 214.163   2
   0  -2   1 45743.2 247.748   6
   0  -2   1 45883.3 202.314   5
   0  -2   1 45389.4 213.907   2
   0  -2   0 19862.1 145.606   7
   0  -2   0 19559.7 160.669   6
   0  -2   0 19005.1 134.601   4
   0  -2   0 19714.8 132.121   8
   0  -2   0 19635.2 135.090   5
   0   2   0 19839.4 148.233   2
   0  -2  -1 533.407 28.1700   5
   0  -2  -1 570.610 30.0934   4
   0  -2  -1 552.533 23.4672   8
   0  -2  -2 22308.6 133.360   8
   0  -2  -2 22217.0 165.291   5
   0  -2  -2 22354.6 181.410   4
   0  -2  -3 5994.31 66.7872   8
   0   2   3 5999.62 70.2359   3
   0  -2  -3 5933.06 93.1186   5
   0  -2  -3 6151.88 104.221   4
   0  -2  -4 709.792 42.0423   4
   0  -2  -4 716.532 23.6112   8
   0  -2  -4 734.994 38.6380   5
   0   2   4 763.952 30.8085   3
   0  -2  -5 12297.8 90.8632   8
   0  -2  -5 12739.5 172.539   4
   0   2   5 12790.3 134.852   3
   0  -2  -6 15764.3 205.918   4
   0   2   6 15406.0 165.113   3
   0  -2  -6 15274.7 101.681   8
   0  -2  -7 3288.33 103.075   4
   0   2   7 3243.93 83.8604   3
   0  -2  -7 3064.62 46.1672   8
   0   2   8 4302.03 102.456   3
   0  -2  -8 4376.02 123.141   4
   0   2   9 82.7359 24.7940   3
   0  -2  -9 91.2612 33.4325   4
   0  -2 -10 613.609 57.2225   4
   0   2  10 599.830 47.3269   3
   0   2  11 89.2192 28.9451   3
   0  -2 -11 89.5352 35.4972   4
   0  -2 -12 13.5360 35.1571   4
   0   2  12 3.23916 27.2258   3
   0   2  13-10.7395 29.1244   3
   0  -2 -13 45.1041 43.9438   4
   0  -2 -14-35.2659 37.0597   4
   0   2  14-39.8458 33.6065   3
   0   2  15 48.5369 33.7976   3
   0  -2 -15-4.62990 42.5363   4
   0   2  16 61.8361 35.2476   3
   0  -2 -16 97.7814 41.3247   4
   0   2  17-35.4361 37.9929   3
   0  -2 -17-15.9563 46.9053   4
   0  -2 -18 3.18266 47.2657   4
   0  -2 -19 130.502 58.6308   4
   0  -3  21 10.0830 60.8104   3
   0  -3  20 94.6956 58.3294   3
   0  -3  19-11.2475 38.7240   3
   0  -3  18 9.57107 39.4691   3
   0  -3  17 73.7353 45.5955   3
   0  -3  16 57.0705 40.4437   3
   0  -3  15 771.895 73.7560   3
   0  -3  14 455.219 58.6536   3
   0  -3  13 6.01114 28.5104   3
   0  -3  12 109.294 28.3392   1
   0  -3  12 140.375 36.4395   3
   0  -3  11 63.1566 25.4381   1
   0  -3  11 109.854 34.6073   3
   0  -3  10 1916.17 66.3039   1
   0  -3  10 1832.80 80.2564   3
   0  -3   9 685.311 49.0802   3
   0  -3   8 5.18939 21.2292   3
   0  -3   7 8656.22 139.778   3
   0   3  -7 8445.03 108.978   1
   0  -3   6 116.206 21.8705   3
   0  -3   6 98.3127 22.0373   5
   0   3  -6 101.095 18.6575   1
   0  -3   6 110.059 20.0035   7
   0  -3   5 2.61201 18.2292   5
   0  -3   5-7.62486 15.5321   3
   0  -3   5 4.78426 18.8468   6
   0  -3   5 10.6282 15.4533   7
   0  -3   4 4616.99 84.6045   7
   0  -3   4 4710.80 84.8108   2
   0  -3   4 4587.43 99.2482   6
   0  -3   4 4693.66 78.8645   3
   0  -3   4 4613.32 86.4464   5
   0  -3   3 4375.22 66.3961   3
   0  -3   3 4338.14 97.3410   6
   0  -3   3 4391.27 81.1018   5
   0  -3   3 4399.11 84.4507   8
   0  -3   3 4365.54 81.6379   2
   0  -3   3 4433.80 83.8813   7
   0  -3   2 33224.7 166.126   4
   0   3  -2 33100.7 223.222   2
   0  -3   2 32729.0 211.885   5
   0  -3   2 33452.9 222.880   2
   0  -3   2 33158.6 149.139   3
   0  -3   2 33089.6 229.054   7
   0  -3   2 32667.6 259.181   6
   0  -3   2 33395.8 222.090   8
   0  -3   1 289.606 25.9692   7
   0  -3   1 300.659 31.0185   6
   0  -3   1 274.190 24.8382   5
   0  -3   1 315.734 22.6664   4
   0  -3   1 302.564 24.5182   8
   0   3  -1 276.691 26.5526   2
   0   3   0 1335.58 49.4798   2
   0  -3   0 1323.43 45.7476   5
   0  -3   0 1382.36 54.9379   6
   0  -3   0 1289.14 43.6243   8
   0  -3   0 1283.27 48.5054   7
   0  -3   0 1360.79 46.3719   4
   0  -3  -1 4996.88 88.1137   5
   0  -3  -1 4691.71 91.4361   4
   0  -3  -1 4851.68 79.9480   8
   0  -3  -2 1407.70 55.1488   4
   0  -3  -2 1536.16 53.3958   5
   0  -3  -2 1420.31 43.8015   8
   0  -3  -3 534.602 37.0916   5
   0   3   3 495.858 20.7823   3
   0  -3  -3 469.235 38.8215   4
   0  -3  -3 497.626 26.6395   8
   0  -3  -4 481.650 38.1994   5
   0   3   4 464.842 24.0916   3
   0  -3  -4 472.178 41.0835   4
   0  -3  -4 474.772 26.0800   8
   0  -3  -5 2145.79 49.7568   8
   0  -3  -5 2176.81 82.9195   4
   0  -3  -5 2214.80 75.1643   5
   0   3   5 2200.30 55.9244   3
   0   3   6 4301.06 85.7765   3
   0  -3  -6 4259.33 108.097   5
   0  -3  -6 4303.59 119.141   4
   0  -3  -7 872.885 62.6521   4
   0  -3  -7 869.865 56.2037   5
   0   3   7 809.653 43.2024   3
   0  -3  -8 758.374 62.5927   4
   0   3   8 883.084 48.7884   3
   0  -3  -8 806.202 58.0687   5
   0  -3  -9 24.1172 35.3134   5
   0   3   9 15.7822 21.0158   3
   0  -3  -9-2.31660 34.4474   4
   0   3  10 1229.20 65.4239   3
   0  -3 -10 1338.17 85.8337   4
   0  -3 -10 1263.16 77.8324   5
   0   3  11-19.0805 31.0753   3
   0  -3 -11 94.7048 45.8936   4
   0  -3 -11 67.1306 41.9822   5
   0  -3 -12 82.9564 41.3048   4
   0  -3 -12 103.177 47.7885   5
   0  -3 -13-14.0057 42.6275   4
   0  -3 -13 43.3693 44.7606   5
   0  -3 -14 16.9929 44.2520   4
   0  -3 -14 28.0574 47.0691   5
   0  -3 -15 61.1050 46.7166   4
   0  -3 -15 74.1586 46.1333   5
   0  -3 -16 130.942 53.6665   4
   0  -3 -16 121.689 57.0395   5
   0  -3 -17-133.346 53.0992   4
   0  -3 -17 67.1030 54.4439   5
   0  -3 -18 116.913 63.2413   4
   0  -3 -18 54.4358 66.3063   5
   0  -4  20 87.1193 58.2973   3
   0  -4  19 20.8257 56.2970   3
   0  -4  18 34.8222 48.5603   3
   0  -4  17 45.9938 46.2704   3
   0  -4  16 70.4012 42.7595   3
   0  -4  15 222.392 49.0534   3
   0  -4  14 387.947 54.4000   3
   0  -4  13 244.214 45.3524   3
   0  -4  12 195.918 39.1500   3
   0  -4  11 55.9640 26.8791   3
   0  -4  10-16.5009 27.2027   3
   0   4  -9 424.238 32.7747   1
   0  -4   9 365.377 40.5392   3
   0  -4   8 148.732 28.6853   3
   0   4  -8 164.778 23.1732   1
   0  -4   8 101.379 35.3878   6
   0  -4   7 1130.17 54.1840   3
   0  -4   7 1034.75 49.6361   7
   0   4  -7 1079.45 47.3251   1
   0  -4   7 1022.71 53.3258   5
   0  -4   7 979.312 64.1229   6
   0  -4   6 4778.37 105.062   5
   0  -4   6 5043.97 102.457   7
   0  -4   6 4856.45 99.0801   3
   0  -4   6 4844.71 102.388   2
   0  -4   6 4874.66 122.547   6
   0  -4   5 2097.82 68.7629   2
   0  -4   5 1969.82 80.6058   6
   0  -4   5 2002.69 66.8044   7
   0  -4   5 2023.52 67.4554   5
   0  -4   5 2091.94 60.2071   3
   0  -4   4 77.9596 24.3329   7
   0  -4   4 82.4666 23.5848   2
   0  -4   4 107.262 18.5547   3
   0  -4   4 87.8767 23.6385   5
   0  -4   4 120.024 31.4368   6
   0  -4   3 365.738 32.7481   5
   0  -4   3 441.634 35.8548   2
   0  -4   3 342.700 40.0082   6
   0  -4   3 407.089 32.3864   8
   0  -4   3 336.864 33.4958   7
   0  -4   3 383.049 23.1305   4
   0  -4   3 356.236 22.0474   3
   0  -4   2 192.477 35.2388   6
   0  -4   2 252.227 28.0689   8
   0  -4   2 238.306 28.8005   5
   0  -4   2 284.668 32.5926   7
   0   4  -2 278.366 30.0193   2
   0  -4   2 275.219 23.5548   4
   0  -4   2 256.315 15.3948   3
   0  -4   1 6261.45 131.694   6
   0  -4   1 6042.61 101.469   4
   0   4  -1 6390.63 118.411   2
   0  -4   1 6166.30 110.083   8
   0  -4   1 6435.08 121.227   7
   0  -4   1 6272.80 109.412   5
   0  -4   0 2970.10 78.2418   5
   0  -4   0 3133.82 88.1580   7
   0  -4   0 2930.71 74.4996   8
   0  -4   0 3000.06 78.2686   4
   0  -4   0 3068.09 92.9728   6
   0   4   0 2971.97 85.2906   2
   0  -4  -1 10308.1 156.405   7
   0   4   1 10640.1 161.283   2
   0  -4  -1 10534.9 153.107   4
   0  -4  -1 10483.7 136.194   8
   0  -4  -1 10519.3 149.373   5
   0  -4  -2 4214.93 103.461   7
   0  -4  -2 4254.12 97.1117   5
   0  -4  -2 4180.65 104.808   4
   0  -4  -2 4159.68 84.9387   8
   0  -4  -3 1866.60 69.4559   5
   0  -4  -3 1819.36 56.2951   8
   0  -4  -3 1804.42 75.0110   4
   0  -4  -4 4538.42 84.6421   8
   0  -4  -4 4487.58 109.937   5
   0  -4  -4 4568.29 121.699   4
   0  -4  -5 399.728 41.9545   5
   0  -4  -5 398.049 45.0372   4
   0  -4  -5 382.930 27.4803   8
   0  -4  -6 9.45790 27.8875   5
   0  -4  -6 16.6864 30.0005   4
   0  -4  -7 760.277 58.5437   5
   0  -4  -7 732.593 63.2322   4
   0  -4  -8 3376.16 127.318   4
   0  -4  -8 3463.15 117.268   5
   0  -4  -9 923.328 72.7890   5
   0  -4  -9 892.853 76.1809   4
   0  -4 -10 309.761 54.2445   5
   0  -4 -10 318.929 58.9218   4
   0  -4 -11 15.1633 41.6519   4
   0  -4 -11 19.8904 37.4357   5
   0  -4 -12 44.7718 44.2712   4
   0  -4 -12 66.4862 42.0947   5
   0  -4 -13 38.3085 40.9397   4
   0  -4 -13-1.03502 43.6059   5
   0  -4 -14 57.3172 48.1188   5
   0  -4 -14 67.1867 44.1650   4
   0  -4 -15-27.8129 45.8901   4
   0  -4 -16 43.5680 58.2151   4
   0  -4 -16-16.9707 61.8805   5
   0  -4 -17 213.345 66.1804   4
   0  -4 -17-62.7218 67.8367   5
   0  -5  20-18.0105 51.1045   3
   0  -5  19-18.5541 52.5687   3
   0  -5  18 50.9075 56.2897   3
   0  -5  17 124.111 52.5851   3
   0  -5  16 223.206 54.4717   3
   0  -5  15 20.4636 41.2413   3
   0  -5  14-4.38275 37.5688   3
   0  -5  13-2.31157 30.4412   3
   0  -5  12 225.094 41.8933   3
   0  -5  11 783.165 69.9197   6
   0  -5  11 773.481 60.9042   3
   0  -5  10 920.013 62.4653   3
   0  -5  10 887.801 72.4845   6
   0  -5   9 31.4688 25.6950   3
   0   5  -9 29.5577 22.6013   1
   0  -5   9 11.0330 31.0987   6
   0  -5   8 42.2221 27.4500   2
   0  -5   8-3.93680 29.7157   6
   0  -5   8 13.8756 23.0194   7
   0   5  -8-4.30876 21.5640   1
   0  -5   8-3.20194 23.2495   3
   0  -5   8 0.97020 23.2859   5
   0  -5   7 248.289 36.0160   2
   0  -5   7 192.143 27.9702   3
   0  -5   7 209.497 32.4989   5
   0  -5   7 256.476 33.3681   7
   0  -5   7 206.614 38.7127   6
   0  -5   6 4.23758 17.8983   3
   0  -5   6-3.59922 31.1548   6
   0  -5   6 8.93907 22.9025   7
   0  -5   6-1.75590 22.5095   5
   0  -5   6 21.0415 24.0180   2
   0  -5   5 37.8524 23.8357   5
   0  -5   5 1.89841 24.4218   2
   0  -5   5 50.7685 28.9124   6
   0  -5   5 39.9239 26.4472   7
   0  -5   5 37.1540 17.1670   3
   0  -5   4 1431.28 76.3687   6
   0  -5   4 1376.73 65.1093   7
   0  -5   4 1442.98 65.5201   2
   0  -5   4 1379.47 61.2368   5
   0  -5   3 595.913 46.1007   7
   0  -5   3 665.829 59.6509   6
   0  -5   3 587.685 42.7966   5
   0  -5   3 609.692 34.7716   4
   0  -5   2 2062.62 81.0407   7
   0  -5   2 1897.79 61.1646   4
   0  -5   2 1916.71 70.3806   5
   0  -5   2 1890.92 85.0631   6
   0  -5   2 1951.31 71.7686   8
   0   5  -2 1895.25 75.2573   2
   0  -5   1 5847.05 111.921   4
   0   5  -1 5780.29 129.493   2
   0  -5   1 5764.13 131.420   7
   0  -5   1 5829.30 119.089   8
   0  -5   1 5787.98 142.803   6
   0  -5   1 5850.59 120.306   5
   0  -5   0 119.935 28.5233   5
   0  -5   0 120.381 36.1203   6
   0  -5   0 147.077 28.4825   4
   0  -5   0 171.054 33.7616   7
   0  -5   0 128.395 25.9347   8
   0  -5  -1 119.346 23.3480   8
   0  -5  -1 109.408 27.2733   4
   0  -5  -1 94.9661 30.9271   7
   0  -5  -1 88.1092 26.7573   5
   0  -5  -2 6097.97 139.825   7
   0  -5  -2 6217.13 116.777   8
   0  -5  -2 6317.81 139.944   4
   0  -5  -2 6078.64 131.727   5
   0  -5  -3 1024.36 59.4279   5
   0  -5  -3 1037.15 62.6567   7
   0  -5  -3 974.385 64.1792   4
   0  -5  -3 943.115 47.9708   8
   0  -5  -4 14.4886 25.7072   7
   0  -5  -4 34.0815 28.2548   5
   0  -5  -4 27.0823 31.3312   4
   0  -5  -5 15.0876 28.7562   5
   0  -5  -5 19.1740 34.7983   4
   0  -5  -6 324.039 49.6547   4
   0  -5  -6 324.617 48.1147   5
   0  -5  -7 4491.22 151.957   4
   0  -5  -7 4249.26 136.418   5
   0  -5  -8 4076.45 150.695   4
   0  -5  -8 4067.86 138.389   5
   0  -5  -9 270.848 53.9258   5
   0  -5  -9 189.878 50.7551   4
   0  -5 -10 570.973 72.7401   4
   0  -5 -10 668.549 69.0372   5
   0  -5 -11 94.0239 46.9634   5
   0  -5 -11 86.7490 42.8022   4
   0  -5 -12 67.3052 45.5929   4
   0  -5 -12 37.3972 44.6914   5
   0  -5 -13 46.2752 48.2456   4
   0  -5 -13 118.375 56.2772   5
   0  -5 -14 46.5417 48.6083   4
   0  -5 -14 256.913 72.4531   5
   0  -5 -15-35.8957 49.7785   4
   0  -5 -15 29.3969 64.6220   5
   0  -5 -16 448.075 88.5165   5
   0  -6  20 64.6563 62.5639   3
   0  -6  19 54.7153 50.3903   3
   0  -6  18 1.47304 53.1477   3
   0  -6  17-2.73481 40.0201   3
   0  -6  16 3.64521 46.0847   3
   0  -6  16 0.92872 53.8433   6
   0  -6  15-9.50880 38.1398   3
   0  -6  15 4.89784 48.2755   6
   0  -6  14 79.5862 51.6526   6
   0  -6  14-7.13182 37.2972   3
   0  -6  13-58.9523 42.4539   6
   0  -6  13-90.8496 37.2719   3
   0  -6  12-21.5744 33.8746   3
   0  -6  12 0.14827 38.4484   6
   0  -6  11-13.3907 44.6292   6
   0  -6  10 5.52795 35.0410   6
   0  -6   9 1721.78 99.4973   6
   0  -6   9 1878.34 81.2844   7
   0  -6   9 1730.81 81.2275   5
   0  -6   8 66.1801 32.4967   5
   0  -6   8 50.8129 29.4386   7
   0  -6   8 60.5446 41.5852   6
   0  -6   7 338.275 40.3882   5
   0  -6   7 307.177 41.6943   7
   0  -6   7 349.645 53.4391   6
   0  -6   6 90.1707 31.9750   7
   0  -6   6 129.005 34.0311   5
   0  -6   6 87.7600 43.6331   6
   0  -6   5 365.684 52.6646   6
   0  -6   5 368.149 44.0532   7
   0  -6   5 337.062 39.0654   5
   0  -6   4 937.400 57.6795   5
   0  -6   4 824.267 69.0142   6
   0  -6   4 971.966 63.3951   7
   0  -6   3 5745.60 160.147   6
   0  -6   3 5808.22 144.045   7
   0  -6   3 5774.73 130.636   5
   0  -6   2 3782.34 107.915   5
   0  -6   2 3905.17 134.372   6
   0  -6   2 4011.81 122.471   7
   0  -6   1 1446.05 85.0139   6
   0  -6   1 1637.18 81.1841   7
   0  -6   1 1529.51 71.9699   5
   0  -6   0 700.029 49.0473   8
   0  -6   0 727.892 54.6738   5
   0  -6   0 724.438 52.7359   4
   0  -6   0 663.873 57.1528   7
   0  -6  -1 339.255 48.2509   7
   0  -6  -1 320.254 40.8101   4
   0  -6  -1 379.660 44.6785   5
   0  -6  -1 340.573 36.7768   8
   0  -6  -2 881.770 62.5787   4
   0  -6  -2 861.810 59.4657   5
   0  -6  -2 970.899 55.0534   8
   0  -6  -2 869.806 65.7743   7
   0  -6  -3 55.4032 35.1248   7
   0  -6  -3 66.2703 36.9449   4
   0  -6  -3 39.5927 30.6943   5
   0  -6  -4 198.271 43.2025   7
   0  -6  -4 207.013 46.7224   4
   0  -6  -4 194.317 41.5954   5
   0  -6  -5 2770.50 114.017   7
   0  -6  -5 2838.14 109.863   5
   0  -6  -5 2867.17 121.771   4
   0  -6  -6 830.639 69.4017   7
   0  -6  -6 718.024 72.4939   4
   0  -6  -7 1009.31 86.4056   4
   0  -6  -7 1098.24 78.0742   7
   0  -6  -8-12.8386 40.9279   4
   0  -6  -8-2.69550 38.4898   7
   0  -6  -9-0.37910 36.4493   7
   0  -6  -9 17.6594 43.2884   4
   0  -6 -10 118.585 42.9409   7
   0  -6 -10 62.5205 45.5201   4
   0  -6 -11-62.3174 51.6399   4
   0  -6 -11 36.1638 39.0181   7
   0  -6 -12 182.964 65.4974   4
   0  -6 -12 222.566 56.9287   7
   0  -6 -13 255.988 73.8865   4
   0  -7  18-157.294 66.5388   6
   0  -7  17-58.5189 56.9748   6
   0  -7  16 62.4117 61.4348   6
   0  -7  15-26.8869 51.3278   6
   0  -7  14 84.2373 55.9109   6
   0  -7  13-30.3654 51.0546   6
   0  -7  12 236.481 63.2249   6
   0  -7  11 58.7725 53.7483   6
   0  -7  10 78.1010 35.7096   7
   0  -7  10 55.8345 49.2658   6
   0  -7   9 35.2773 40.4007   6
   0  -7   9 70.7236 35.3745   7
   0  -7   8 36.7737 34.5611   7
   0  -7   8 30.0229 40.9831   6
   0  -7   7 46.4847 34.3384   7
   0  -7   7 96.4607 45.5124   6
   0  -7   6 73.1563 46.5158   6
   0  -7   6 52.0764 31.2639   7
   0  -7   5 1126.31 75.9575   7
   0  -7   5 1007.12 84.5761   6
   0  -7   4 7.53035 43.1843   6
   0  -7   4 16.6365 34.0881   7
   0  -7   3-28.4455 45.4622   6
   0  -7   3-1.32919 29.6999   7
   0  -7   2 39.1821 43.2468   6
   0  -7   2 94.3360 40.4927   7
   0  -7   1 695.637 65.6901   7
   0  -7   1 596.808 66.8695   6
   0  -7   0 95.8333 42.0435   7
   0  -7  -1 7.37471 37.2057   7
   0  -7  -2 303.208 51.6404   7
   0  -7  -2 281.674 46.7240   4
   0  -7  -3 1995.36 105.678   7
   0  -7  -3 1780.18 96.8032   4
   0  -7  -4 19.6371 39.1949   4
   0  -7  -4 42.3167 45.3408   7
   0  -7  -5 1571.35 101.361   4
   0  -7  -5 1508.53 97.4804   7
   0  -7  -6 172.895 48.3042   7
   0  -7  -6 281.450 58.0403   4
   0  -7  -7 52.7930 47.3491   4
   0  -7  -7 42.6330 42.3480   7
   0  -7  -8 107.732 49.1932   4
   0  -7  -8 80.4620 47.3425   7
   0  -7  -9 44.5682 46.2544   7
   0  -7  -9 74.2546 56.8555   4
   0  -7 -10 144.029 58.4672   4
   0  -7 -10 53.8672 50.7256   7
   0  -7 -11 208.418 61.9386   7
   0  -7 -11 214.319 69.9348   4
   0  -7 -12-12.7670 56.8326   4
   0  -7 -12 1.02558 43.8198   7
   0  -8  16 1.14754 54.6175   6
   0  -8  15 193.782 71.1028   6
   0  -8  14-6.42853 53.0218   6
   0  -8  13 16.9058 53.0574   6
   0  -8  12 12.8486 48.5743   6
   0  -8  11-2.86289 49.7890   6
   0  -8  10 24.4550 32.1622   7
   0  -8  10 48.8659 58.8189   6
   0  -8   9 47.9373 38.8245   7
   0  -8   9 68.2319 54.8628   6
   0  -8   8 369.159 54.6974   7
   0  -8   8 371.341 65.5706   6
   0  -8   7 11.6407 38.5023   7
   0  -8   7 42.4072 44.2745   6
   0  -8   6 94.2546 42.3209   7
   0  -8   6 122.751 53.6379   6
   0  -8   5 57.7889 41.2864   7
   0  -8   5 93.6202 55.2106   6
   0  -8   4 24.9428 36.8934   7
   0  -8   4 29.5090 39.3094   6
   0  -8   3 243.064 50.5736   7
   0  -8   3 187.915 56.3600   6
   0  -8   2 3.65149 39.1676   7
   0  -8   2-76.2972 42.5335   6
   0  -8   1 490.023 61.9002   7
   0  -8   0 458.679 64.0809   7
   0  -8  -1 764.336 77.1118   7
   0  -8  -2 450.639 66.6370   7
   0  -8  -3 84.4023 46.1880   7
   0  -8  -4 2326.30 125.139   7
   0  -8  -5 51.7052 48.9545   7
   0  -8  -5 129.637 51.9134   4
   0  -8  -6 37.0314 47.6495   4
   0  -8  -6 113.597 54.9758   7
   0  -8  -7 286.608 67.3888   4
   0  -8  -7 306.049 63.4508   7
   0  -8  -8 213.837 55.5907   7
   0  -8  -8 0.19278 49.1054   4
   0  -8  -9 57.7986 55.8259   7
   0  -8  -9-159.555 64.9375   4
   0  -8 -10 16.6083 58.9991   7
   0  -9  13 118.366 69.2265   6
   0  -9  12 10.3746 57.6646   6
   0  -9  11 91.4708 59.5528   6
   0  -9  10 188.272 74.3414   6
   0  -9   9 305.282 71.4070   6
   0  -9   9 447.756 62.9019   7
   0  -9   8 53.7332 58.7940   6
   0  -9   8 72.0111 45.5404   7
   0  -9   7-35.5659 50.8206   6
   0  -9   7 19.5762 34.3137   7
   0  -9   6 110.324 51.8901   6
   0  -9   6 213.330 55.3742   7
   0  -9   5 182.720 46.3912   7
   0  -9   5 244.841 64.6621   6
   0  -9   4 136.316 44.8082   7
   0  -9   4 78.6003 59.9518   6
   0  -9   3-77.3654 40.9967   7
   0  -9   3-12.3924 50.4204   6
   0  -9   2 94.1031 44.0482   7
   0  -9   1 133.247 52.7821   7
   0  -9   0 7.44882 41.5380   7
   0  -9  -1 36.3134 49.5140   7
   0  -9  -2 376.095 67.4979   7
   0  -9  -3 294.126 63.4211   7
   0  -9  -4-32.6869 52.0485   7
   0  -9  -5 124.316 59.3233   7
   0 -10   9 151.872 46.6540   7
   0 -10   8 8.58733 36.7545   7
   0 -10   8 44.9720 66.1301   6
   0 -10   7 174.942 47.0180   7
   0 -10   7-15.0116 55.5877   6
   0 -10   6-3.28502 59.1526   6
   0 -10   6-117.289 49.2959   7
   0 -10   5 25.4886 40.1253   7
   0 -10   5 61.3134 62.9994   6
   0 -10   4 23.2994 40.9915   7
   0 -10   3 118.174 51.0341   7
   1 -10   1 59.7317 54.6832   7
   1 -10   2-52.3046 45.5299   7
   1 -10   3 84.6803 50.3836   7
   1 -10   4 48.7392 45.2811   7
   1 -10   4 115.137 52.3990   6
   1 -10   5-51.1251 51.8811   6
   1 -10   6 117.391 63.3956   6
   1 -10   6 180.080 50.0106   7
   1 -10   7-17.0067 63.3836   6
   1 -10   7-29.0771 37.2500   7
   1 -10   8 59.6612 60.4409   6
   1 -10   9 222.340 76.1916   6
   1  -9  -6 8.46349 53.1632   7
   1  -9  -5 4.56100 51.0814   7
   1  -9  -4-17.1142 46.1346   7
   1  -9  -3 62.2778 53.1234   7
   1  -9  -2 681.781 79.7151   7
   1  -9  -1-9.21317 44.8194   7
   1  -9   0 13.2818 47.6205   7
   1  -9   1 43.9246 40.5235   7
   1  -9   2-20.0366 45.9775   7
   1  -9   3 48.3805 46.4778   7
   1  -9   3 57.3471 46.9682   6
   1  -9   4-11.2424 51.5475   6
   1  -9   4 22.8900 40.0548   7
   1  -9   5-44.9416 57.7725   6
   1  -9   5 23.6128 41.5912   7
   1  -9   6 152.844 44.4006   7
   1  -9   6 177.633 64.2745   6
   1  -9   7 51.7255 36.8535   7
   1  -9   7 47.6382 52.9628   6
   1  -9   8-32.2626 58.2101   6
   1  -9   8 71.0533 38.1827   7
   1  -9   9 92.0766 60.6521   6
   1  -9  10 162.660 64.0597   6
   1  -9  11-1.28306 52.6847   6
   1  -9  12 103.428 65.0526   6
   1  -9  13 9.80938 63.0725   6
   1  -9  14-12.3126 63.3353   6
   1  -8 -10 95.6317 55.8046   7
   1  -8  -9-72.1476 51.3390   7
   1  -8  -8 79.8351 55.4303   7
   1  -8  -7-20.2274 41.2150   7
   1  -8  -6 6.19899 48.3651   7
   1  -8  -5 487.180 67.1320   7
   1  -8  -4 249.511 56.6884   7
   1  -8  -3 47.5770 45.2563   7
   1  -8  -2-14.5072 36.3770   7
   1  -8  -1 500.780 65.5806   7
   1  -8   0 602.921 66.4992   7
   1  -8   1 505.742 63.1097   7
   1  -8   2 303.367 55.3179   7
   1  -8   2 374.816 63.6025   6
   1  -8   3 158.345 44.1010   7
   1  -8   3 223.426 51.5431   6
   1  -8   4 42.9628 35.5148   7
   1  -8   4 15.4517 46.4169   6
   1  -8   5 19.6452 48.6400   6
   1  -8   5 146.868 39.9300   7
   1  -8   6 169.823 55.3953   6
   1  -8   6 173.215 45.3296   7
   1  -8   7 1117.55 76.9064   7
   1  -8   7 1061.20 92.3964   6
   1  -8   8 871.271 91.7233   6
   1  -8   8 850.549 70.3452   7
   1  -8   9 45.7086 48.5447   6
   1  -8  10 202.796 63.0258   6
   1  -8  11 77.1200 57.1412   6
   1  -8  12 21.2375 53.7432   6
   1  -8  13 15.8078 62.4822   6
   1  -8  14 15.7249 55.4934   6
   1  -8  15-53.3688 53.8377   6
   1  -8  16 49.3832 66.7866   6
   1  -7 -11 26.6429 47.8210   5
   1  -7 -10 74.8144 51.2200   5
   1  -7  -9-42.5699 53.7266   5
   1  -7  -8 16.0562 37.5621   5
   1  -7  -7-21.7617 44.1985   5
   1  -7  -6 502.183 66.6900   5
   1  -7  -5 3162.62 136.442   5
   1  -7  -4 2657.53 122.489   5
   1  -7  -4 2868.47 121.300   7
   1  -7  -3 1916.78 100.089   7
   1  -7  -3 1902.28 101.477   5
   1  -7  -2 575.168 61.1801   7
   1  -7  -2 690.555 66.1941   5
   1  -7  -1 190.516 43.5433   7
   1  -7  -1 131.922 39.9310   5
   1  -7   0 41.5161 36.8618   5
   1  -7   0 5.96940 29.6144   7
   1  -7   1 14.2887 31.8054   6
   1  -7   1-18.7153 34.9499   5
   1  -7   1-9.62464 27.4214   7
   1  -7   2 282.060 46.8395   7
   1  -7   2 279.032 48.6175   5
   1  -7   2 281.674 53.1651   6
   1  -7   3 413.731 54.0026   5
   1  -7   3 438.794 62.7728   6
   1  -7   3 426.507 50.0050   7
   1  -7   4 2089.38 99.7439   5
   1  -7   4 1946.46 92.2957   7
   1  -7   4 2153.38 111.040   6
   1  -7   5 146.647 47.2803   6
   1  -7   5 170.078 42.6673   5
   1  -7   5 190.406 39.1954   7
   1  -7   6 37.0289 44.6629   6
   1  -7   6 0.49028 30.8910   7
   1  -7   6-15.7823 39.0423   5
   1  -7   7-10.7509 41.6005   6
   1  -7   7 23.5851 29.5892   7
   1  -7   7-31.3410 37.4508   5
   1  -7   8 43.8567 32.4592   7
   1  -7   8 87.7266 50.9628   6
   1  -7   8 14.7001 36.8433   5
   1  -7   9 133.220 41.4117   5
   1  -7   9 216.150 57.7949   6
   1  -7  10 29.9866 48.4567   6
   1  -7  10 32.5856 37.8077   5
   1  -7  11 1.28997 42.1713   6
   1  -7  11 7.92413 38.6641   5
   1  -7  12 51.8860 49.2319   6
   1  -7  13 54.0032 44.6712   6
   1  -7  14 33.5817 43.3766   6
   1  -7  15 28.8355 55.9443   6
   1  -7  16-37.0029 54.8986   6
   1  -7  17-16.5789 53.4533   6
   1  -7  18 11.0129 55.4393   6
   1  -6 -15 90.1276 78.4326   5
   1  -6 -14 243.733 80.8931   5
   1  -6 -13 33.3710 54.2278   5
   1  -6 -13-6.25059 51.0637   4
   1  -6 -12 58.4672 50.3872   4
   1  -6 -12-24.5798 50.7251   5
   1  -6 -11 22.7193 45.6568   4
   1  -6 -11 29.7698 49.7465   5
   1  -6 -10 4.80212 43.5027   4
   1  -6 -10 44.0895 47.0951   5
   1  -6  -9 25.4339 45.9200   5
   1  -6  -9 4.80956 44.1336   4
   1  -6  -8 149.255 48.4211   5
   1  -6  -8 225.062 57.5668   4
   1  -6  -7 487.920 67.3497   5
   1  -6  -7 428.397 65.4576   4
   1  -6  -6 3498.16 138.621   4
   1  -6  -6 3532.04 134.723   5
   1  -6  -5 108.122 44.8073   5
   1  -6  -5 89.1083 45.2938   4
   1  -6  -4 529.064 58.4861   4
   1  -6  -4 586.123 62.6377   5
   1  -6  -3 73.9934 37.9749   5
   1  -6  -2 600.828 57.9629   5
   1  -6  -1 2523.90 101.633   5
   1  -6   0 2677.16 98.5619   7
   1  -6   0 2715.89 103.650   5
   1  -6   0 2659.49 106.081   6
   1  -6   1 116.101 34.5865   5
   1  -6   1 134.472 36.9615   7
   1  -6   1 115.607 39.6162   6
   1  -6   2 98.3956 34.9542   5
   1  -6   2 75.3166 30.5428   7
   1  -6   2 123.616 39.7254   6
   1  -6   3 16.2105 29.1585   5
   1  -6   3 55.5523 26.6223   7
   1  -6   3 64.4766 38.0130   6
   1  -6   4 583.413 53.4916   5
   1  -6   4 562.487 49.4686   7
   1  -6   4 548.649 58.7471   6
   1  -6   5 0.00000 29.8839   6
   1  -6   5-4.19147 26.8049   7
   1  -6   5 22.1224 30.6676   5
   1  -6   6-1.61236 37.3204   6
   1  -6   6 26.3912 32.8160   5
   1  -6   6 8.80831 25.0172   7
   1  -6   7 322.539 51.0559   6
   1  -6   7 295.582 38.9740   7
   1  -6   7 241.181 43.1483   5
   1  -6   8 167.708 33.9531   7
   1  -6   8 185.543 48.6642   6
   1  -6   8 151.348 41.6528   5
   1  -6   9 342.444 51.6682   6
   1  -6   9 350.778 50.8844   5
   1  -6  10 452.555 58.4924   6
   1  -6  10 417.441 54.4755   5
   1  -6  11 56.8885 37.0893   5
   1  -6  11-26.9534 43.2996   6
   1  -6  11 44.7658 29.7591   3
   1  -6  12 58.0308 43.8002   6
   1  -6  12 18.5278 29.0162   3
   1  -6  13-2.33707 47.3517   6
   1  -6  13 12.4981 32.4944   3
   1  -6  14 41.9071 38.4741   3
   1  -6  14 13.7628 47.0308   6
   1  -6  15 35.2880 38.1028   3
   1  -6  16-31.5133 39.3657   3
   1  -6  17 3.63299 36.9045   3
   1  -6  18 129.367 48.3825   3
   1  -6  19 59.2669 46.4104   3
   1  -6  20 15.8196 51.6184   3
   1  -5 -15-33.9163 65.6929   5
   1  -5 -15-120.331 53.6238   4
   1  -5 -14 63.9785 48.4464   4
   1  -5 -14 11.7340 55.3426   5
   1  -5 -13 23.4037 53.3587   5
   1  -5 -13-25.3980 49.6261   4
   1  -5 -12 18.3723 41.5578   5
   1  -5 -12 43.7020 45.3748   4
   1  -5 -11 70.3119 51.8706   4
   1  -5 -11 26.4470 43.4188   5
   1  -5 -10-9.64576 41.6598   5
   1  -5 -10 29.4637 39.2050   4
   1  -5  -9-10.2699 41.4696   4
   1  -5  -9-65.0275 43.7216   5
   1  -5  -8 95.7886 42.7033   5
   1  -5  -8 26.1500 43.9736   4
   1  -5  -7 4937.18 157.629   4
   1  -5  -7 5347.65 155.059   5
   1  -5  -6 3040.70 116.483   5
   1  -5  -6 2893.13 116.192   4
   1  -5  -5 27.6445 34.8545   4
   1  -5  -5 40.6456 33.5777   5
   1  -5  -4 320.616 44.5868   5
   1  -5  -4 314.606 44.4948   4
   1  -5  -3 33.3003 28.7691   5
   1  -5  -3-4.20873 25.8793   4
   1  -5  -2 1168.11 66.5965   5
   1  -5  -1 1360.16 70.5004   5
  -1   5   0 6747.25 133.253   2
   1  -5   0 6913.21 147.501   5
   1  -5   0 6812.60 148.623   6
   1  -5   1 25096.3 285.564   6
   1  -5   1 24887.1 277.282   5
   1  -5   1 25509.1 258.688   7
  -1   5  -1 25005.4 244.873   2
  -1   5  -2 5050.14 110.164   2
   1  -5   2 5267.76 119.675   7
   1  -5   2 4911.94 130.333   6
   1  -5   2 5164.99 126.983   5
   1  -5   3 2494.25 89.9366   5
  -1   5  -3 2390.43 75.3879   2
   1  -5   3 2506.47 82.4824   7
   1  -5   3 2272.73 93.2489   6
   1  -5   4 7449.25 137.113   7
   1  -5   4 7374.49 151.940   5
   1  -5   4 7040.70 157.467   6
   1  -5   5 486.222 40.8392   7
   1  -5   5 407.734 44.4335   5
   1  -5   5 423.747 50.6138   6
   1  -5   5 511.441 32.1719   3
   1  -5   6 3171.37 103.808   5
   1  -5   6 3127.51 87.7853   7
   1  -5   6 3176.49 82.5623   2
   1  -5   6 3040.97 109.491   6
   1  -5   6 3115.40 81.5327   3
   1  -5   7 3058.44 87.9928   3
   1  -5   7 2824.62 101.524   5
   1  -5   7 3035.72 111.357   6
   1  -5   7 3097.99 81.4549   2
   1  -5   7 3126.93 86.7674   7
   1  -5   8 725.908 48.9285   3
   1  -5   8 717.897 57.9953   5
   1  -5   8 651.867 60.8569   6
   1  -5   8 630.611 42.7054   7
   1  -5   9 773.351 60.3839   5
   1  -5   9 744.354 54.3718   3
   1  -5   9 868.873 69.1815   6
   1  -5  10 405.345 45.3890   3
   1  -5  10 440.660 51.5783   5
   1  -5  10 532.025 60.1462   6
   1  -5  11 265.825 42.0816   3
   1  -5  12 78.8959 35.0949   3
   1  -5  13 9.85590 32.0314   3
   1  -5  14 23.4311 33.5301   3
   1  -5  15 14.1820 35.0177   3
   1  -5  16 44.2144 34.2966   3
   1  -5  17 9.55002 37.9265   3
   1  -5  18-20.6114 43.7845   3
   1  -5  19 9.28344 31.2207   3
   1  -5  20 21.5666 48.6980   3
   1  -4 -17-41.8854 67.4712   4
   1  -4 -17-5.11517 64.0948   5
   1  -4 -16-142.371 58.3477   5
   1  -4 -16-42.9531 53.8878   4
   1  -4 -15 26.4102 49.2504   5
   1  -4 -15 56.3536 53.4821   4
   1  -4 -14 163.487 50.5329   4
   1  -4 -14 40.9853 47.0207   5
   1  -4 -13 64.1092 51.0211   5
   1  -4 -13 46.0482 46.6085   4
   1  -4 -12-85.1565 46.3522   4
   1  -4 -12 6.79976 39.5133   5
   1  -4 -11 307.542 57.1523   5
   1  -4 -11 285.247 51.8585   4
   1  -4 -10 291.419 56.8025   4
   1  -4 -10 358.686 57.4194   5
   1  -4  -9 256.908 46.9468   5
   1  -4  -9 262.218 49.9283   4
   1  -4  -8 142.254 40.4408   4
   1  -4  -8 194.713 44.2165   5
   1  -4  -7 447.988 50.8523   5
   1  -4  -7 386.247 50.1786   4
   1  -4  -6 1085.93 72.3584   4
   1  -4  -6 1201.53 72.3371   5
   1  -4  -5 605.330 52.0106   4
   1  -4  -5 641.884 52.1305   5
   1  -4  -4 10665.1 182.192   4
   1  -4  -4 10676.5 181.553   5
   1  -4  -3 49.6864 28.7527   5
   1  -4  -3 67.0100 25.9406   4
   1  -4  -2 35.8336 24.9450   5
   1  -4  -1 2155.60 77.9968   5
   1  -4   0 871.289 52.6792   6
   1  -4   0 860.888 52.3002   5
  -1   4  -1 1902.77 61.1841   2
   1  -4   1 1844.40 71.4822   6
   1  -4   1 1853.18 71.5039   5
   1  -4   2 11053.6 98.9506   3
  -1   4  -2 11634.1 140.330   2
   1  -4   2 11384.2 171.525   6
   1  -4   2 11521.5 170.266   5
   1  -4   3 1999.18 50.0709   3
  -1   4  -3 2021.08 58.3307   2
   1  -4   3 2091.81 77.3663   6
   1  -4   3 2068.02 75.5277   5
   1  -4   3 2150.93 66.7211   7
   1  -4   4 2022.52 63.6717   7
   1  -4   4 1910.96 73.6857   5
   1  -4   4 2013.96 56.3086   3
   1  -4   4 2127.45 78.9327   6
   1  -4   5 10511.0 136.931   7
  -1   4  -5 10340.2 90.9110   4
   1  -4   5 10449.0 169.174   6
   1  -4   5 10660.9 127.242   2
   1  -4   5 10275.6 134.327   3
   1  -4   5 10768.7 170.002   5
   1  -4   6 1769.09 76.0023   6
   1  -4   6 1809.09 58.8676   7
   1  -4   6 1844.31 54.5778   2
   1  -4   6 1908.03 64.3997   3
   1  -4   6 1744.81 73.6206   5
   1  -4   7 1488.59 71.1160   5
  -1   4  -7 1489.55 45.4706   1
   1  -4   7 1543.29 52.9001   7
   1  -4   7 1580.78 74.9550   6
   1  -4   7 1545.21 62.6287   3
   1  -4   7 1496.42 51.1949   2
   1  -4   8 2535.97 92.4190   5
   1  -4   8 2576.37 66.6280   7
   1  -4   8 2716.62 87.0881   3
  -1   4  -8 2557.43 57.9498   1
   1  -4   9 127.885 28.7351   3
   1  -4   9 37.3721 30.0449   5
   1  -4  10 497.043 46.9747   3
   1  -4  11 1.98641 28.1107   3
   1  -4  12 50.1549 28.0512   3
   1  -4  13 72.8634 36.8504   3
   1  -4  14 453.092 56.8579   3
   1  -4  15 48.8868 41.2468   3
   1  -4  16 35.5030 38.8942   3
   1  -4  17 4.84086 35.9243   3
   1  -4  18-0.36138 44.9383   3
   1  -4  19-78.5499 46.5651   3
   1  -4  20-75.8527 46.2432   3
   1  -3 -18-4.46837 63.5904   5
   1  -3 -17-69.3827 45.3967   4
   1  -3 -17-10.5780 49.6162   5
   1  -3 -16 121.158 59.3370   5
   1  -3 -16 192.885 58.6610   4
   1  -3 -15 124.555 57.7573   5
   1  -3 -15 124.274 47.4911   4
   1  -3 -14 336.871 63.9346   4
   1  -3 -14 460.725 72.6944   5
   1  -3 -13 86.6335 44.0988   4
   1  -3 -13 167.152 53.7426   5
   1  -3 -12 7.02400 40.1130   5
  -1   3  12-11.3340 30.5025   3
   1  -3 -12-83.1339 41.7431   4
   1  -3 -11 10.9174 39.5768   5
  -1   3  11 0.53670 24.6244   3
   1  -3 -11-12.6205 36.1578   4
   1  -3 -10 497.915 58.9267   4
  -1   3  10 536.075 45.2624   3
   1  -3 -10 531.803 57.1601   5
   1  -3  -9 304.290 49.4971   4
   1  -3  -9 282.221 44.9444   5
  -1   3   9 279.392 34.7653   3
   1  -3  -8 2155.03 93.6826   4
   1  -3  -8 2208.15 91.9743   5
  -1   3   8 2140.72 74.9027   3
   1  -3  -7 1170.02 66.4862   5
   1  -3  -7 1126.03 68.5525   4
  -1   3   7 1221.12 52.7321   3
  -1   3   6 1249.58 49.3775   3
   1  -3  -6 1199.21 65.7088   4
   1  -3  -6 1233.02 65.7984   5
   1  -3  -5 2230.76 83.3324   4
  -1   3   5 2285.84 59.4842   3
   1  -3  -5 2328.37 83.5417   5
   1  -3  -4 1235.48 60.1456   4
  -1   3   4 1238.69 40.5588   3
   1  -3  -4 1202.32 58.9341   5
   1  -3  -3 771.265 47.8811   5
   1  -3  -3 735.224 45.8796   4
  -1   3   3 769.791 29.6747   3
   1  -3  -2 1736.71 63.3520   5
  -1   3   2 1787.82 37.7283   3
   1  -3  -1 116.361 25.0002   5
   1  -3   0 23396.8 215.103   5
   1  -3   0 23445.4 204.221   6
   1  -3   1 6001.47 105.594   6
   1  -3   1 6147.53 110.648   5
  -1   3  -2 1178.83 38.4995   2
   1  -3   2 1181.78 34.0045   3
   1  -3   2 1160.37 50.8677   6
   1  -3   2 1173.96 51.5435   5
   1  -3   3 19011.5 155.972   7
  -1   3  -3 18713.7 138.042   2
   1  -3   3 19001.7 195.129   5
   1  -3   3 18616.4 147.521   3
   1  -3   3 18456.3 186.100   6
   1  -3   4 2898.09 81.1115   5
   1  -3   4 2937.98 53.9259   2
   1  -3   4 3029.37 66.4523   3
  -1   3  -4 2881.22 48.5103   4
   1  -3   4 2935.17 62.3772   7
   1  -3   4 2843.53 77.8609   6
  -1   3  -5 1474.03 36.1328   4
   1  -3   5 1521.26 40.2180   2
  -1   3  -5 1497.26 36.8377   1
   1  -3   5 1480.44 61.0758   5
   1  -3   5 1490.72 43.4642   7
   1  -3   5 1562.45 54.3020   3
   1  -3   6 2615.50 75.1315   3
  -1   3  -6 2583.86 48.3750   4
   1  -3   6 2659.08 55.5137   7
   1  -3   6 2529.12 81.6236   5
  -1   3  -6 2684.60 47.8603   1
   1  -3   7 1326.11 58.4761   3
   1  -3   7 1257.54 38.7758   7
  -1   3  -7 1289.96 37.7226   4
   1  -3   7 1293.64 61.9142   5
   1  -3   8 3.49047 26.0734   5
  -1   3  -8-3.49567 12.8804   4
   1  -3   8-8.82458 24.4148   3
   1  -3   9 30.3120 22.1695   3
  -1   3  -9 29.0324 15.9714   4
   1  -3  10 597.490 50.5215   3
   1  -3  10 584.048 33.5840   1
   1  -3  11 947.569 65.2911   3
   1  -3  12 8.37370 29.3043   3
   1  -3  13 113.605 34.7007   3
   1  -3  14-14.9493 36.6953   3
   1  -3  15 168.140 47.4658   3
   1  -3  16-13.2292 33.9947   3
   1  -3  17-8.21011 40.0830   3
   1  -3  18-34.3418 40.4069   3
   1  -3  19 46.1531 45.3068   3
   1  -3  20-23.4644 39.8297   3
   1  -2 -19 65.6951 54.7805   5
   1  -2 -18 106.450 66.4647   5
  -1   2  18 35.9658 51.9180   3
  -1   2  17-75.8927 45.6649   3
   1  -2 -17-9.17385 40.5506   4
   1  -2 -16 51.4417 55.7244   5
   1  -2 -16 66.1811 46.6075   4
  -1   2  16-39.3148 37.7159   3
  -1   2  15 157.180 45.2605   3
   1  -2 -15 201.715 54.1494   4
  -1   2  14 92.8716 35.7639   3
   1  -2 -14 88.6685 39.9263   4
  -1   2  13 67.3431 35.4739   3
   1  -2 -13 42.8854 35.8456   4
  -1   2  12 223.077 41.5125   3
   1  -2 -12 258.372 48.1102   4
  -1   2  11-0.81654 24.0085   3
   1  -2 -11 1.19755 28.5656   4
   1  -2 -10 2378.16 100.403   4
   1  -2 -10 2527.91 100.991   5
  -1   2  10 2368.48 89.4628   3
  -1   2   9 338.665 37.2955   3
   1  -2  -9 301.332 42.5543   5
   1  -2  -9 378.256 43.8242   4
   1  -2  -8 1576.20 75.7248   4
   1  -2  -8 1507.64 72.8975   5
  -1   2   8 1472.61 63.4627   3
   1  -2  -7 10181.8 169.207   5
   1  -2  -7 10357.3 174.066   4
  -1   2   7 10343.4 148.349   3
   1  -2  -6 17360.7 212.978   4
   1  -2  -6 16910.3 204.076   5
  -1   2   6 16851.3 174.994   3
   1  -2  -5 19.9159 21.9850   5
   1  -2  -5 11.2242 23.1854   4
  -1   2   5 3.07019 16.5591   3
   1  -2  -4 22541.6 217.001   4
  -1   2   4 22609.5 169.605   3
   1  -2  -4 22932.2 212.259   5
  -1   2   3 2191.71 48.9059   3
   1  -2  -3 2277.68 66.8123   5
  -1   2   2 53967.2 213.063   3
   1  -2  -2 53020.6 295.293   5
   1  -2  -1 3656.00 76.6288   5
  -1   2   1 3760.62 53.2895   3
   1  -2   0 9200.80 117.010   5
   1  -2   0 9118.72 100.821   6
   1  -2   1 3836.39 68.5811   6
   1  -2   1 3907.35 78.1676   5
   1  -2   2 296976. 660.538   5
   1  -2   2 290989. 585.103   6
  -1   2  -2 294891. 402.700   2
  -1   2  -3 41201.4 174.703   4
   1  -2   3 40994.2 255.891   5
   1  -2   3 40740.2 138.752   2
  -1   2  -4 16975.0 117.591   4
  -1   2  -4 16729.4 82.5133   1
   1  -2   4 16883.6 106.249   7
   1  -2   4 17156.3 153.955   3
   1  -2   4 16739.0 172.017   5
   1  -2   5 332.814 31.7283   5
   1  -2   5 352.991 16.6288   7
   1  -2   5 388.306 29.7346   3
  -1   2  -5 345.340 21.7593   4
   1  -2   6 1151.17 30.2741   1
   1  -2   6 1189.07 51.3825   3
   1  -2   6 1177.85 53.4770   5
  -1   2  -6 1132.67 38.3350   4
   1  -2   7 5969.06 120.158   3
  -1   2  -7 5979.14 92.3995   4
   1  -2   7 5911.10 72.1696   1
   1  -2   8 3813.85 63.8258   1
   1  -2   8 3987.96 103.758   3
  -1   2  -8 3786.21 79.9275   4
   1  -2   9 226.689 20.0060   1
   1  -2   9 208.166 30.6233   3
  -1   2  -9 224.358 27.6645   4
   1  -2  10 920.940 38.4879   1
  -1   2 -10 873.401 48.6137   4
   1  -2  10 864.265 59.0887   3
   1  -2  11 6004.95 148.643   3
  -1   2 -11 5931.68 122.222   4
   1  -2  12 233.258 43.2343   3
  -1   2 -12 224.655 34.4725   4
   1  -2  13 488.212 56.5768   3
   1  -2  14 96.8833 39.6534   3
   1  -2  15 45.3200 32.7630   3
   1  -2  16 0.00000 33.8669   3
   1  -2  17 73.2908 42.7859   3
   1  -2  18 7.92979 38.7695   3
   1  -2  19 57.3953 40.4861   3
   1  -2  20 17.6838 47.5446   3
  -1   1  21 288.971 72.0461   3
  -1   1  20 107.345 52.0967   3
  -1   1  19-121.207 50.8388   3
  -1   1  18 17.7433 47.7645   3
  -1   1  17 48.2612 40.2833   3
   1  -1 -17-103.448 48.8504   4
   1  -1 -16 39.3724 38.6748   4
  -1   1  16 7.14119 35.3368   3
  -1   1  15 69.1008 35.3846   3
   1  -1 -15 148.075 44.6944   4
  -1   1  14 107.196 38.9845   3
   1  -1 -14 193.049 47.8917   4
  -1   1  13 305.945 45.5538   3
   1  -1 -13 272.800 45.5432   4
  -1   1  12 599.519 55.8788   3
   1  -1 -12 622.179 57.4346   4
   1  -1 -11-15.7062 27.6977   4
  -1   1  11-9.31151 24.0593   3
  -1   1  10-2.73071 22.8373   3
   1  -1 -10-5.56591 26.0022   4
   1  -1  -9 453.885 43.9667   4
  -1   1   9 505.547 43.1582   3
   1  -1  -8 1263.41 62.2157   4
  -1   1   8 1209.50 58.5098   3
   1  -1  -7 457.741 42.4634   4
  -1   1   7 550.662 40.3500   3
   1  -1  -6 50516.9 326.468   4
  -1   1   6 50173.8 302.323   3
   1  -1  -5 1680.78 58.8592   4
  -1   1   5 1716.58 53.8139   3
   1  -1  -5 1675.85 58.5786   5
  -1   1   4 195.522 20.8225   3
   1  -1  -4 229.379 24.4101   5
  -1   1   3 66.5638 16.2945   3
   1  -1  -3 60.0218 22.7146   5
   1  -1  -2 8448.02 101.590   5
  -1   1   2 8535.16 90.0544   3
  -1   1   1 26777.1 147.866   3
   1  -1  -1 27069.0 166.703   5
   1  -1   0 26140.3 159.863   5
   1  -1   1 4359.64 68.0760   5
  -1   1  -1 4306.87 56.4624   4
  -1   1  -2 183874. 375.009   4
   1  -1   2 182759. 446.864   5
  -1   1  -3 3976.47 61.2499   4
   1  -1   3 3853.43 71.9350   5
   1  -1   4 3477.24 72.5120   3
  -1   1  -4 3661.52 63.3481   4
   1  -1   4 3692.40 75.2693   5
  -1   1  -5 8288.89 104.193   4
   1  -1   5 8291.40 118.784   3
  -1   1  -6 862.935 39.6683   4
   1  -1   6 824.379 42.9229   3
  -1   1  -7 19410.0 186.983   4
   1  -1   7 19655.0 212.808   3
   1  -1   8 249.885 33.8335   3
  -1   1  -8 214.927 29.0695   4
  -1   1  -9 8119.58 140.439   4
   1  -1   9 8397.18 157.967   3
   1  -1  10 5563.92 137.517   3
  -1   1 -10 5960.58 128.233   4
   1  -1  11 1176.47 70.1219   3
  -1   1 -11 1144.53 64.7131   4
  -1   1 -12 1419.28 74.7353   4
   1  -1  12 1462.17 81.5459   3
  -1   1 -13 17.7031 31.7998   4
   1  -1  13-4.84538 33.9120   3
  -1   1 -14 162.283 39.5728   4
   1  -1  14 139.635 43.4386   3
  -1   1 -15 67.2367 36.2228   4
   1  -1  15 1.94440 34.3350   3
   1  -1  16-2.24999 39.6242   3
   1  -1  17 25.0805 40.2467   3
   1  -1  18 46.2299 37.1101   3
   1  -1  19 88.3154 48.4897   3
   1  -1  20-60.0883 47.1953   3
  -1   0  21 62.1352 55.9786   3
  -1   0  19-115.160 54.5465   3
  -1   0  18 88.5834 51.5982   3
  -1   0  17 32.5136 43.1467   3
  -1   0  16 32.8420 35.2585   3
  -1   0  15 78.0055 36.9762   3
   1   0 -15 149.329 38.2230   4
   1   0 -14 24.1098 32.3235   4
  -1   0  14-15.9352 37.9956   3
  -1   0  13 146.116 37.9389   3
   1   0 -13 161.209 38.2941   4
   1   0 -12 481.219 48.8021   4
  -1   0  12 418.813 49.9678   3
  -1   0  11 274.348 40.7209   3
   1   0 -11 325.906 40.1490   4
   1   0 -10 275.417 35.9745   4
  -1   0  10 262.171 38.6311   3
   1   0  -9 6131.04 124.799   4
  -1   0   9 6187.11 133.622   3
   1   0  -8-4.04967 24.2190   4
  -1   0   8 31.9979 25.6833   3
  -1   0   7 3757.39 92.2727   3
  -1   0   6 20326.4 195.496   3
  -1   0   6 19695.9 112.861   8
  -1   0   5 179.304 23.9490   3
  -1   0   5 162.804 12.4542   8
  -1   0   4 4167.75 49.8919   8
  -1   0   4 4196.43 77.8853   3
  -1   0   3 2436.99 55.7114   3
  -1   0   2 35646.0 189.221   3
   1   0  -2 35743.3 162.127   5
   1   0  -1 15586.2 93.3148   1
  -1   0   1 16013.8 117.698   3
  -1   0   1 15720.5 95.9412   1
   1   0   0 29829.7 119.445   1
  -1   0   0 29665.7 145.289   4
  -1   0  -1 6751.04 74.7908   4
  -1   0  -1 6665.36 57.2103   2
  -1   0  -2 557.756 27.0846   4
   1   0   2 373.416 17.1027   2
   1   0   2 381.907 21.8777   5
  -1   0  -3 32289.2 196.496   4
  -1   0  -4 3090.46 68.2254   4
   1   0   5 1330.49 49.4462   3
  -1   0  -5 1426.08 52.2668   4
   1   0   6 9.47133 14.4773   3
  -1   0  -6 39.1300 20.9000   4
   1   0   7 3028.01 84.7797   3
  -1   0  -7 3039.80 84.9896   4
  -1   0  -8 1754.70 70.8952   4
   1   0   8 1881.96 74.2390   3
   1   0   9 5619.27 129.693   3
  -1   0  -9 5587.68 129.418   4
  -1   0 -10 492.326 46.0269   4
   1   0  10 458.142 46.7023   3
   1   0  11 18.7883 23.0239   3
  -1   0 -11 74.4694 34.2128   4
  -1   0 -12 1243.37 77.3780   4
   1   0  12 1343.85 79.0073   3
  -1   0 -13 47.0516 36.7516   4
   1   0  13 72.5758 38.1716   3
  -1   0 -14 67.9036 33.9111   4
   1   0  14 74.4797 37.4754   3
   1   0  15 52.4153 32.3671   3
  -1   0 -15 49.7911 40.3393   4
  -1   0 -16 112.877 43.6177   4
   1   0  16 153.836 41.7162   3
   1   0  17-0.64393 36.9483   3
  -1   0 -17-22.2868 38.5896   4
   1   0  18-68.5450 43.8259   3
   1   0  19 80.2146 45.9654   3
  -1  -1  21-5.67883 46.7379   3
  -1  -1  20-90.4812 52.8212   3
  -1  -1  19-28.4498 42.4099   3
  -1  -1  18 91.7126 43.7609   3
  -1  -1  17 26.4588 43.6273   3
  -1  -1  16-26.6990 41.9957   3
  -1  -1  15-14.0058 39.1921   3
  -1  -1  14 7.94725 44.7034   3
  -1  -1  13 1194.27 78.1970   3
  -1  -1  12 139.644 37.8194   3
  -1  -1  11 292.108 42.1218   3
  -1  -1  10-17.7688 28.5339   3
  -1  -1   9 683.059 50.2530   3
  -1  -1   8 1028.99 55.3392   3
  -1  -1   7 167.543 20.6636   1
  -1  -1   7 160.681 27.1071   3
  -1  -1   7 159.368 17.1930   8
  -1  -1   6 76.8488 14.2415   8
  -1  -1   6 59.9399 19.6522   3
  -1  -1   6 75.1501 17.1814   1
  -1  -1   5 11583.5 141.295   3
  -1  -1   5 11630.5 112.182   8
  -1  -1   5 11614.4 123.547   1
  -1  -1   4 720.677 35.9649   3
  -1  -1   4 747.173 33.0855   1
  -1  -1   4 764.101 30.4014   8
   1   1  -4 794.559 31.0108   1
  -1  -1   3 10322.8 106.920   1
   1   1  -3 10735.8 104.678   1
  -1  -1   3 10269.4 113.761   3
  -1  -1   3 10468.4 101.763   8
  -1  -1   2 101485. 293.351   6
  -1  -1   2 100675. 314.484   8
   1   1  -2 101192. 309.813   1
  -1  -1   2 100453. 259.005   4
  -1  -1   2 100438. 333.655   3
  -1  -1   1 139533. 365.302   3
  -1  -1   1 140848. 325.049   4
  -1  -1   0 79424.4 272.148   4
  -1  -1   0 79885.8 254.126   6
  -1  -1   0 79916.7 276.660   2
  -1  -1   0 79531.1 264.401   7
   1   1   1 20385.0 144.751   2
  -1  -1  -1 20409.4 150.882   4
  -1  -1  -1 20274.3 134.326   7
  -1  -1  -1 20618.9 143.815   2
   1   1   2 4027.09 67.2707   2
  -1  -1  -2 3933.05 59.5573   7
  -1  -1  -2 3949.51 74.7660   4
  -1  -1  -3 12418.0 107.797   7
  -1  -1  -3 12860.3 144.004   4
  -1  -1  -4 14433.0 119.642   7
  -1  -1  -4 14887.6 166.515   4
   1   1   5 7433.83 112.184   3
  -1  -1  -5 7049.75 85.9444   7
  -1  -1  -5 7685.59 128.139   4
   1   1   6 3349.82 81.6347   3
  -1  -1  -6 3190.80 90.6162   4
  -1  -1  -7 721.353 51.3002   4
   1   1   7 638.795 42.9604   3
   1   1   8 3158.91 92.3673   3
  -1  -1  -8 3166.95 101.529   4
   1   1   9 275.686 35.3366   3
  -1  -1  -9 268.952 38.1174   4
   1   1  10 914.130 59.3736   3
  -1  -1 -10 888.862 65.5198   4
  -1  -1 -11 437.793 52.8596   4
   1   1  11 450.341 47.2041   3
  -1  -1 -12 873.459 71.5835   4
   1   1  12 1009.96 68.0677   3
  -1  -1 -13-41.5380 41.4382   4
   1   1  13-23.2554 31.5799   3
   1   1  14 331.089 49.0577   3
  -1  -1 -14 436.369 60.4455   4
  -1  -1 -15-8.73290 42.1223   4
   1   1  15-8.38245 31.1619   3
  -1  -1 -16 14.9955 42.5605   4
   1   1  16 56.4814 34.2007   3
  -1  -1 -17 36.1378 44.0079   4
   1   1  17-48.8550 32.7176   3
  -1  -1 -18 31.8666 52.2779   4
   1   1  18 68.0188 39.7927   3
  -1  -1 -19 125.026 52.7733   4
   1   1  19 120.883 45.1823   3
   1   1  20-20.1423 36.2674   3
  -1  -2  21-45.0332 49.7475   3
  -1  -2  20-19.2396 45.0396   3
  -1  -2  19-0.75748 44.8427   3
  -1  -2  18 31.7151 44.9082   3
  -1  -2  17 32.3099 45.0445   3
  -1  -2  16 83.8315 40.3455   3
  -1  -2  15 105.120 52.2951   3
  -1  -2  14 239.044 47.9781   3
  -1  -2  13 77.8983 35.5454   3
  -1  -2  12 263.160 44.3851   3
  -1  -2  11 211.851 37.6837   3
  -1  -2  10-15.7990 28.5031   3
  -1  -2  10-4.67644 20.0370   1
  -1  -2   9 433.762 41.1463   3
  -1  -2   9 431.377 35.2380   1
  -1  -2   8 51.7512 18.0464   8
  -1  -2   8 45.4574 22.9405   3
  -1  -2   8 44.2005 19.5485   1
  -1  -2   7 913.449 44.4205   1
  -1  -2   7 883.161 48.9131   3
  -1  -2   7 902.791 41.6807   8
  -1  -2   6 709.809 39.1330   1
   1   2  -6 772.727 37.0146   1
  -1  -2   6 706.664 36.2160   8
  -1  -2   6 711.742 42.0919   3
  -1  -2   5 2777.90 42.8079   4
  -1  -2   5 2670.45 65.4767   8
   1   2  -5 2776.16 65.3143   1
  -1  -2   5 2734.36 72.0310   3
  -1  -2   4 7595.36 113.353   6
   1   2  -4 7412.37 104.212   1
  -1  -2   4 7209.77 69.4242   4
  -1  -2   4 7443.00 106.534   8
  -1  -2   4 7233.06 107.462   3
  -1  -2   3 40097.2 168.578   4
  -1  -2   3 40226.0 252.485   6
  -1  -2   3 40222.6 231.904   3
  -1  -2   3 39926.3 240.437   8
  -1  -2   2 9532.01 115.100   8
  -1  -2   2 9791.18 117.622   7
  -1  -2   2 9646.51 90.4440   4
  -1  -2   2 9451.70 105.916   3
  -1  -2   2 9605.27 123.036   6
  -1  -2   1 85209.2 358.896   6
  -1  -2   1 84569.3 306.296   3
  -1  -2   1 84690.3 341.473   7
  -1  -2   1 85697.1 338.460   8
  -1  -2   1 84542.6 354.246   2
  -1  -2   1 85021.2 297.820   4
  -1  -2   0 497.334 31.0725   7
  -1  -2   0 562.550 31.4039   8
  -1  -2   0 532.464 32.9405   6
   1   2   0 503.271 32.7074   2
  -1  -2   0 592.132 31.0144   4
  -1  -2   0 542.152 33.6256   2
   1   2   1 315.768 26.8992   2
  -1  -2  -1 307.815 26.3800   4
  -1  -2  -1 344.653 17.9957   5
  -1  -2  -1 341.868 24.3163   8
  -1  -2  -1 292.213 25.1422   7
  -1  -2  -2 636.695 37.6176   4
   1   2   2 610.299 34.0772   2
  -1  -2  -2 605.991 32.8530   7
   1   2   3 1535.79 54.5783   2
  -1  -2  -3 1456.25 49.0000   7
  -1  -2  -3 1542.75 59.2066   4
   1   2   4 1646.04 49.7188   3
  -1  -2  -4 1566.46 51.8401   7
  -1  -2  -4 1644.46 65.3042   4
  -1  -2  -5 3449.34 97.8278   4
  -1  -2  -5 3274.32 75.8072   7
   1   2   5 3426.14 78.2229   3
   1   2   6 1504.41 56.0868   3
  -1  -2  -6 1480.67 52.6900   7
  -1  -2  -6 1517.92 71.1126   4
   1   2   7 2755.95 81.5827   3
  -1  -2  -7 2588.67 95.6268   4
  -1  -2  -8 1764.05 84.6521   4
   1   2   8 1722.25 69.1727   3
  -1  -2  -9 1174.47 75.0624   4
   1   2   9 1246.24 63.1533   3
  -1  -2 -10 408.204 53.9238   4
   1   2  10 486.026 45.4726   3
  -1  -2 -11 197.301 51.0484   4
   1   2  11 197.488 35.8575   3
   1   2  12 402.425 46.6803   3
  -1  -2 -12 354.018 59.3198   4
  -1  -2 -13 68.0343 46.3459   4
   1   2  13 28.5807 31.3819   3
   1   2  14 176.782 41.1356   3
  -1  -2 -14 71.3596 41.3166   4
  -1  -2 -15 6.37383 36.7833   4
   1   2  15 62.7901 30.7047   3
  -1  -2 -16-11.7154 43.2702   4
   1   2  16 44.0417 34.0608   3
  -1  -2 -17-40.5774 46.3372   4
   1   2  17 94.1261 39.3732   3
  -1  -2 -18 125.896 63.5845   4
  -1  -3  20 45.0410 50.9252   3
  -1  -3  19 10.0409 42.5433   3
  -1  -3  18 12.1338 43.5531   3
  -1  -3  17 60.7091 50.8660   3
  -1  -3  16 237.121 55.9413   3
  -1  -3  15 137.973 44.6364   3
  -1  -3  14 74.0817 43.0016   3
  -1  -3  13 196.410 44.8139   3
  -1  -3  12 99.5991 35.6161   3
  -1  -3  11 12.1068 24.4620   3
  -1  -3  10 13.9770 28.1559   3
  -1  -3   9 209.865 33.7005   3
   1   3  -8 3381.94 83.9661   1
  -1  -3   8 3314.06 98.5721   3
  -1  -3   8 3478.17 89.5010   8
  -1  -3   7 719.618 43.6944   8
   1   3  -7 730.184 40.5808   1
  -1  -3   7 730.474 46.5715   3
   1   3  -6 1575.61 57.5265   1
  -1  -3   6 1490.27 58.0524   8
  -1  -3   6 1528.47 60.2865   3
  -1  -3   6 1637.15 68.8516   6
  -1  -3   5 6768.77 117.886   8
  -1  -3   5 6830.83 128.666   6
  -1  -3   5 6934.95 115.842   3
   1   3  -5 6850.48 113.212   1
  -1  -3   4 48.9758 17.9752   3
  -1  -3   4 51.0584 18.9633   8
  -1  -3   4 63.0608 25.2993   6
  -1  -3   4 30.0568 17.4401   7
  -1  -3   4 48.6640 11.5392   4
  -1  -3   3 11043.8 149.527   2
  -1  -3   3 11349.4 161.398   6
  -1  -3   3 11230.0 146.274   7
  -1  -3   3 11331.1 129.548   3
  -1  -3   3 11040.6 97.8273   5
  -1  -3   3 11155.8 146.975   8
  -1  -3   3 10729.0 102.701   4
  -1  -3   2 22852.8 206.780   8
  -1  -3   2 22535.3 166.930   3
  -1  -3   2 22649.3 224.137   6
  -1  -3   2 22309.9 131.385   5
  -1  -3   2 22605.1 211.559   2
  -1  -3   2 22782.5 208.566   7
  -1  -3   2 22356.5 162.708   4
  -1  -3   1 260.941 30.9874   2
  -1  -3   1 209.707 20.0211   3
  -1  -3   1 241.702 23.6650   4
  -1  -3   1 219.165 32.2196   6
  -1  -3   1 234.873 30.1780   7
  -1  -3   1 240.649 16.7131   5
  -1  -3   1 268.481 28.2640   8
  -1  -3   0 7922.40 85.7327   5
  -1  -3   0 8263.19 133.945   6
  -1  -3   0 8299.47 122.431   8
  -1  -3   0 8005.15 116.554   4
  -1  -3   0 8295.40 132.296   2
   1   3   0 8012.48 130.494   2
  -1  -3   0 8070.02 126.634   7
  -1  -3  -1 63922.8 357.574   7
  -1  -3  -1 64811.9 357.964   4
   1   3   1 64547.8 372.503   2
  -1  -3  -1 64909.3 265.973   5
  -1  -3  -1 65141.6 334.350   8
  -1  -3  -2 2912.84 79.3083   7
  -1  -3  -2 2827.80 71.0456   8
   1   3   2 2909.12 83.7474   2
  -1  -3  -2 2950.58 64.7357   5
  -1  -3  -2 2903.33 83.5885   4
  -1  -3  -3 366.997 37.7828   4
  -1  -3  -3 383.014 30.5259   8
  -1  -3  -3 334.835 33.4030   7
   1   3   3 410.389 39.6349   2
  -1  -3  -3 376.975 29.3976   5
  -1  -3  -4 12008.4 144.374   8
  -1  -3  -4 11505.7 160.976   7
  -1  -3  -4 11702.4 146.837   5
   1   3   4 11734.5 129.379   3
  -1  -3  -4 11732.5 184.827   4
  -1  -3  -5 9796.57 150.536   7
   1   3   5 9932.09 129.030   3
  -1  -3  -5 9879.73 178.354   4
  -1  -3  -5 9761.69 130.672   8
  -1  -3  -5 9988.63 146.436   5
  -1  -3  -6 12283.3 208.583   4
  -1  -3  -6 12371.4 171.818   7
   1   3   6 12502.9 157.832   3
  -1  -3  -6 12418.3 146.264   8
   1   3   7 2744.54 80.8651   3
  -1  -3  -7 2657.21 82.7905   7
  -1  -3  -7 2734.93 107.092   4
   1   3   8 169.237 27.5656   3
  -1  -3  -8 171.584 29.6828   7
  -1  -3  -8 168.918 38.3135   4
  -1  -3  -9 3413.91 127.163   4
   1   3   9 3366.18 100.462   3
   1   3  10 10610.7 185.380   3
  -1  -3 -10 10532.1 228.394   4
  -1  -3 -11 155.840 52.2400   4
  -1  -3 -12 1433.01 98.5378   4
  -1  -3 -13 64.2389 48.1626   4
  -1  -3 -14 56.4315 48.7975   4
  -1  -3 -15 89.7203 47.7027   4
  -1  -3 -16-99.1528 52.9462   4
  -1  -3 -17 14.7504 59.6502   4
  -1  -3 -18-17.6648 54.7807   4
  -1  -4  20 38.9114 48.5312   3
  -1  -4  19 10.4572 57.1645   3
  -1  -4  18 22.7524 43.4759   3
  -1  -4  17 21.0055 50.8488   3
  -1  -4  16 299.764 60.2849   3
  -1  -4  15 3.91224 37.7214   3
  -1  -4  14 5.47258 32.7741   3
  -1  -4  13 17.1600 29.7536   3
  -1  -4  12 179.998 41.5946   3
  -1  -4  11 244.851 42.6130   3
  -1  -4  10 100.144 31.9854   3
  -1  -4   9 587.169 56.1098   6
  -1  -4   9 494.745 46.9378   3
  -1  -4   8 1421.04 68.4479   3
  -1  -4   8 1377.38 72.7353   6
  -1  -4   8 1506.25 67.3613   8
   1   4  -8 1404.26 61.5986   1
  -1  -4   7 1736.26 70.9336   8
  -1  -4   7 1652.39 77.7198   6
  -1  -4   7 1674.79 67.9857   3
   1   4  -7 1674.44 65.6806   1
   1   4  -6 438.625 37.8427   1
  -1  -4   6 492.394 40.8612   8
  -1  -4   6 472.945 36.9417   3
  -1  -4   6 480.495 46.7616   6
  -1  -4   6 512.742 42.3301   7
  -1  -4   5 4867.92 111.413   7
  -1  -4   5 5095.81 128.602   6
  -1  -4   5 4942.60 116.494   2
  -1  -4   5 4791.84 111.343   8
  -1  -4   5 4858.40 100.331   3
  -1  -4   4 15303.4 127.286   4
  -1  -4   4 15302.0 195.523   7
  -1  -4   4 15641.3 167.253   3
  -1  -4   4 16047.2 221.517   6
  -1  -4   4 15645.9 195.620   8
  -1  -4   4 15381.1 143.767   5
  -1  -4   4 15970.3 206.064   2
  -1  -4   3 167.582 28.1852   8
  -1  -4   3 181.616 30.7804   7
  -1  -4   3 177.557 22.4566   3
  -1  -4   3 171.374 32.0671   2
  -1  -4   3 180.724 20.7411   5
  -1  -4   3 192.760 21.3412   4
  -1  -4   3 153.423 33.0999   6
  -1  -4   2 3510.75 97.5767   2
  -1  -4   2 3634.67 94.3139   8
  -1  -4   2 3568.46 96.9245   7
  -1  -4   2 3563.65 106.111   6
  -1  -4   2 3519.28 71.3635   3
  -1  -4   2 3611.75 77.5695   4
  -1  -4   2 3481.53 66.2836   5
   1   4  -1 3422.35 96.7864   2
  -1  -4   1 3440.52 95.4773   7
  -1  -4   1 3480.02 83.4032   4
  -1  -4   1 3421.42 90.5291   8
  -1  -4   1 3495.45 103.428   6
  -1  -4   1 3503.11 99.2107   2
  -1  -4   1 3317.15 66.5957   5
  -1  -4   0 7576.38 132.954   8
   1   4   0 7683.84 145.495   2
  -1  -4   0 7464.62 148.001   6
  -1  -4   0 7423.12 139.713   7
  -1  -4   0 7482.24 102.238   5
  -1  -4   0 7517.28 129.822   4
   1   4   1 4072.66 109.155   2
  -1  -4  -1 3793.78 79.1772   5
  -1  -4  -1 4040.45 105.443   7
  -1  -4  -1 3972.43 95.7840   8
  -1  -4  -1 4016.24 102.313   4
  -1  -4  -2 80.7132 27.7788   7
  -1  -4  -2 49.4847 25.7937   4
  -1  -4  -2 73.8602 20.3708   5
  -1  -4  -2 58.6457 20.2495   8
  -1  -4  -3 1813.26 78.7348   4
  -1  -4  -3 1769.12 73.1579   7
  -1  -4  -3 1751.00 62.0836   5
  -1  -4  -3 1731.64 63.2785   8
  -1  -4  -4 2082.14 68.1715   8
  -1  -4  -4 2124.95 89.0310   4
  -1  -4  -4 2070.98 79.7151   7
  -1  -4  -4 2020.32 70.7884   5
  -1  -4  -5 3.43715 29.2668   4
  -1  -4  -5 10.5362 26.2434   5
  -1  -4  -5-7.30123 19.1801   8
  -1  -4  -5 5.72972 25.6549   7
  -1  -4  -6 4423.57 119.351   7
  -1  -4  -6 4497.63 138.014   4
  -1  -4  -6 4417.55 115.257   5
  -1  -4  -7 1050.44 75.2655   4
  -1  -4  -7 1030.91 64.0222   7
  -1  -4  -7 979.369 61.8167   5
  -1  -4  -8 47.9315 36.7890   5
  -1  -4  -8 44.4909 34.1880   4
  -1  -4  -8 57.8848 30.8638   7
  -1  -4  -9 2410.76 118.133   4
  -1  -4  -9 2160.23 99.2866   5
  -1  -4  -9 2205.51 94.0817   7
  -1  -4 -10 1594.08 81.5619   7
  -1  -4 -10 1486.70 100.680   4
  -1  -4 -10 1502.45 88.7523   5
  -1  -4 -11 59.2631 44.8991   4
  -1  -4 -11 46.2494 39.4550   5
  -1  -4 -12-14.2226 44.8022   4
  -1  -4 -12-21.9330 42.5910   5
  -1  -4 -13 82.5473 47.0191   5
  -1  -4 -13 114.714 49.3389   4
  -1  -4 -14-97.9771 53.5374   4
  -1  -4 -14 24.4670 50.2758   5
  -1  -4 -15 95.2287 60.7861   4
  -1  -4 -15 35.3801 51.6741   5
  -1  -4 -16 81.3872 63.5414   5
  -1  -4 -16 47.5762 56.5785   4
  -1  -4 -17 42.1661 56.9808   5
  -1  -5  20-31.7038 54.6086   3
  -1  -5  19 58.4375 57.7046   3
  -1  -5  18-28.4270 45.7065   3
  -1  -5  17 92.5268 49.6620   3
  -1  -5  16 50.1020 50.6533   3
  -1  -5  15 93.5612 48.7687   3
  -1  -5  14 67.4751 41.7822   3
  -1  -5  13-5.40311 39.0865   6
  -1  -5  13 12.5834 34.8746   3
  -1  -5  12 94.0063 39.4159   3
  -1  -5  12 146.498 48.2151   6
  -1  -5  11 100.213 35.0420   3
  -1  -5  11 13.8301 40.3695   6
  -1  -5  10 893.722 72.4038   6
  -1  -5  10 948.927 64.7681   3
  -1  -5   9 44.7757 27.7628   3
  -1  -5   9 88.9481 40.9627   6
  -1  -5   8 626.525 49.0850   3
  -1  -5   8 630.917 61.1319   6
  -1  -5   8 622.965 51.4807   8
  -1  -5   7 1762.12 78.3782   8
  -1  -5   7 1842.25 74.1204   3
  -1  -5   7 1810.71 77.0660   7
  -1  -5   7 1763.51 91.8636   6
  -1  -5   6 497.059 40.0747   3
  -1  -5   6 503.770 45.2273   7
  -1  -5   6 471.358 43.6292   8
  -1  -5   6 573.308 55.3871   6
  -1  -5   5 18.4630 21.4857   8
  -1  -5   5 40.4160 25.0230   7
  -1  -5   5-2.85259 33.1341   6
  -1  -5   4 2838.72 94.0982   8
  -1  -5   4 2780.53 96.3075   7
  -1  -5   4 2801.48 109.054   6
  -1  -5   3 1090.35 59.6696   8
  -1  -5   3 1103.13 71.5790   6
  -1  -5   3 1074.10 63.0940   7
  -1  -5   2 68.1607 22.6139   4
  -1  -5   2 58.6228 22.4448   8
  -1  -5   2 81.1171 33.8723   7
  -1  -5   2 39.2554 32.7471   6
  -1  -5   1 9793.37 166.389   8
  -1  -5   1 9279.02 176.032   7
  -1  -5   1 9586.71 187.712   6
  -1  -5   1 9635.51 152.300   4
  -1  -5   0 4156.93 108.060   4
  -1  -5   0 3969.25 116.947   7
  -1  -5   0 3915.92 105.995   8
  -1  -5  -1 2162.41 83.5405   4
  -1  -5  -1 2199.51 88.9743   7
  -1  -5  -1 2352.97 82.0050   8
  -1  -5  -2 256.097 39.4538   4
  -1  -5  -2 247.875 37.2575   7
  -1  -5  -2 304.104 35.8184   8
  -1  -5  -3 29.1400 21.9771   8
  -1  -5  -3 41.9916 28.0930   7
  -1  -5  -3 32.1769 31.5907   4
  -1  -5  -4 4027.71 104.041   8
  -1  -5  -4 4012.85 128.010   4
  -1  -5  -4 4081.86 123.681   7
  -1  -5  -5 2130.50 99.9532   4
  -1  -5  -5 2082.09 92.9755   7
  -1  -5  -6 96.1367 39.6795   7
  -1  -5  -6 59.1811 38.3288   4
  -1  -5  -7 9089.69 216.188   4
  -1  -5  -7 9006.27 190.690   7
  -1  -5  -8 49.7613 38.4035   7
  -1  -5  -8 45.3249 47.8882   4
  -1  -5  -9 35.0836 39.9208   4
  -1  -5  -9 6.41266 35.6520   7
  -1  -5 -10 398.791 64.4246   4
  -1  -5 -10 432.523 54.4214   7
  -1  -5 -11 32.6939 49.5241   4
  -1  -5 -12-54.3873 53.1501   4
  -1  -5 -13-10.8114 44.3001   4
  -1  -5 -14 236.904 73.6919   4
  -1  -6  20 82.0185 61.1654   3
  -1  -6  19-34.7441 59.4674   6
  -1  -6  19 220.095 67.2202   3
  -1  -6  18 84.1436 59.3440   3
  -1  -6  18 37.9318 50.4253   6
  -1  -6  17 49.8425 56.1105   6
  -1  -6  17 33.7444 45.2625   3
  -1  -6  16 57.7757 50.8161   6
  -1  -6  16 119.414 53.9934   3
  -1  -6  15 54.4106 44.5700   3
  -1  -6  15-14.0351 53.0872   6
  -1  -6  14 61.6088 38.9112   3
  -1  -6  14 49.0539 44.4715   6
  -1  -6  13 18.0047 38.6938   3
  -1  -6  13-32.6609 47.9126   6
  -1  -6  12 90.5471 45.0941   6
  -1  -6  11 125.504 48.2740   6
  -1  -6  10 391.258 58.8633   6
  -1  -6   9 50.1179 38.6721   6
  -1  -6   8-5.96378 34.5209   6
  -1  -6   8 26.3938 31.9284   7
  -1  -6   7 267.510 54.1564   6
  -1  -6   7 260.178 42.5765   8
  -1  -6   7 248.207 40.8490   7
  -1  -6   6 1213.83 72.9636   8
  -1  -6   6 1143.87 71.4217   7
  -1  -6   6 1108.75 84.6856   6
  -1  -6   5 0.00000 26.4662   8
  -1  -6   5-13.7318 43.0066   6
  -1  -6   5 17.0442 26.6878   7
  -1  -6   4 1032.22 66.0690   8
  -1  -6   4 1154.04 70.4074   7
  -1  -6   4 1095.16 78.9344   6
  -1  -6   3 3639.52 113.918   8
  -1  -6   3 3792.27 123.330   7
  -1  -6   3 3724.58 134.017   6
  -1  -6   2 244.444 38.5958   8
  -1  -6   2 125.279 45.7260   6
  -1  -6   2 208.698 44.2240   7
  -1  -6   1 899.186 66.2471   7
  -1  -6   1 890.854 59.3923   8
  -1  -6   1 781.990 64.6497   6
  -1  -6   0 6.66946 29.6816   4
  -1  -6   0 3.48103 22.7633   8
  -1  -6   0 29.0114 34.3573   7
  -1  -6  -1 49.5270 32.9263   4
  -1  -6  -1 18.0562 24.6833   8
  -1  -6  -1 30.5551 34.2336   7
  -1  -6  -2 1152.96 76.5568   7
  -1  -6  -2 1127.29 65.0823   8
  -1  -6  -2 1099.56 72.8928   4
  -1  -6  -3 2673.89 93.5603   8
  -1  -6  -3 2675.33 112.868   4
  -1  -6  -3 2621.86 110.315   7
  -1  -6  -4 137.208 41.3560   7
  -1  -6  -4 112.194 41.9936   4
  -1  -6  -5 7.77835 40.2635   7
  -1  -6  -5 4.97709 43.5325   4
  -1  -6  -6 558.843 68.1518   4
  -1  -6  -6 656.704 67.3631   7
  -1  -6  -7 911.154 85.2995   4
  -1  -6  -7 882.160 72.7862   7
  -1  -6  -8 280.710 52.7671   7
  -1  -6  -8 231.119 59.2081   4
  -1  -6  -9 100.662 51.3883   4
  -1  -6  -9 97.6220 43.8238   7
  -1  -6 -10 30.5865 42.0738   7
  -1  -6 -10-3.69762 47.8099   4
  -1  -6 -11 30.8951 49.4352   4
  -1  -6 -12 120.481 58.4114   4
  -1  -6 -13 40.2979 59.8381   4
  -1  -7  17-30.9990 57.9227   6
  -1  -7  16 24.5279 64.6627   6
  -1  -7  15 62.3075 53.1594   6
  -1  -7  14-32.9795 58.0081   6
  -1  -7  13 81.9337 57.1775   6
  -1  -7  12 11.2722 47.3067   6
  -1  -7  11 60.0823 46.2441   6
  -1  -7  10-0.33010 47.8270   6
  -1  -7   9 301.770 65.0855   6
  -1  -7   8 1777.18 94.9527   7
  -1  -7   8 1851.02 116.433   6
  -1  -7   7 1219.14 93.6230   6
  -1  -7   7 1211.80 80.8677   7
  -1  -7   6-13.4939 36.6141   7
  -1  -7   6-20.0448 41.7855   6
  -1  -7   6-7.71531 33.3557   8
  -1  -7   5 5.34004 31.7898   8
  -1  -7   5-4.50094 45.6849   6
  -1  -7   5-22.2051 37.5877   7
  -1  -7   4-13.1959 37.2133   7
  -1  -7   4 7.15662 45.6419   6
  -1  -7   4 33.2627 33.9939   8
  -1  -7   3 1004.51 70.6414   8
  -1  -7   3 1046.96 85.5352   6
  -1  -7   3 951.801 75.8889   7
  -1  -7   2 868.961 65.6555   8
  -1  -7   2 830.101 69.1884   7
  -1  -7   2 862.331 76.3671   6
  -1  -7   1 118.317 36.2270   8
  -1  -7   1 62.9460 37.1332   7
  -1  -7   0 554.909 54.1067   8
  -1  -7   0 420.866 55.4012   7
  -1  -7  -1 428.886 48.8466   8
  -1  -7  -1 430.433 60.5783   7
  -1  -7  -2-9.00027 39.0339   7
  -1  -7  -2-14.0158 26.1409   8
  -1  -7  -3-5.37263 43.3718   4
  -1  -7  -3 2.01807 43.8910   7
  -1  -7  -4 11.9521 42.2892   7
  -1  -7  -4-0.96709 46.4418   4
  -1  -7  -5 44.3040 44.7392   4
  -1  -7  -5 75.1519 44.5875   7
  -1  -7  -6-4.46832 47.5711   4
  -1  -7  -6 5.49958 41.4164   7
  -1  -7  -7 124.971 55.7450   4
  -1  -7  -7-5.50652 35.5966   7
  -1  -7  -8 89.8045 52.6247   4
  -1  -7  -8 27.2434 43.8310   7
  -1  -7  -9 445.657 68.9446   7
  -1  -7  -9 580.539 84.7214   4
  -1  -7 -10 44.2996 47.6501   7
  -1  -7 -10 23.9797 53.5797   4
  -1  -7 -11-47.0199 65.9177   4
  -1  -8  15 61.3453 62.9799   6
  -1  -8  14 113.542 61.5051   6
  -1  -8  13-105.768 58.5170   6
  -1  -8  12 18.6523 48.0765   6
  -1  -8  11 192.425 59.6178   6
  -1  -8  10 310.054 76.8571   6
  -1  -8   9 198.955 47.8971   7
  -1  -8   9 227.450 68.2052   6
  -1  -8   8 226.440 57.2066   6
  -1  -8   8 243.934 53.0122   7
  -1  -8   7 246.275 54.0653   7
  -1  -8   7 222.874 59.0329   6
  -1  -8   6-17.9763 44.6662   6
  -1  -8   6-9.65086 36.1384   7
  -1  -8   5 179.315 55.9716   6
  -1  -8   5 185.203 50.3345   7
  -1  -8   4 435.333 54.6140   8
  -1  -8   4 433.652 69.2945   6
  -1  -8   4 505.170 65.0777   7
  -1  -8   3 54.5310 33.0035   8
  -1  -8   3 18.0115 35.0967   7
  -1  -8   3 61.1829 42.0331   6
  -1  -8   2 33.1914 32.4788   8
  -1  -8   2-16.4094 37.7165   7
  -1  -8   1 193.143 40.0570   8
  -1  -8   1 153.829 50.9516   7
  -1  -8   0 136.590 42.0564   8
  -1  -8   0 133.575 49.3044   7
  -1  -8  -1 17.9170 42.1376   7
  -1  -8  -2 112.341 45.7721   7
  -1  -8  -3 3.64921 41.7864   7
  -1  -8  -4 125.926 49.9722   7
  -1  -8  -5 143.501 48.9675   7
  -1  -8  -6 77.7903 52.3846   4
  -1  -8  -6 120.458 58.0103   7
  -1  -8  -7 31.0716 41.6816   7
  -1  -8  -7 187.430 59.6366   4
  -1  -8  -8 190.781 67.8100   4
  -1  -8  -8 132.122 54.4253   7
  -1  -8  -9 111.985 67.2708   4
  -1  -8  -9 115.370 61.8316   7
  -1  -9  12 74.7297 69.8911   6
  -1  -9  11 124.103 64.6630   6
  -1  -9  10 13.9342 53.2553   6
  -1  -9   9 263.633 58.5535   7
  -1  -9   9 273.876 71.1256   6
  -1  -9   8 0.62196 53.0619   6
  -1  -9   8 19.3713 38.0717   7
  -1  -9   7-20.4898 45.1222   6
  -1  -9   7 18.2661 41.0669   7
  -1  -9   6 42.7300 43.8920   7
  -1  -9   6 219.097 65.7776   6
  -1  -9   5-143.895 60.9846   6
  -1  -9   5 14.2793 43.9022   7
  -1  -9   4-119.927 47.8357   7
  -1  -9   4 45.3535 58.0912   6
  -1  -9   3 151.208 54.1868   7
  -1  -9   2-4.59784 44.7478   7
  -1  -9   1 15.7684 43.1811   7
  -1  -9   0 132.075 50.3265   7
  -1  -9  -1 163.126 58.1919   7
  -1  -9  -2 528.934 77.6521   7
  -1  -9  -3 241.705 65.9738   7
  -1  -9  -4 52.7401 60.0575   7
  -1 -10   9 210.615 51.4517   7
   2 -10   0 128.992 52.6541   7
   2 -10   1-143.902 59.0435   7
   2 -10   2 53.0744 43.6884   7
   2 -10   3 20.4906 46.2911   7
   2 -10   4 106.503 56.2000   6
   2 -10   4 170.557 51.1004   7
   2 -10   5-45.6903 39.9643   7
   2 -10   5-54.4947 55.9741   6
   2 -10   6 117.592 61.5767   6
   2 -10   6 240.414 51.9227   7
   2 -10   7 138.577 68.7729   6
   2 -10   8 14.0878 61.1108   6
   2 -10   9 184.969 64.9440   6
   2 -10  10-78.0216 58.6397   6
   2  -9  -5 87.7642 51.4112   7
   2  -9  -4 32.4519 41.4336   7
   2  -9  -3 288.710 57.4899   7
   2  -9  -2 243.687 59.0889   7
   2  -9  -1 75.3350 49.0536   7
   2  -9   0 132.998 50.3694   7
   2  -9   1 480.313 69.0541   7
   2  -9   2 240.756 55.5949   7
   2  -9   3 103.116 51.7375   6
   2  -9   3-95.5001 45.7999   7
   2  -9   4 21.0037 43.9839   6
   2  -9   4 16.3101 40.1901   7
   2  -9   5-10.5347 40.6629   7
   2  -9   5-22.1830 46.4256   6
   2  -9   6 55.0829 51.6666   6
   2  -9   6 54.9028 38.7761   7
   2  -9   7 115.413 61.6823   6
   2  -9   8 27.1825 54.7152   6
   2  -9   9 247.474 69.1150   6
   2  -9  10 363.498 71.1701   6
   2  -9  11-14.9011 58.5457   6
   2  -9  12 54.6360 70.3349   6
   2  -9  13 17.7859 63.6984   6
   2  -9  14 46.1616 71.9778   6
   2  -8 -11 39.1925 58.7768   5
   2  -8 -10 246.750 70.2203   5
   2  -8  -9 29.2576 59.6324   5
   2  -8  -8 60.1936 59.4562   5
   2  -8  -7 56.4822 52.2740   5
   2  -8  -6 55.4863 53.9350   5
   2  -8  -5-4.94632 52.0256   5
   2  -8  -4 74.3601 52.9901   5
   2  -8  -3 121.409 51.0723   5
   2  -8  -2 440.916 67.3842   5
   2  -8  -2 425.811 58.8806   7
   2  -8  -1 86.5603 50.4529   5
   2  -8  -1 99.8721 45.0086   7
   2  -8   0 25.2704 46.4224   5
   2  -8   0-15.5141 32.2147   7
   2  -8   1 196.879 54.7438   5
   2  -8   1 257.452 51.7015   7
   2  -8   2 6.15997 48.9082   5
   2  -8   2 122.442 44.5497   6
   2  -8   2 38.9321 36.8814   7
   2  -8   3 35.0425 45.6034   5
   2  -8   3 21.2928 32.7084   7
   2  -8   3 53.5079 47.9691   6
   2  -8   4 688.534 78.2068   6
   2  -8   4 597.966 70.9227   5
   2  -8   4 614.983 61.3147   7
   2  -8   5 459.338 54.4848   7
   2  -8   5 516.783 68.6063   6
   2  -8   5 450.522 67.4041   5
   2  -8   6 3.84609 31.7151   7
   2  -8   6 2.49374 41.4363   6
   2  -8   6-19.8279 46.0767   5
   2  -8   7 69.7843 49.9407   6
   2  -8   7 26.8476 45.7015   5
   2  -8   8 392.180 65.6330   5
   2  -8   8 469.892 73.7536   6
   2  -8   9 91.1592 57.5697   6
   2  -8   9-25.0124 51.7328   5
   2  -8  10-39.0798 50.4044   6
   2  -8  10 54.1716 44.1345   5
   2  -8  11 26.7674 56.9935   6
   2  -8  11 35.1515 50.2615   5
   2  -8  12-32.8504 57.1340   6
   2  -8  12 103.055 53.9399   5
   2  -8  13 78.9603 61.6556   6
   2  -8  13-73.1254 46.0392   5
   2  -8  14-48.6252 65.8108   6
   2  -8  15 27.7409 60.9718   6
   2  -8  16-30.8993 62.1311   6
   2  -7 -13 147.513 74.4278   5
   2  -7 -12 47.5667 61.8370   5
   2  -7 -11-72.3843 63.5119   5
   2  -7 -10 91.7215 58.1971   5
   2  -7  -9 43.5505 53.0917   5
   2  -7  -8 11.3564 44.9876   5
   2  -7  -7 27.8531 46.8024   5
   2  -7  -6-4.88613 45.2534   5
   2  -7  -5 591.583 71.3022   5
   2  -7  -4 999.057 84.4847   5
   2  -7  -3 518.635 64.6039   5
   2  -7  -2 496.656 66.9159   5
   2  -7  -1 749.164 73.8732   5
   2  -7   0 60.3130 40.4169   5
   2  -7   1 1026.89 76.5656   6
   2  -7   1 1003.82 69.4915   7
   2  -7   1 961.473 79.9953   5
   2  -7   2 1764.12 88.4954   7
   2  -7   2 1759.25 97.4900   6
   2  -7   2 1909.88 103.665   5
   2  -7   3 2676.70 119.887   5
   2  -7   3 2474.86 114.794   6
   2  -7   3 2604.71 104.332   7
   2  -7   4 217.296 47.8898   5
   2  -7   4 144.620 48.2941   6
   2  -7   4 166.032 38.7518   7
   2  -7   5-22.1713 43.0404   5
   2  -7   5 5.14674 30.0960   7
   2  -7   5 60.9758 41.8716   6
   2  -7   6 111.331 35.6520   7
   2  -7   6 135.229 46.8624   6
   2  -7   6 103.869 43.8308   5
   2  -7   7 65.1126 49.1979   6
   2  -7   7 58.5324 46.1856   5
   2  -7   8 1732.93 104.523   5
   2  -7   8 1789.65 107.041   6
   2  -7   9 1120.42 89.2681   6
   2  -7   9 1063.48 83.7813   5
   2  -7  10 16.5422 41.8338   6
   2  -7  10-8.02785 41.1740   5
   2  -7  11 24.1848 47.2847   6
   2  -7  11 38.5982 44.0375   5
   2  -7  12-5.04066 44.9860   6
   2  -7  12-28.1923 46.0186   5
   2  -7  13 76.0278 51.1614   6
   2  -7  14-36.2728 56.7116   6
   2  -7  15 32.0687 47.7198   6
   2  -7  16 76.8708 67.2708   6
   2  -7  17 44.7293 65.5646   6
   2  -7  18-29.4213 74.7353   6
   2  -6 -14 115.599 60.2713   5
   2  -6 -13 240.036 76.3604   5
   2  -6 -12 56.7209 55.2692   5
   2  -6 -11-40.6189 54.7691   5
   2  -6 -10 12.2261 50.1401   5
   2  -6  -9 217.639 59.5919   5
   2  -6  -8-8.49753 40.3393   5
   2  -6  -7 62.8931 46.0995   5
   2  -6  -6 291.246 57.1197   5
   2  -6  -5 3509.10 140.258   5
   2  -6  -4 651.771 71.7256   5
   2  -6  -3-7.25752 39.7143   5
   2  -6  -2 734.994 66.8266   5
   2  -6  -1 37.6450 34.7683   5
   2  -6   0 61.0920 38.8929   5
   2  -6   0 98.3879 35.3975   6
   2  -6   1 77.3920 38.7100   5
   2  -6   1 115.271 36.3682   6
   2  -6   2 255.209 48.1958   5
  -2   6  -2 320.164 36.1819   2
   2  -6   2 253.045 44.5686   6
   2  -6   3 1448.88 69.8717   7
   2  -6   3 1363.26 79.1363   6
   2  -6   3 1455.96 85.6581   5
   2  -6   4 6.11789 35.3606   5
   2  -6   4 40.9782 35.1906   6
   2  -6   4 21.1437 27.5589   7
   2  -6   5-9.28390 35.3310   5
   2  -6   5 16.8865 23.5365   7
   2  -6   5-2.80876 35.4666   6
   2  -6   6 23.7505 33.3087   6
   2  -6   6 26.3229 24.7881   7
   2  -6   6-1.03746 39.1125   5
   2  -6   7 694.517 64.8299   6
   2  -6   7 738.462 50.6005   7
   2  -6   7 817.220 71.7124   5
   2  -6   8 11.7847 39.3270   5
   2  -6   8 11.7744 39.6497   6
   2  -6   9 185.276 46.3614   6
   2  -6   9 194.461 50.9411   5
   2  -6  10 75.8030 30.5492   3
   2  -6  10 82.5631 45.1605   6
   2  -6  10 81.1852 43.5017   5
   2  -6  11 299.682 52.8226   5
   2  -6  11 337.283 47.6575   3
   2  -6  11 327.226 59.9148   6
   2  -6  12 316.524 47.1627   3
   2  -6  12 320.158 61.5904   6
   2  -6  12 284.027 54.3532   5
   2  -6  13 59.2657 49.6933   6
   2  -6  13 68.6216 34.9730   3
   2  -6  14 40.2801 34.4052   3
   2  -6  15 39.8931 37.7015   3
   2  -6  16 38.5349 39.5087   3
   2  -6  17 52.3164 39.0034   3
   2  -6  18-68.0880 45.3153   3
   2  -6  19 11.1886 46.1200   3
   2  -5 -14-16.7053 60.1080   5
   2  -5 -13 55.4803 60.1063   5
   2  -5 -12 245.011 64.9848   5
   2  -5 -11 86.3403 50.7171   5
   2  -5 -10 9.54121 49.3522   5
   2  -5  -9 9.22836 40.3887   5
   2  -5  -8 185.401 47.8549   5
   2  -5  -7 872.045 74.8836   5
   2  -5  -6 152.128 46.3646   5
   2  -5  -5 1709.98 93.4615   5
   2  -5  -4 653.430 60.9410   5
   2  -5  -3 1131.57 72.1624   5
   2  -5  -2 967.028 68.9069   5
   2  -5  -1 326.502 45.7197   5
   2  -5   0 239.938 42.1131   5
   2  -5   0 200.375 35.5882   6
   2  -5   1 271.157 41.4354   5
   2  -5   1 327.301 39.8109   6
   2  -5   2-44.9799 35.4797   5
   2  -5   2 3.38586 27.7455   6
  -2   5  -2 10.7607 19.4306   2
  -2   5  -3 29.8299 18.3211   2
   2  -5   3 5.05778 33.5144   5
   2  -5   3 15.6992 26.9920   6
  -2   5  -4 165.638 23.3494   2
   2  -5   4 161.561 23.2695   3
   2  -5   4 145.468 36.8700   5
   2  -5   4 180.183 37.1489   6
   2  -5   5 3654.62 93.8763   7
   2  -5   5 3516.27 119.119   5
   2  -5   5 3587.26 88.0780   3
   2  -5   5 3692.74 116.577   6
   2  -5   6 839.255 47.1537   7
   2  -5   6 824.475 48.1569   3
   2  -5   6 776.025 59.2828   6
   2  -5   6 936.917 68.4921   5
   2  -5   7 11.2286 21.4145   3
   2  -5   7 23.9362 21.7626   7
   2  -5   7 10.4604 30.6919   5
   2  -5   7 0.37923 31.6008   6
   2  -5   8 1638.46 89.0495   5
   2  -5   8 1627.87 85.2284   6
   2  -5   8 1581.19 73.7215   3
   2  -5   9 117.505 32.9997   3
   2  -5   9 81.5630 36.3712   5
   2  -5   9 105.172 36.1615   6
   2  -5  10 18.7057 25.6136   3
   2  -5  10-2.38432 35.1828   5
   2  -5  11 30.8935 28.5865   3
   2  -5  11 24.9469 35.6966   5
   2  -5  12 231.514 44.4157   3
   2  -5  13 707.100 67.2619   3
   2  -5  14 38.7038 39.4277   3
   2  -5  15-2.98095 37.4448   3
   2  -5  16 20.3033 35.1329   3
   2  -5  17-53.3392 44.8169   3
   2  -5  18-15.3728 40.8630   3
   2  -5  19 90.8065 51.3728   3
   2  -4 -17-57.0452 71.3808   5
   2  -4 -16-93.8748 58.5880   5
   2  -4 -15-99.8774 60.1892   5
   2  -4 -14-28.9879 55.2507   5
   2  -4 -13-57.9259 54.8123   5
   2  -4 -12 664.585 75.6551   5
   2  -4 -11 85.0382 44.8020   5
   2  -4 -10 35.5235 40.2690   5
   2  -4  -9 703.060 68.8572   5
   2  -4  -8 11.3819 37.3227   5
   2  -4  -7 225.437 44.8967   5
   2  -4  -6 2862.70 110.662   5
   2  -4  -5 2915.09 107.219   5
   2  -4  -4 3.09157 31.4999   5
  -2   4   4-17.2385 18.6544   3
  -2   4   3 5763.10 97.0054   3
   2  -4  -3 5827.02 143.790   5
   2  -4  -2 21.1492 28.1235   5
   2  -4  -1 2513.02 93.8372   5
   2  -4   0 462.340 46.0162   5
   2  -4   0 474.861 38.6504   6
   2  -4   1 584.729 42.9565   6
   2  -4   1 655.305 53.5066   5
   2  -4   2 7225.07 132.394   6
   2  -4   2 7000.57 149.453   5
  -2   4  -3 2600.07 57.9529   2
   2  -4   3 2650.14 83.4590   6
   2  -4   3 2577.58 93.6204   5
  -2   4  -4 1926.47 57.9767   4
  -2   4  -4 1929.22 46.7456   2
   2  -4   4 1996.00 75.3066   6
   2  -4   4 1918.70 85.6361   5
   2  -4   5 22224.3 187.348   7
  -2   4  -5 22359.7 185.902   4
   2  -4   5 22105.0 219.971   3
   2  -4   5 22748.3 245.595   6
   2  -4   5 22711.3 272.180   5
   2  -4   6 256.920 25.7953   7
   2  -4   6 223.913 31.9816   3
   2  -4   6 217.899 36.9413   6
  -2   4  -6 223.705 24.6871   4
   2  -4   6 220.682 44.4475   5
   2  -4   7 76.4135 18.7571   7
   2  -4   7 46.0867 24.4434   3
   2  -4   7 50.8183 34.3010   5
  -2   4  -7 55.5787 19.8649   4
   2  -4   8 813.500 62.1354   5
   2  -4   8 730.719 51.3017   3
   2  -4   9 259.136 36.4047   3
   2  -4   9 231.354 42.7978   5
   2  -4  10-6.97690 24.5248   3
   2  -4  10-6.32901 34.5230   5
   2  -4  11 175.812 39.7342   3
   2  -4  12 10.5440 31.9212   3
   2  -4  13 340.654 53.0015   3
   2  -4  14 27.8629 36.2532   3
   2  -4  15 43.4492 40.1361   3
   2  -4  16-39.1298 46.1728   3
   2  -4  17 5.32851 40.5283   3
   2  -4  18-22.2088 45.2317   3
   2  -4  19-26.2851 41.5311   3
   2  -4  20 160.548 56.0669   3
   2  -3 -17-13.5992 55.6652   5
   2  -3 -16 5.96803 56.5721   5
   2  -3 -15-59.3515 52.5726   5
   2  -3 -14-7.02586 41.5888   5
   2  -3 -13 99.0639 49.1926   5
  -2   3  12-18.6568 30.5379   3
   2  -3 -12 11.1637 38.3579   5
  -2   3  11 24.1709 26.8594   3
   2  -3 -11 42.3125 41.3955   5
  -2   3  10 46.1685 28.1286   3
   2  -3 -10 6.71604 33.9365   5
   2  -3  -9 283.152 49.3841   5
  -2   3   9 253.305 35.7704   3
  -2   3   8 2600.65 88.2941   3
   2  -3  -8 2569.21 105.861   5
  -2   3   7 518.911 41.4114   3
   2  -3  -7 578.447 56.4811   5
  -2   3   6 0.72115 18.7719   3
   2  -3  -6 13.9128 31.9405   5
  -2   3   5 1636.13 60.0490   3
   2  -3  -5 1611.65 75.1423   5
  -2   3   4 5776.93 104.665   3
   2  -3  -4 5659.76 131.578   5
  -2   3   3 201.589 23.9482   3
   2  -3  -3 249.878 36.7672   5
   2  -3  -2-1.21243 25.5111   5
  -2   3   2 24.4063 16.4209   3
   2  -3  -1 3982.34 104.528   5
   2  -3   0 15622.8 157.118   6
   2  -3   0 15288.4 199.437   5
   2  -3   1 13755.1 150.325   6
   2  -3   1 13969.9 190.967   5
   2  -3   2 180.660 32.2767   5
   2  -3   2 212.435 26.1834   6
  -2   3  -3 2936.84 44.8136   2
  -2   3  -3 3098.78 70.1193   4
   2  -3   3 2940.47 74.3709   6
   2  -3   3 3027.83 91.8027   5
   2  -3   4 12101.1 182.263   5
  -2   3  -4 12164.1 135.680   4
   2  -3   4 12134.5 154.658   6
  -2   3  -5 2524.64 65.2755   4
   2  -3   5 2520.99 87.9014   5
  -2   3  -6 9912.73 128.638   4
   2  -3   6 9773.30 94.8019   7
   2  -3   6 10136.4 156.678   3
   2  -3   6 10022.3 173.016   5
   2  -3   7 5753.31 125.031   3
   2  -3   7 5836.94 137.109   5
  -2   3  -7 5717.60 103.944   4
  -2   3  -8 115.219 24.3534   4
   2  -3   8 94.9098 26.2927   3
   2  -3   8 84.3462 31.6052   5
   2  -3   9 231.279 37.3325   3
  -2   3  -9 199.122 28.5982   4
   2  -3   9 186.873 37.0461   5
   2  -3  10 21.1961 26.3677   3
  -2   3 -10 23.7359 21.9452   4
   2  -3  11 854.020 66.4278   3
   2  -3  12 240.308 42.5591   3
   2  -3  13 49.4192 37.4489   3
   2  -3  14 261.945 52.3823   3
   2  -3  15 57.9924 37.6651   3
   2  -3  16 8.79125 31.6867   3
   2  -3  17-56.8899 37.2655   3
   2  -3  18 74.1457 39.9780   3
   2  -3  19-55.3830 43.4361   3
   2  -3  20 46.0591 44.7124   3
   2  -2 -19-158.482 61.0265   5
  -2   2  18 38.2898 41.9305   3
   2  -2 -18-132.864 65.5737   5
  -2   2  17-25.7528 43.7410   3
   2  -2 -17-18.6630 52.5179   5
  -2   2  16-21.4880 37.5471   3
   2  -2 -16 34.1259 41.1692   5
   2  -2 -15 8.47895 44.6751   5
  -2   2  15-56.0171 38.2070   3
  -2   2  14 106.427 39.3834   3
   2  -2 -14 104.898 43.1606   5
  -2   2  13 250.439 46.8700   3
   2  -2 -13 289.258 53.1089   5
  -2   2  12 208.254 42.3955   3
   2  -2 -12 209.472 50.7356   5
  -2   2  11 213.562 39.1401   3
   2  -2 -11 197.913 45.4280   5
  -2   2  10 435.075 46.4604   3
   2  -2 -10 423.414 54.3323   5
  -2   2   9 50.4527 24.4979   3
   2  -2  -9 87.2391 37.3386   5
  -2   2   8 34.2512 21.7229   3
   2  -2  -8 44.3577 30.5847   5
   2  -2  -7 12.6123 25.3580   5
  -2   2   7-18.8634 21.4377   3
  -2   2   6 1236.70 57.1593   3
   2  -2  -6 1264.74 65.0136   5
   2  -2  -5 36.2162 29.3101   5
  -2   2   5 37.7564 21.6537   3
  -2   2   4 356.351 31.5058   3
   2  -2  -4 408.289 39.8103   5
  -2   2   3 3487.00 79.1125   3
   2  -2  -3 3564.75 92.5448   5
  -2   2   2 7438.67 112.976   3
   2  -2  -2 7537.50 129.714   5
  -2   2   1 36940.6 240.948   3
   2  -2  -1 36796.0 275.544   5
   2  -2   0 8365.41 131.747   5
   2  -2   0 8253.64 86.5472   6
   2  -2   1 831.583 47.3333   5
   2  -2   1 747.795 29.8240   6
   2  -2   2 27253.0 173.300   6
   2  -2   2 28148.3 240.280   5
  -2   2  -2 27500.1 199.600   4
  -2   2  -3 27682.1 204.935   4
   2  -2   3 28701.0 248.140   5
  -2   2  -4 27113.0 205.595   4
   2  -2   4 26683.0 248.347   5
  -2   2  -5 35264.6 243.836   4
   2  -2   5 35642.1 291.428   5
   2  -2   6 196.219 32.0084   5
  -2   2  -6 258.137 29.4778   4
   2  -2   7 207.823 10.6559   1
  -2   2  -7 236.955 29.0592   4
   2  -2   7 201.043 33.2833   3
   2  -2   7 239.887 36.3214   5
   2  -2   8 348.703 39.9597   3
  -2   2  -8 425.700 36.3873   4
   2  -2   9 5.76664 24.6370   3
  -2   2  -9-8.42555 21.3905   4
   2  -2  10 70.3813 32.7503   3
  -2   2 -10 67.1785 28.9614   4
   2  -2  11 2953.63 114.624   3
  -2   2 -11 2831.19 95.7655   4
   2  -2  12 227.906 44.9939   3
  -2   2 -12 212.308 39.7616   4
   2  -2  13 601.033 59.3131   3
  -2   2 -13 692.411 59.5434   4
   2  -2  14 9.96597 36.5257   3
   2  -2  15-41.4698 33.8481   3
   2  -2  16 18.1294 27.9847   3
   2  -2  17-28.5301 34.1246   3
   2  -2  18 46.8085 46.3316   3
   2  -2  19 27.8460 43.0079   3
   2  -2  20 2.73552 39.1303   3
  -2   1  20-74.6940 53.7874   3
  -2   1  19-138.532 58.0474   3
   2  -1 -19-1.75124 50.2881   5
  -2   1  18-39.4580 41.2330   3
   2  -1 -18 12.5989 53.0923   5
  -2   1  17 18.5433 46.2094   3
   2  -1 -17 34.0218 52.8676   5
   2  -1 -16 118.604 51.4105   5
  -2   1  16 77.6502 45.7142   3
   2  -1 -15 53.7954 42.6106   5
  -2   1  15 32.4512 35.8134   3
   2  -1 -14 53.4289 39.0969   5
  -2   1  14 29.6052 34.4811   3
   2  -1 -13 36.2550 35.2861   5
  -2   1  13 36.2769 33.3867   3
  -2   1  12 11.2391 31.6169   3
   2  -1 -12-29.3625 40.8628   5
  -2   1  11 4.06161 30.0056   3
   2  -1 -11 15.7827 30.9286   5
   2  -1 -10 237.910 42.1226   5
  -2   1  10 273.913 40.3970   3
  -2   1   9 324.522 38.5325   3
   2  -1  -9 287.329 38.5042   5
  -2   1   8 180.328 30.9106   3
   2  -1  -8 200.844 37.8594   5
  -2   1   7 5445.16 62.6935   8
   2  -1  -7 5719.53 124.793   5
  -2   1   7 5928.32 126.270   3
   2  -1  -6 4863.77 109.752   5
  -2   1   6 5107.18 111.298   3
   2  -1  -5 10185.5 149.761   5
  -2   1   5 10400.4 151.307   3
   2  -1  -4 6279.54 112.748   5
  -2   1   4 6113.13 110.933   3
  -2   1   3 3839.15 84.5581   3
   2  -1  -3 4083.21 87.9652   5
  -2   1   2 552.554 35.3290   3
   2  -1  -2 560.318 36.8514   5
  -2   1   1 70587.4 346.013   3
   2  -1  -1 71384.8 332.941   5
  -2   1   0 61626.2 212.039   1
  -2   1   0 61542.9 294.799   4
   2  -1   0 61550.2 306.679   5
  -2   1  -1 45561.2 168.713   1
   2  -1   1 45647.0 266.690   5
  -2   1  -1 46186.9 253.370   4
  -2   1  -2 5578.33 93.6999   4
   2  -1   2 5610.38 50.1323   1
   2  -1   2 5305.82 96.3507   5
  -2   1  -3 1922.54 57.8346   4
   2  -1   3 2018.05 62.6036   5
   2  -1   3 1797.20 27.9662   1
  -2   1  -3 1806.80 29.2939   2
  -2   1  -4 3687.56 82.3408   4
   2  -1   4 3622.54 85.6040   5
   2  -1   5 21147.3 116.141   2
  -2   1  -5 21755.5 204.359   4
   2  -1   5 21886.1 212.831   5
   2  -1   6 19745.6 212.186   5
  -2   1  -6 19436.3 203.087   4
   2  -1   7 762.576 51.4830   3
  -2   1  -7 769.818 47.2495   4
   2  -1   8 5.25376 21.5969   3
  -2   1  -8-8.21406 24.1999   4
   2  -1   9 171.624 31.1385   3
  -2   1  -9 164.529 32.9464   4
   2  -1  10 2007.21 89.0032   3
  -2   1 -10 1816.41 81.0032   4
   2  -1  11 442.870 51.4773   3
  -2   1 -11 363.045 45.3667   4
   2  -1  12 275.962 47.2724   3
  -2   1 -12 241.304 42.1487   4
   2  -1  13 182.953 46.1907   3
  -2   1 -13 142.993 40.0647   4
  -2   1 -14 694.898 66.8678   4
   2  -1  14 597.913 63.3142   3
   2  -1  15 211.580 49.2751   3
  -2   1 -15 157.201 46.9696   4
   2  -1  16 51.5729 39.2636   3
   2  -1  17-11.6074 34.4520   3
   2  -1  18 15.0625 33.9089   3
   2  -1  19-33.2507 40.6459   3
   2  -1  20 105.213 47.5743   3
  -2   0  20-125.619 58.6864   3
  -2   0  19-6.52222 51.7246   3
  -2   0  18 23.8339 41.0809   3
  -2   0  17 60.3690 48.5777   3
  -2   0  16 93.8800 48.6998   3
  -2   0  15 56.4039 40.2989   3
  -2   0  14 71.6168 42.9897   3
  -2   0  13 629.331 67.2367   3
  -2   0  12 9.48346 30.6455   3
  -2   0  11 1430.56 80.3140   3
  -2   0  10 1990.89 88.1903   3
  -2   0   9 6118.25 83.5802   8
  -2   0   9 6392.77 146.780   3
  -2   0   8 8571.15 100.113   8
  -2   0   8 8738.40 162.294   3
  -2   0   7 2814.79 89.4832   3
  -2   0   7 2819.49 58.4920   8
   2   0  -7 3007.55 84.5711   5
  -2   0   6-5.61602 22.7772   3
   2   0  -6 16.7323 23.0970   5
  -2   0   6-3.70294 12.0655   8
  -2   0   5 609.326 35.5715   1
  -2   0   5 510.939 38.3226   3
   2   0  -5 555.472 35.8034   5
  -2   0   4 26474.7 233.858   3
  -2   0   4 26485.9 196.291   1
   2   0  -4 26411.3 201.974   5
  -2   0   3 50901.5 256.210   1
  -2   0   3 50489.2 309.209   3
   2   0  -3 50345.7 259.242   5
  -2   0   2 7568.18 117.275   3
  -2   0   2 7545.68 95.6414   1
   2   0  -2 7287.52 90.5974   1
   2   0  -2 7422.97 95.1883   5
  -2   0   1 8102.76 95.8991   1
   2   0  -1 8060.10 91.2404   1
  -2   0   1 8099.69 107.691   4
  -2   0   1 8463.47 122.375   3
   2   0  -1 8234.02 95.6101   5
   2   0   0 2197.59 47.3633   1
   2   0   0 2080.63 48.5764   5
  -2   0   0 2119.96 58.4017   4
  -2   0  -1 113.544 22.0819   4
   2   0   1 116.112 17.1081   5
  -2   0  -2 33.2612 12.5538   2
   2   0   2 49.4272 16.1957   5
  -2   0  -2 50.9655 21.3734   4
  -2   0  -3 10671.5 141.976   4
   2   0   3 10768.0 124.577   5
   2   0   4 1615.77 43.4454   2
  -2   0  -4 1618.97 60.3040   4
   2   0   5-3.00646 12.6821   2
  -2   0  -5-5.78542 20.4282   4
  -2   0  -6 737.997 48.2714   4
  -2   0  -6 784.137 24.3313   7
  -2   0  -7 2944.97 93.2631   4
   2   0   7 2888.08 89.5116   3
  -2   0  -7 2847.07 44.9239   7
   2   0   8 1834.55 77.9630   3
  -2   0  -8 1899.34 80.1938   4
   2   0   9 297.845 39.3599   3
  -2   0  -9 413.571 44.5230   4
   2   0  10 184.868 34.5910   3
  -2   0 -10 171.299 40.1965   4
  -2   0 -11 764.645 63.4664   4
   2   0  11 748.865 63.6713   3
  -2   0 -12 472.765 57.2719   4
   2   0  12 484.602 56.6530   3
  -2   0 -13 325.443 55.6441   4
   2   0  13 327.271 54.3529   3
   2   0  14 13.6816 31.5590   3
  -2   0 -14 22.9021 36.7906   4
   2   0  15-14.1457 33.0532   3
  -2   0 -15 25.9174 44.5573   4
   2   0  16 124.023 41.5874   3
  -2   0 -16-22.3805 38.1828   4
  -2   0 -17 0.16052 43.6687   4
  -2   0 -18 14.9643 49.2863   4
   2   0  18 21.8865 40.3564   3
   2   0  19-56.6970 40.1741   3
   2   0  20 110.600 39.2122   3
  -2  -1  20-3.86324 47.8152   3
  -2  -1  19 14.1714 50.5902   3
  -2  -1  18 45.8513 49.3196   3
  -2  -1  17 47.2634 47.4759   3
  -2  -1  16 22.9298 38.6563   3
  -2  -1  15 48.5875 37.1850   3
  -2  -1  14 794.862 78.1452   3
  -2  -1  13 476.984 64.2061   3
  -2  -1  12 62.1822 30.8542   3
  -2  -1  11 87.2953 30.6174   3
  -2  -1  10 795.227 39.8781   8
  -2  -1  10 773.710 59.7990   3
  -2  -1   9 155.123 23.2279   8
  -2  -1   9 162.487 35.8155   3
  -2  -1   8 2611.55 92.0942   3
  -2  -1   8 2679.69 80.4460   1
  -2  -1   8 2669.24 68.1365   8
  -2  -1   7 1137.63 46.6809   8
  -2  -1   7 1165.87 61.0133   3
  -2  -1   7 1161.09 52.1556   1
  -2  -1   6 1027.04 43.6999   8
  -2  -1   6 1004.73 46.6793   1
  -2  -1   6 1090.24 56.9891   3
  -2  -1   5 9225.15 147.800   3
  -2  -1   5 9337.56 132.670   1
   2   1  -5 9297.65 113.727   5
  -2  -1   5 9439.88 122.809   8
  -2  -1   4 1124.04 40.9914   6
  -2  -1   4 1062.48 46.7241   1
  -2  -1   4 1137.14 52.6213   3
  -2  -1   4 1128.35 44.4553   8
   2   1  -4 1131.12 43.8449   1
   2   1  -4 1090.70 37.3271   5
  -2  -1   3 2401.30 70.7296   3
  -2  -1   3 2414.37 59.2227   4
  -2  -1   3 2372.42 54.4196   6
   2   1  -3 2476.14 62.3928   1
   2   1  -3 2607.45 49.6017   5
   2   1  -2 12712.8 136.850   1
  -2  -1   2 12824.6 157.223   3
  -2  -1   2 12846.9 135.790   4
  -2  -1   2 12507.7 117.107   6
  -2  -1   1 12403.2 153.589   3
  -2  -1   1 12430.5 136.944   4
  -2  -1   1 12458.0 112.749   6
  -2  -1   0 21950.8 188.487   4
  -2  -1  -1 7481.72 116.814   4
  -2  -1  -1 7581.22 107.452   2
   2   1   1 7689.77 77.1982   5
  -2  -1  -2 10368.5 124.477   2
  -2  -1  -2 10241.7 141.624   4
   2   1   3 29635.1 220.531   2
  -2  -1  -3 29999.3 252.244   4
  -2  -1  -3 29909.5 193.370   7
   2   1   4 4178.55 85.3542   2
  -2  -1  -4 4051.56 99.8389   4
  -2  -1  -4 4188.63 73.3782   7
   2   1   5 702.374 39.1267   2
  -2  -1  -5 717.086 32.7510   7
  -2  -1  -5 742.744 49.8902   4
  -2  -1  -6 232.116 22.2313   7
  -2  -1  -6 187.858 32.4374   4
   2   1   6 221.031 26.3549   2
  -2  -1  -7 591.813 49.8742   4
  -2  -1  -7 610.702 32.0946   7
   2   1   7 607.121 46.7400   3
   2   1   8 3269.69 99.7455   3
  -2  -1  -8 3456.06 112.145   4
  -2  -1  -9 650.531 59.2671   4
   2   1   9 637.363 51.4693   3
  -2  -1 -10 1650.02 89.9437   4
   2   1  10 1582.54 79.6873   3
  -2  -1 -11 1584.18 93.1419   4
   2   1  11 1672.80 87.0296   3
  -2  -1 -12 6509.14 184.014   4
   2   1  12 6409.99 170.984   3
   2   1  13 203.135 46.8612   3
  -2  -1 -13 206.988 53.6066   4
   2   1  14 22.9719 32.7444   3
  -2  -1 -14 21.8588 37.8015   4
   2   1  15 5.97161 28.2652   3
  -2  -1 -15 17.3833 44.3670   4
  -2  -1 -16 60.9389 45.7175   4
   2   1  16 65.4315 35.8450   3
  -2  -1 -17-19.6457 44.7874   4
   2   1  17-49.2329 39.6391   3
  -2  -1 -18 107.324 57.5615   4
   2   1  18 41.1642 29.8378   3
  -2  -1 -19-111.105 55.0518   4
   2   1  19 76.8353 37.9386   3
  -2  -1 -20 129.886 57.6755   4
   2   1  20-89.0189 41.3141   3
  -2  -2  20-25.8875 46.3228   3
  -2  -2  19 47.5787 50.6919   3
  -2  -2  18 41.8389 44.2756   3
  -2  -2  17 102.097 48.2302   3
  -2  -2  16 96.9740 51.7257   3
  -2  -2  15 100.007 51.5998   3
  -2  -2  14 1278.66 91.3289   3
  -2  -2  13 36.2589 38.7633   3
  -2  -2  12 32.5975 29.2020   3
  -2  -2  11 204.039 30.0190   8
  -2  -2  11 213.490 40.0176   3
  -2  -2  10 3303.66 88.4220   8
  -2  -2  10 3497.51 119.029   3
  -2  -2   9 2328.75 94.4289   3
  -2  -2   9 2426.38 75.0356   8
  -2  -2   8 2395.13 73.8065   8
  -2  -2   8 2493.71 92.1488   3
  -2  -2   7 5665.32 110.891   8
  -2  -2   7 5747.93 131.543   3
  -2  -2   7 5776.85 121.366   1
   2   2  -7 5802.01 111.728   1
  -2  -2   6 4937.49 103.040   8
  -2  -2   6 4859.73 115.237   3
   2   2  -6 4934.20 100.312   1
  -2  -2   6 5240.14 106.836   6
  -2  -2   6 4772.63 83.4695   4
  -2  -2   5 6509.60 115.542   8
  -2  -2   5 6855.47 131.755   3
  -2  -2   5 6456.12 95.3580   4
  -2  -2   5 6826.92 115.647   6
   2   2  -5 6836.58 116.228   1
   2   2  -4 578.374 36.5891   1
  -2  -2   4 610.217 42.0083   3
  -2  -2   4 648.110 40.7318   8
  -2  -2   4 600.000 32.1742   4
  -2  -2   4 666.792 39.7851   6
  -2  -2   3 12.8023 16.7649   4
   2   2  -3 26.4076 21.4044   1
  -2  -2   3 30.1404 20.1814   8
  -2  -2   3 12.5509 22.0264   6
  -2  -2   3 32.2832 21.9461   3
  -2  -2   2 27286.3 217.410   6
  -2  -2   2 27426.1 237.212   3
  -2  -2   2 27280.5 230.581   8
  -2  -2   2 27447.3 208.674   4
  -2  -2   1 14810.0 169.886   3
  -2  -2   1 14877.1 161.723   4
  -2  -2   1 14720.5 157.055   6
  -2  -2   1 15009.4 173.434   2
  -2  -2   0 2195.00 64.6937   7
  -2  -2   0 2199.52 69.1984   2
  -2  -2   0 2182.33 66.7350   4
  -2  -2  -1 244.479 28.0503   2
  -2  -2  -1 232.786 28.5070   4
  -2  -2  -1 268.028 27.8893   7
  -2  -2  -2 237.284 32.0604   4
  -2  -2  -2 241.114 26.9349   7
   2   2   2 247.174 30.7349   2
  -2  -2  -2 296.354 31.1887   2
   2   2   3 3695.37 92.3701   2
  -2  -2  -3 3825.17 84.1221   7
  -2  -2  -3 3803.25 100.612   4
  -2  -2  -4 7450.70 147.264   4
   2   2   4 7441.12 131.530   2
  -2  -2  -4 7445.66 117.044   7
  -2  -2  -5-7.40605 17.9164   7
   2   2   5-5.54275 19.6971   2
  -2  -2  -5-0.89717 27.7384   4
  -2  -2  -6 64.9242 32.0926   4
  -2  -2  -6 76.1097 22.0426   7
   2   2   6 123.750 29.9090   2
  -2  -2  -7-7.33519 29.4969   4
  -2  -2  -7-4.71454 17.9782   7
   2   2   7 2.54970 19.6600   3
   2   2   7-12.1954 26.6634   2
  -2  -2  -8 22.6352 19.0624   7
   2   2   8 12.6954 23.0402   3
  -2  -2  -8 12.8403 32.4570   4
  -2  -2  -9 1418.92 85.1089   4
   2   2   9 1474.99 72.7526   3
  -2  -2 -10 553.805 66.7612   4
   2   2  10 575.526 53.1180   3
  -2  -2 -11 634.655 72.0933   4
   2   2  11 558.884 57.2031   3
  -2  -2 -12 839.902 80.1588   4
   2   2  12 823.542 68.4372   3
  -2  -2 -13 493.283 72.7718   4
   2   2  13 393.213 54.4085   3
  -2  -2 -14 20.9091 46.0236   4
   2   2  14 63.2523 30.8315   3
  -2  -2 -15 190.217 53.0844   4
   2   2  15 188.184 43.5943   3
  -2  -2 -16-15.6271 41.1951   4
   2   2  16-46.2401 34.0721   3
  -2  -2 -17 297.261 67.6028   4
  -2  -2 -18-46.7075 44.8102   4
  -2  -3  20-60.4014 62.7255   3
  -2  -3  19-70.9573 53.1022   3
  -2  -3  18-46.7086 41.1651   3
  -2  -3  17 31.1141 46.4883   3
  -2  -3  16 110.271 51.4467   3
  -2  -3  15 10.7777 41.3047   3
  -2  -3  14-5.41417 42.9289   3
  -2  -3  13 37.0215 32.2634   3
  -2  -3  12 362.180 50.4010   3
  -2  -3  11 373.286 39.2670   8
  -2  -3  11 369.773 47.9154   3
  -2  -3  10 12.2770 23.6998   8
  -2  -3  10-11.2812 30.9376   3
  -2  -3   9 159.610 36.2787   3
  -2  -3   9 106.979 27.1495   8
  -2  -3   8 2263.06 89.7286   3
  -2  -3   8 2443.43 82.8257   8
  -2  -3   8 2432.36 88.4451   6
  -2  -3   7 173.298 34.3538   3
  -2  -3   7 208.126 32.2255   8
  -2  -3   7 194.808 34.9430   6
  -2  -3   7 172.612 20.3970   4
  -2  -3   6 151.338 29.9860   3
  -2  -3   6 167.375 27.7927   8
  -2  -3   6 163.160 20.0020   4
   2   3  -6 154.638 28.9601   1
  -2  -3   6 169.285 30.5936   6
   2   3  -5 255.682 30.6044   1
  -2  -3   5 223.571 31.5574   3
  -2  -3   5 260.149 33.4614   8
  -2  -3   5 213.462 22.7497   4
  -2  -3   5 244.707 33.9179   6
  -2  -3   4-23.4392 29.3628   6
  -2  -3   4-3.91741 15.8848   4
  -2  -3   4 0.43745 20.0798   3
  -2  -3   4-1.99144 17.8832   8
  -2  -3   3 15543.8 161.455   4
  -2  -3   3 15729.9 187.656   3
  -2  -3   3 15421.9 192.992   8
  -2  -3   3 15611.0 197.725   6
  -2  -3   2 303.786 29.0988   4
  -2  -3   2 254.076 30.9418   3
  -2  -3   2 275.296 34.2455   8
  -2  -3   2 266.885 35.3166   2
  -2  -3   2 257.306 33.3617   7
  -2  -3   2 252.957 35.6824   6
  -2  -3   1 5526.24 121.358   2
  -2  -3   1 5451.65 114.550   7
  -2  -3   1 5439.92 116.278   6
  -2  -3   1 5432.29 106.990   4
  -2  -3   1 5465.42 115.377   8
  -2  -3   0 1711.95 65.6042   4
  -2  -3   0 1735.16 70.4192   2
  -2  -3   0 1700.91 66.0945   8
  -2  -3   0 1697.90 65.9804   7
  -2  -3  -1 8157.39 139.973   7
   2   3   1 7914.89 146.292   2
  -2  -3  -1 8133.07 145.363   4
  -2  -3  -1 7871.80 76.0892   5
  -2  -3  -1 8402.72 150.037   2
  -2  -3  -1 8452.00 142.255   8
  -2  -3  -2 289.821 33.6562   8
  -2  -3  -2 245.084 35.8843   4
  -2  -3  -2 235.121 30.3636   7
   2   3   2 241.175 34.6256   2
  -2  -3  -2 271.379 20.7522   5
  -2  -3  -3 654.377 43.7831   7
   2   3   3 618.630 47.8017   2
  -2  -3  -3 607.162 51.6179   4
  -2  -3  -4 375.175 37.0874   7
  -2  -3  -4 355.218 44.2987   4
  -2  -3  -5 2802.38 104.426   4
  -2  -3  -5 2877.30 87.9477   7
  -2  -3  -6 6.91052 22.9084   7
  -2  -3  -6 27.7830 34.7320   4
   2   3   6 19.4420 18.9118   3
  -2  -3  -7 46.1750 23.9940   7
   2   3   7 11.9094 19.9569   3
  -2  -3  -7 72.8355 35.5626   4
   2   3   8 63.5212 25.1947   3
  -2  -3  -8 61.1464 26.0235   7
  -2  -3  -8 96.3231 39.3124   4
  -2  -3  -9 4988.62 163.275   4
   2   3   9 4614.55 126.133   3
  -2  -3 -10 2228.79 119.907   4
  -2  -3 -11-43.5684 52.4248   4
  -2  -3 -12-50.0651 53.7088   4
  -2  -3 -13 387.437 70.2299   4
  -2  -3 -14-2.18609 46.3917   4
  -2  -3 -15-29.8668 49.2727   4
  -2  -3 -16 160.146 65.1611   4
  -2  -3 -17-23.1917 58.8866   4
  -2  -4  20 5.18284 50.7875   3
  -2  -4  19 31.1690 51.2148   3
  -2  -4  18 4.12637 56.3021   3
  -2  -4  17-3.84370 51.8456   3
  -2  -4  16 69.9582 47.0238   3
  -2  -4  15-7.74272 41.0095   3
  -2  -4  14 53.4214 43.1224   3
  -2  -4  13 60.8160 42.7094   3
  -2  -4  12 7.67754 36.1876   3
  -2  -4  12 55.4106 38.7498   6
  -2  -4  12 20.8571 29.5233   8
  -2  -4  11 11.5184 29.6570   3
  -2  -4  11 20.9798 27.3233   8
  -2  -4  11 24.9998 33.2807   6
  -2  -4  10 151.932 32.4198   8
  -2  -4  10 161.491 37.4552   3
  -2  -4  10 89.3511 37.4123   6
  -2  -4   9 22.9779 27.8975   3
  -2  -4   9 12.2038 23.6514   8
  -2  -4   9 8.31008 28.6787   6
  -2  -4   8 710.693 52.6571   8
  -2  -4   8 785.366 56.2794   3
  -2  -4   8 698.413 59.7314   6
  -2  -4   7 261.816 35.1088   8
  -2  -4   7 268.612 36.5050   3
  -2  -4   7 304.666 41.4175   6
  -2  -4   6-2.55579 19.8301   8
  -2  -4   6 1.61895 29.8047   6
  -2  -4   6 1.31790 24.3879   3
  -2  -4   5 9390.46 160.836   3
  -2  -4   5 9328.16 169.185   8
  -2  -4   5 9720.96 181.438   6
  -2  -4   4 10629.6 161.250   3
  -2  -4   4 10417.8 178.066   8
  -2  -4   4 10444.7 188.361   6
  -2  -4   4 10457.6 136.918   4
  -2  -4   3 1010.41 53.3036   3
  -2  -4   3 987.625 57.8500   8
  -2  -4   3 977.472 59.0456   7
  -2  -4   3 978.828 62.6860   6
  -2  -4   3 1020.99 48.7230   4
  -2  -4   2 5919.42 116.054   4
  -2  -4   2 5679.38 113.170   3
  -2  -4   2 5787.70 131.003   8
  -2  -4   2 5848.00 137.810   6
  -2  -4   2 5764.08 131.942   7
  -2  -4   1 49.4101 25.4849   7
  -2  -4   1 20.5275 26.0624   6
  -2  -4   1 33.4180 25.3340   8
  -2  -4   1 44.3226 23.8920   4
  -2  -4   0 568.654 46.2031   7
  -2  -4   0 535.129 44.4497   4
  -2  -4   0 526.441 44.8450   8
  -2  -4  -1 8298.79 153.062   8
  -2  -4  -1 8211.12 158.006   7
  -2  -4  -1 8180.77 158.582   4
  -2  -4  -2 563.756 48.4574   7
  -2  -4  -2 537.647 43.6136   8
  -2  -4  -2 538.854 50.0331   4
  -2  -4  -3 4398.84 118.212   7
  -2  -4  -3 4400.56 113.277   8
  -2  -4  -3 4396.61 127.311   4
  -2  -4  -4 1578.48 70.9240   8
  -2  -4  -4 1598.28 76.2184   7
  -2  -4  -4 1472.08 81.3422   4
  -2  -4  -5 134.032 30.5488   8
  -2  -4  -5 88.4650 31.1306   7
  -2  -4  -5 129.139 39.9762   4
  -2  -4  -6-10.1809 24.9821   8
  -2  -4  -6-17.5334 29.4504   7
  -2  -4  -6-6.74949 32.7300   4
  -2  -4  -7 346.619 55.0676   4
  -2  -4  -7 216.605 38.8287   7
  -2  -4  -8 48.3200 45.4241   4
  -2  -4  -8 73.3487 35.1728   7
  -2  -4  -9 5389.90 178.953   4
  -2  -4 -10-25.0422 53.9866   4
  -2  -4 -11 449.952 72.4777   4
  -2  -4 -12 25.7238 38.3254   4
  -2  -4 -13 7.60792 41.0173   4
  -2  -4 -14 166.929 65.4524   4
  -2  -4 -15 71.0002 59.1377   4
  -2  -5  19 20.1005 53.1067   3
  -2  -5  18-17.3652 53.4199   3
  -2  -5  17 52.9240 49.0331   3
  -2  -5  17-85.2076 51.5245   6
  -2  -5  16-3.50754 52.1782   3
  -2  -5  16 28.6467 48.5166   6
  -2  -5  15-47.2332 50.9679   3
  -2  -5  15 34.6625 45.0522   6
  -2  -5  14 52.6707 44.1852   3
  -2  -5  14 69.9640 46.7461   6
  -2  -5  13 72.4686 41.9913   3
  -2  -5  13 22.0949 39.8764   6
  -2  -5  12 16.8158 33.7578   3
  -2  -5  12-30.4295 40.9034   6
  -2  -5  11 1.32488 34.2739   3
  -2  -5  11 52.8500 35.4038   8
  -2  -5  11 22.7819 40.2416   6
  -2  -5  10 39.0824 33.3754   3
  -2  -5  10 22.4894 30.0229   8
  -2  -5  10-4.88962 36.0886   6
  -2  -5   9 37.1181 31.4027   3
  -2  -5   9 32.3842 26.9272   8
  -2  -5   9 0.85367 32.3780   6
  -2  -5   8 91.0684 33.7601   8
  -2  -5   8 81.9564 40.6406   6
  -2  -5   8 54.8133 33.1406   3
  -2  -5   7 8.23800 23.1996   8
  -2  -5   7 31.7966 37.4498   6
  -2  -5   7 5.05986 25.1428   3
  -2  -5   6 56.5427 30.2156   8
  -2  -5   6 84.3030 41.4729   6
  -2  -5   6 11.8055 26.1653   3
  -2  -5   5 39.4065 29.1219   8
  -2  -5   5 42.5657 31.9467   7
  -2  -5   5 80.0780 35.2373   6
  -2  -5   4 147.999 37.5064   7
  -2  -5   4 197.850 37.4194   8
  -2  -5   4 154.110 39.8989   6
  -2  -5   3 1.44220 32.8379   6
  -2  -5   3 26.5539 26.2963   8
  -2  -5   3 0.46300 30.0420   7
  -2  -5   2 291.382 41.1628   8
  -2  -5   2 303.284 44.0373   7
  -2  -5   2 242.998 41.8092   6
  -2  -5   1 8.75655 23.3152   8
  -2  -5   1 1.22383 24.3411   7
  -2  -5   1 6.23345 23.3319   4
  -2  -5   0 6.41790 26.9322   8
  -2  -5   0 23.6356 31.3500   7
  -2  -5   0 14.1835 25.9892   4
  -2  -5  -1 26.3846 28.3639   4
  -2  -5  -1 41.0733 30.2585   7
  -2  -5  -1 47.0690 26.3229   8
  -2  -5  -2 960.803 67.8855   4
  -2  -5  -2 1046.98 68.5755   7
  -2  -5  -2 1000.64 61.1805   8
  -2  -5  -3 62.9195 26.2134   8
  -2  -5  -3 103.628 34.9807   7
  -2  -5  -3 138.811 40.7580   4
  -2  -5  -4 94.3876 28.6950   8
  -2  -5  -4 97.3557 42.3488   4
  -2  -5  -4 133.805 39.2843   7
  -2  -5  -5 859.045 72.6813   4
  -2  -5  -5 916.587 59.9921   8
  -2  -5  -5 748.440 64.5133   7
  -2  -5  -6 209.752 42.3820   7
  -2  -5  -6 264.024 56.3616   4
  -2  -5  -7-14.5077 37.2597   7
  -2  -5  -7 12.0399 38.3473   4
  -2  -5  -8 275.134 47.8539   7
  -2  -5  -8 166.021 57.1955   4
  -2  -5  -9 34.0885 42.8607   4
  -2  -5 -10-53.3101 54.1591   4
  -2  -5 -11 332.387 63.6396   4
  -2  -5 -12 2.02096 48.7521   4
  -2  -5 -13-156.299 60.4163   4
  -2  -5 -14 27.5584 64.4865   4
  -2  -6  19 125.763 64.2342   3
  -2  -6  18-33.1128 58.1617   3
  -2  -6  17 54.6870 54.4567   3
  -2  -6  17 18.5770 53.9664   6
  -2  -6  16 126.092 60.2720   3
  -2  -6  16-61.3029 50.7267   6
  -2  -6  15 3.69625 45.6045   3
  -2  -6  15 28.4269 44.4110   6
  -2  -6  14 92.0400 45.3951   3
  -2  -6  14 286.119 68.2919   6
  -2  -6  13 256.992 61.6025   6
  -2  -6  12 114.461 54.2553   6
  -2  -6  11 3.71682 32.7934   8
  -2  -6  11 1.39197 41.9971   6
  -2  -6  10 96.1455 45.6996   6
  -2  -6  10 74.5360 37.8270   8
  -2  -6   9 17.5308 33.4491   8
  -2  -6   9 62.2438 44.8326   6
  -2  -6   8-0.78535 33.8475   8
  -2  -6   8-21.3860 43.3329   6
  -2  -6   7 44.9496 37.4500   8
  -2  -6   7 59.5233 46.5867   6
  -2  -6   6 5652.14 156.336   8
  -2  -6   6 5674.97 175.614   6
  -2  -6   6 5797.21 158.994   7
  -2  -6   5 943.411 70.5907   8
  -2  -6   5 936.211 69.8621   7
  -2  -6   5 955.862 79.1562   6
  -2  -6   4 484.847 52.1455   8
  -2  -6   4 515.813 57.3950   7
  -2  -6   4 505.616 62.3846   6
  -2  -6   3 428.987 50.8504   8
  -2  -6   3 432.555 60.9823   6
  -2  -6   3 460.497 55.0544   7
  -2  -6   2 61.7250 40.4567   7
  -2  -6   2-6.59691 42.2327   6
  -2  -6   2 22.3036 28.3596   8
  -2  -6   1 169.483 39.6478   8
  -2  -6   1 164.879 40.4332   7
  -2  -6   0 539.524 54.9490   8
  -2  -6   0 519.144 56.9338   7
  -2  -6  -1 108.017 34.9071   8
  -2  -6  -1 65.1042 33.6811   7
  -2  -6  -1 121.179 40.6690   4
  -2  -6  -2 3058.26 111.996   8
  -2  -6  -2 3105.95 122.198   4
  -2  -6  -2 3258.74 125.411   7
  -2  -6  -3 1175.48 73.6231   8
  -2  -6  -3 1198.59 84.9215   4
  -2  -6  -3 1049.03 76.2615   7
  -2  -6  -4 450.481 57.7013   7
  -2  -6  -4 424.296 59.1552   4
  -2  -6  -5 36.1492 43.6110   4
  -2  -6  -5 18.1308 36.2266   7
  -2  -6  -6 175.676 49.6378   7
  -2  -6  -6 182.037 56.3865   4
  -2  -6  -7-3.68184 36.4982   7
  -2  -6  -7-24.4377 45.9890   4
  -2  -6  -8 62.3211 40.3866   7
  -2  -6  -8 18.3995 42.8311   4
  -2  -6  -9 266.896 62.6506   4
  -2  -6 -10 38.9273 50.0839   4
  -2  -6 -11 222.387 65.9488   4
  -2  -6 -12 36.4235 56.2961   4
  -2  -7  17-176.808 59.5580   6
  -2  -7  16 38.9236 58.8016   6
  -2  -7  15 138.334 62.3708   6
  -2  -7  14-96.3535 52.2034   6
  -2  -7  13 72.8111 55.3850   6
  -2  -7  12-19.2151 51.9488   6
  -2  -7  11 199.673 66.8577   6
  -2  -7  10 128.193 44.4489   8
  -2  -7  10 109.737 47.3588   6
  -2  -7   9 13.3823 31.5728   8
  -2  -7   9-9.62828 46.7082   6
  -2  -7   8 82.3216 39.3256   8
  -2  -7   8 110.608 54.5155   6
  -2  -7   7 366.385 59.4108   8
  -2  -7   7 311.534 61.2790   6
  -2  -7   6 1216.68 81.9077   8
  -2  -7   6 1262.67 98.2514   6
  -2  -7   6 1289.08 88.4953   7
  -2  -7   5 600.087 65.0890   8
  -2  -7   5 646.334 66.7044   7
  -2  -7   5 563.355 71.1124   6
  -2  -7   4 987.616 74.4437   8
  -2  -7   4 1028.71 88.7425   6
  -2  -7   4 1006.60 82.8350   7
  -2  -7   3 280.397 45.6516   8
  -2  -7   3 199.581 46.9155   7
  -2  -7   3 295.331 56.4948   6
  -2  -7   2 208.066 41.8252   8
  -2  -7   2 229.095 48.3997   7
  -2  -7   1 343.897 49.8035   8
  -2  -7   1 336.275 54.5110   7
  -2  -7   0 611.762 58.7217   8
  -2  -7   0 690.900 71.4175   7
  -2  -7  -1 938.504 72.1748   8
  -2  -7  -1 948.551 80.0158   7
  -2  -7  -2 733.509 62.1052   8
  -2  -7  -2 735.643 76.1651   7
  -2  -7  -3 235.006 55.7401   7
  -2  -7  -4 52.2980 45.0453   4
  -2  -7  -4 25.1963 38.6881   7
  -2  -7  -5 38.7457 38.9950   7
  -2  -7  -5 125.380 51.4046   4
  -2  -7  -6 671.086 80.5894   4
  -2  -7  -6 641.379 74.3043   7
  -2  -7  -7 158.419 58.7403   7
  -2  -7  -7 93.5519 56.5554   4
  -2  -7  -8 216.655 58.0587   7
  -2  -7  -8 64.3202 59.7500   4
  -2  -7  -9 242.247 71.2164   4
  -2  -7 -10 99.0079 68.1355   4
  -2  -8  14 148.099 64.8866   6
  -2  -8  13 26.3777 57.5193   6
  -2  -8  12 81.8401 57.2436   6
  -2  -8  11 30.5376 49.0440   6
  -2  -8  10-38.7964 60.2561   6
  -2  -8   9 390.562 65.2408   8
  -2  -8   9 346.355 74.8957   6
  -2  -8   8 116.083 50.9851   8
  -2  -8   8 31.3763 46.7075   6
  -2  -8   7 141.086 46.6997   8
  -2  -8   7 183.958 61.0617   6
  -2  -8   7 142.267 48.2876   7
  -2  -8   6-32.7731 41.3452   8
  -2  -8   6 112.579 45.8238   7
  -2  -8   6 9.84850 47.8270   6
  -2  -8   5 49.9881 37.4774   8
  -2  -8   5 12.0112 40.6516   7
  -2  -8   5 57.6089 46.2619   6
  -2  -8   4 354.786 57.5732   8
  -2  -8   4 357.034 63.5493   7
  -2  -8   4 248.300 58.1984   6
  -2  -8   3 201.373 48.4829   8
  -2  -8   3 82.3668 40.7266   7
  -2  -8   2 63.6495 40.2922   8
  -2  -8   2 165.183 53.4430   7
  -2  -8   1 361.985 54.5989   8
  -2  -8   1 366.402 57.3957   7
  -2  -8   0 27.4461 31.9798   8
  -2  -8   0 45.5760 46.8659   7
  -2  -8  -1 116.521 41.4987   8
  -2  -8  -1 88.5533 47.2208   7
  -2  -8  -2 46.8083 46.0371   7
  -2  -8  -3 217.346 56.3026   7
  -2  -8  -4 168.348 55.6753   7
  -2  -8  -5 260.789 60.1530   7
  -2  -8  -6 285.348 60.9284   7
  -2  -8  -7 22.5005 41.9799   7
  -2  -8  -8 85.9762 53.0152   7
  -2  -8  -8 189.756 70.3400   4
  -2  -9  11-185.645 70.3425   6
  -2  -9  10-50.9699 54.0773   6
  -2  -9   9 34.5546 59.5057   6
  -2  -9   8-47.3974 58.2222   6
  -2  -9   7 105.436 62.7878   6
  -2  -9   7 65.7577 48.9434   7
  -2  -9   6 35.9811 35.8993   8
  -2  -9   6 50.5258 50.0218   7
  -2  -9   5 67.2588 42.4849   8
  -2  -9   5 18.3979 44.8069   6
  -2  -9   4 157.950 47.1872   8
  -2  -9   4 98.7072 50.6709   7
  -2  -9   3 54.3842 40.4332   8
  -2  -9   3-55.8119 45.4772   7
  -2  -9   2-105.076 42.2499   8
  -2  -9   2-3.10693 48.0729   7
  -2  -9   1 48.3840 41.2656   8
  -2  -9   1 45.2173 42.7415   7
  -2  -9   0 85.8477 49.4203   7
  -2  -9  -1-18.1824 52.6613   7
   3 -10   0-45.8067 48.0836   7
   3 -10   1-137.679 53.8917   7
   3 -10   2 50.2777 45.4741   7
   3 -10   3 71.6669 43.2725   7
   3 -10   4 24.9708 41.1828   7
   3 -10   4 31.8314 53.4974   6
   3 -10   6 70.1829 58.8405   6
   3 -10   7 46.8615 58.3198   6
   3 -10   8-147.752 61.6051   6
   3 -10   9 17.4033 60.7611   6
   3 -10  10 30.0700 69.3831   6
   3  -9  -7-124.197 64.7485   5
   3  -9  -6 188.540 70.2431   5
   3  -9  -5 7.06755 66.9289   5
   3  -9  -4 34.4338 60.6675   5
   3  -9  -3-27.3383 58.6610   5
   3  -9  -2 75.6579 65.0831   5
   3  -9  -1 89.5212 62.2002   5
   3  -9  -1 51.2167 46.6179   7
   3  -9   0 59.3727 54.1201   5
   3  -9   0 188.641 57.0396   7
   3  -9   1 370.088 73.9950   5
   3  -9   1 327.836 55.0652   7
   3  -9   2 147.837 63.0456   5
   3  -9   2 92.4745 41.9186   7
   3  -9   3 119.842 64.8855   5
   3  -9   3 27.0354 35.3159   7
   3  -9   3 95.3636 49.8983   6
   3  -9   4 121.355 59.5319   5
   3  -9   4 105.148 40.8251   7
   3  -9   4 77.0511 49.0752   6
   3  -9   5 74.5632 51.3049   5
   3  -9   5 95.8560 44.9910   6
   3  -9   6-145.154 57.1973   6
   3  -9   7 121.109 61.8087   6
   3  -9   7-15.1457 54.7320   5
   3  -9   8 51.8680 53.1782   6
   3  -9   8 220.370 64.5685   5
   3  -9   9 64.7619 57.9745   6
   3  -9   9 109.075 58.7395   5
   3  -9  10 209.909 65.7564   6
   3  -9  10-31.6614 55.8974   5
   3  -9  11 118.062 61.6019   6
   3  -9  11 30.2241 63.3613   5
   3  -9  12 18.8090 58.1249   6
   3  -9  12 43.7601 55.9011   5
   3  -9  13-14.6854 56.6081   6
   3  -9  13-12.7207 56.8543   5
   3  -9  14 166.364 77.1890   6
   3  -9  14-14.4576 57.8653   5
   3  -8  -9 148.496 68.8484   5
   3  -8  -8 109.561 67.9149   5
   3  -8  -7 256.288 77.4779   5
   3  -8  -6 135.305 63.9869   5
   3  -8  -5-10.8407 56.6850   5
   3  -8  -4 88.6356 56.0268   5
   3  -8  -3 654.220 83.0984   5
   3  -8  -2 331.196 68.0505   5
   3  -8  -1 546.397 80.7123   5
   3  -8   0 357.720 67.7870   5
   3  -8   1 112.772 59.1930   5
   3  -8   2 153.846 52.4340   5
   3  -8   2 190.099 43.9898   7
   3  -8   2 164.854 49.3028   6
   3  -8   3 343.510 66.3501   5
   3  -8   3 352.735 49.7314   7
   3  -8   3 315.973 58.5595   6
   3  -8   4 251.672 61.5432   5
   3  -8   4 427.281 53.8548   7
   3  -8   4 415.146 62.3110   6
   3  -8   5 29.6122 47.0752   5
   3  -8   5 62.0609 43.7128   6
   3  -8   6 134.850 57.1736   5
   3  -8   6 14.5003 41.6423   6
   3  -8   7 159.022 52.8699   6
   3  -8   7 95.9253 56.8695   5
   3  -8   8 712.950 80.0665   6
   3  -8   8 729.251 86.5810   5
   3  -8   9 302.134 61.7431   6
   3  -8   9 110.505 52.8691   5
   3  -8  10 314.125 66.4426   6
   3  -8  10 160.782 62.1181   5
   3  -8  11 66.7005 50.9191   6
   3  -8  11-119.600 54.4962   5
   3  -8  12-25.8722 54.2792   6
   3  -8  12 45.6394 58.8419   5
   3  -8  13 23.7014 55.2411   6
   3  -8  13 98.4217 57.4463   5
   3  -8  14-40.4439 53.6963   6
   3  -8  14-8.25204 49.0647   5
   3  -8  15 30.2403 58.5132   6
   3  -8  16-25.1525 67.2103   6
   3  -7 -12 71.1436 69.2016   5
   3  -7 -11 57.3876 65.2353   5
   3  -7 -10-10.5149 52.3006   5
   3  -7  -9 101.371 62.4448   5
   3  -7  -8-35.7325 58.8949   5
   3  -7  -7 167.181 60.6861   5
   3  -7  -6-46.0560 52.4490   5
   3  -7  -5-89.5683 47.7137   5
   3  -7  -4 5.06487 53.2455   5
   3  -7  -3 195.557 61.2289   5
   3  -7  -2 162.489 53.9294   5
   3  -7  -1 17.0321 43.7286   5
   3  -7   0 8.52936 47.9673   5
   3  -7   1 121.611 53.3410   5
   3  -7   1 94.2825 39.0602   6
   3  -7   2 98.3223 49.1562   5
   3  -7   2 174.506 44.4539   6
   3  -7   3 55.2124 48.2137   5
   3  -7   3 113.300 43.0904   6
   3  -7   4-23.2668 54.9022   5
   3  -7   4 34.9447 40.8017   7
   3  -7   4 15.4946 39.7811   6
   3  -7   5 841.275 61.1779   7
   3  -7   5 939.773 76.4309   6
   3  -7   5 891.104 86.7945   5
   3  -7   6 1850.62 102.001   6
   3  -7   6 1899.86 114.234   5
   3  -7   7 28.0642 42.6419   6
   3  -7   7-13.5953 49.1804   5
   3  -7   8 420.633 65.9825   6
   3  -7   8 447.325 72.5170   5
   3  -7   9 111.042 48.8476   6
   3  -7   9 196.413 57.9448   5
   3  -7  10 123.315 55.5342   6
   3  -7  10 72.9783 57.1988   5
   3  -7  11 1.40269 41.7868   6
   3  -7  11 9.75434 48.8989   5
   3  -7  12-21.7856 51.1932   6
   3  -7  12-9.96643 47.5144   5
   3  -7  13-16.0849 53.6622   6
   3  -7  13 0.17153 49.2328   5
   3  -7  14-41.0821 54.6606   6
   3  -7  15-0.96159 52.3315   6
   3  -7  16 80.7878 59.3062   6
   3  -7  17-61.0880 58.3857   6
   3  -6 -13 33.3893 58.2042   5
   3  -6 -12 106.030 66.1898   5
   3  -6 -11 44.5003 60.9795   5
   3  -6 -10 267.883 65.9177   5
   3  -6  -9 226.897 65.5070   5
   3  -6  -8 4.31505 40.7868   5
   3  -6  -7 208.049 57.1414   5
   3  -6  -6 506.169 71.7364   5
   3  -6  -5 351.081 61.7234   5
   3  -6  -4-22.5016 39.4426   5
   3  -6  -3 184.578 51.0918   5
   3  -6  -2 323.396 57.9581   5
   3  -6  -1 3273.53 136.512   5
   3  -6   0 1762.96 104.260   5
   3  -6   1 1423.02 76.3591   6
   3  -6   1 1484.50 95.6029   5
   3  -6   2 420.109 48.9739   6
   3  -6   2 437.387 61.1082   5
   3  -6   3 70.9416 44.1417   5
   3  -6   3 88.9215 35.3811   6
   3  -6   4 213.518 51.3839   5
   3  -6   4 258.826 45.7532   6
   3  -6   5 102.989 49.7971   5
   3  -6   5 197.985 43.0936   6
   3  -6   6 1721.89 91.7453   6
   3  -6   6 1574.90 100.280   5
   3  -6   7 6940.72 177.644   6
   3  -6   7 7178.33 198.706   5
   3  -6   8 118.261 45.4587   6
   3  -6   8 90.1588 46.4159   5
   3  -6   9 628.507 67.0786   6
   3  -6   9 637.591 73.6684   5
   3  -6  10 95.0195 37.5594   3
   3  -6  10 96.4057 45.0666   6
   3  -6  10 168.439 48.4406   5
   3  -6  11 67.5569 34.9148   3
   3  -6  11 107.026 45.9246   6
   3  -6  11 96.4122 48.5677   5
   3  -6  12 23.1482 35.6675   3
   3  -6  12-44.2481 50.6430   6
   3  -6  12 23.3204 44.9811   5
   3  -6  13 61.4333 31.8081   3
   3  -6  13 33.4914 42.4639   5
   3  -6  14 10.4309 30.5099   3
   3  -6  15-52.2744 41.0802   3
   3  -6  16 118.269 44.3416   3
   3  -6  18 9.73472 49.0003   3
   3  -6  19-53.5641 40.5367   3
   3  -5 -15-151.086 69.9121   5
   3  -5 -14-7.93454 51.6736   5
   3  -5 -13 11.1230 47.2971   5
   3  -5 -12 33.1391 50.2089   5
   3  -5 -11 21.4422 44.3765   5
   3  -5 -10 380.290 66.4482   5
   3  -5  -9 134.525 48.3853   5
   3  -5  -8 172.811 46.7871   5
   3  -5  -7 759.486 75.8850   5
   3  -5  -6 41.1083 43.4983   5
   3  -5  -5 334.928 60.6151   5
   3  -5  -4 2087.83 106.878   5
   3  -5  -3 3526.51 132.295   5
   3  -5  -2 740.144 68.1651   5
   3  -5  -1 688.380 66.2402   5
   3  -5   0 200.649 47.1300   5
   3  -5   0 239.287 34.1586   6
   3  -5   1 550.100 45.5685   6
   3  -5   1 547.079 57.4751   5
   3  -5   2 508.991 46.2898   6
   3  -5   2 584.861 60.3541   5
   3  -5   3 620.825 49.5539   6
   3  -5   3 525.802 56.4803   5
   3  -5   4 232.567 43.9430   5
  -3   5  -4 289.644 33.2927   4
   3  -5   4 271.043 38.8332   6
   3  -5   5 12.1549 32.2390   5
  -3   5  -5 20.4628 22.4453   4
   3  -5   5-13.0274 30.4222   6
   3  -5   6 291.071 42.4246   6
   3  -5   6 226.292 33.5252   3
   3  -5   6 275.723 46.3473   5
   3  -5   7 32.8851 27.2052   3
   3  -5   7 26.1548 34.0706   6
   3  -5   7 13.2996 38.5955   5
   3  -5   8 693.773 56.6571   3
   3  -5   8 696.939 60.9350   6
   3  -5   8 582.636 67.0073   5
   3  -5   9 188.231 39.4058   3
   3  -5   9 143.622 42.6880   6
   3  -5   9 200.041 51.5680   5
   3  -5  10 121.662 35.5057   3
   3  -5  10 99.5432 44.0071   5
   3  -5  11 95.3022 37.1314   3
   3  -5  11 133.985 50.1907   5
   3  -5  12 9.13529 28.2421   3
   3  -5  12 33.7457 43.8070   5
   3  -5  13 9.26773 35.6093   3
   3  -5  14 78.4623 42.3626   3
   3  -5  15 29.6819 38.9691   3
   3  -5  16 12.3781 35.7773   3
   3  -5  17 2.36184 42.5762   3
   3  -5  18-26.3312 41.6569   3
   3  -5  19-44.8533 46.4560   3
   3  -4 -16-10.3570 50.7260   5
   3  -4 -15 16.6479 62.9005   5
   3  -4 -14 106.479 53.9741   5
   3  -4 -13 11.3398 52.7023   5
   3  -4 -12 119.624 58.5292   5
   3  -4 -11 254.892 61.3234   5
   3  -4 -10 15.2335 39.9513   5
   3  -4  -9 145.963 49.1274   5
   3  -4  -8 50.7779 41.3472   5
   3  -4  -7 1320.69 85.9667   5
   3  -4  -6 1865.64 95.0544   5
  -3   4   5 567.752 45.7461   3
   3  -4  -5 651.555 59.9704   5
  -3   4   4 462.253 41.6384   3
   3  -4  -4 467.157 56.7622   5
   3  -4  -3 74.4039 36.9683   5
  -3   4   3 89.2228 24.1918   3
   3  -4  -2 840.714 65.0704   5
   3  -4  -1 221.998 42.4655   5
   3  -4   0 382.282 33.4664   6
   3  -4   0 365.182 50.4264   5
   3  -4   1 4257.68 95.4797   6
   3  -4   1 4229.25 129.601   5
   3  -4   2 3362.16 88.2601   6
   3  -4   2 3430.31 118.159   5
  -3   4  -3 2959.95 85.5936   4
   3  -4   3 2959.56 85.1063   6
   3  -4   3 2802.98 107.954   5
  -3   4  -4 3444.97 91.2049   4
   3  -4   4 3408.64 93.8435   6
   3  -4   4 3213.55 115.188   5
  -3   4  -5 4809.08 109.109   4
   3  -4   5 4814.81 114.627   6
   3  -4   5 4979.34 143.494   5
   3  -4   6 1355.27 66.6460   6
  -3   4  -6 1335.48 59.5732   4
   3  -4   6 1234.69 79.2580   5
  -3   4  -7 259.819 32.7660   4
   3  -4   7 198.120 41.1598   5
   3  -4   8 84.3458 30.2735   3
   3  -4   8 56.4951 36.6375   5
  -3   4  -8 69.2466 26.5182   4
   3  -4   9 603.414 53.8677   3
   3  -4   9 549.483 60.3994   5
   3  -4  10 387.324 48.8779   3
   3  -4  10 429.458 57.4488   5
   3  -4  11 160.739 41.8994   3
   3  -4  11 75.3993 41.4375   5
   3  -4  12 91.5537 36.7450   3
   3  -4  13 365.163 57.4035   3
   3  -4  14 58.4914 39.2059   3
   3  -4  15 24.2931 38.7635   3
   3  -4  16 8.83457 39.7925   3
   3  -4  17 11.1788 37.6830   3
   3  -4  18 105.549 43.9673   3
   3  -4  19-85.0608 46.5697   3
   3  -3 -17-152.461 59.9865   5
   3  -3 -16-20.6289 50.3635   5
   3  -3 -15-31.5762 53.5947   5
   3  -3 -14-11.8563 47.5685   5
  -3   3  13 59.4714 37.4976   3
   3  -3 -13 84.4770 54.9682   5
  -3   3  12 2.48579 36.5983   3
   3  -3 -12 33.1727 44.8570   5
  -3   3  11 67.2848 36.5092   3
   3  -3 -11-16.5964 47.8169   5
   3  -3 -10-5.03686 41.1110   5
  -3   3  10-6.20792 30.4565   3
  -3   3   9 1501.20 80.5384   3
   3  -3  -9 1354.77 90.0271   5
  -3   3   8 4395.68 126.674   3
   3  -3  -8 4547.51 144.094   5
  -3   3   7 1504.01 74.2187   3
   3  -3  -7 1659.50 89.1423   5
   3  -3  -6 174.870 40.2569   5
  -3   3   6 200.121 34.1974   3
  -3   3   5 468.074 41.2259   3
   3  -3  -5 441.685 49.5976   5
  -3   3   4 1513.39 67.3131   3
   3  -3  -4 1433.64 76.8403   5
  -3   3   3 5408.63 119.356   3
   3  -3  -3 5690.42 141.823   5
   3  -3  -2 1169.04 68.1008   5
   3  -3  -1 1560.07 76.9941   5
   3  -3   0 2051.35 53.5381   6
   3  -3   0 2127.36 87.0787   5
   3  -3   1 1168.25 43.5409   6
   3  -3   1 1201.35 68.3183   5
  -3   3  -2 1768.08 66.6701   4
   3  -3   2 1732.34 54.6311   6
   3  -3   2 1681.79 78.4250   5
  -3   3  -3 243.058 13.2738   1
   3  -3   3 183.512 37.8133   5
  -3   3  -3 233.665 31.7100   4
   3  -3   3 225.028 25.8038   6
  -3   3  -4 2020.13 72.5278   4
   3  -3   4 2234.72 90.4007   5
   3  -3   5 889.604 63.4110   5
  -3   3  -5 885.755 49.9919   4
  -3   3  -6 45.4182 23.6952   4
   3  -3   6 14.9546 32.2843   5
   3  -3   7 60.9610 34.7092   5
  -3   3  -7 37.8873 22.1763   4
  -3   3  -8 492.324 43.8821   4
   3  -3   8 464.789 52.7147   5
   3  -3   9 146.907 35.8610   3
  -3   3  -9 147.816 31.2874   4
   3  -3   9 145.812 36.0426   5
  -3   3 -10 858.436 59.3323   4
   3  -3  10 783.916 64.5870   3
   3  -3  10 850.585 67.2243   5
  -3   3 -11 580.341 51.3149   4
   3  -3  11 543.278 56.2144   3
   3  -3  12 36.4119 34.6388   3
   3  -3  13 102.663 42.0492   3
   3  -3  14 7.65508 36.0225   3
   3  -3  15 48.3788 41.7088   3
   3  -3  16-73.1083 43.2152   3
   3  -3  17 176.454 51.3627   3
   3  -3  18-51.6749 42.2061   3
   3  -3  19 38.6070 40.6107   3
  -3   2  19-90.1787 57.7534   3
  -3   2  18-116.818 53.4691   3
   3  -2 -18-82.9242 55.5284   5
  -3   2  17 84.5562 46.1631   3
   3  -2 -17 4.85534 45.3415   5
  -3   2  16-19.6994 41.1483   3
   3  -2 -16-30.2579 43.5378   5
  -3   2  15 35.4847 42.4604   3
   3  -2 -15-13.1029 45.7431   5
  -3   2  14 274.678 51.7501   3
   3  -2 -14 199.008 53.7796   5
  -3   2  13 113.740 44.9788   3
   3  -2 -13 109.272 48.9727   5
  -3   2  12 48.0092 37.5714   3
   3  -2 -12 124.435 42.7188   5
  -3   2  11 905.753 71.9756   3
   3  -2 -11 938.146 76.5473   5
  -3   2  10 287.135 48.0167   3
   3  -2 -10 255.902 54.2847   5
  -3   2   9 216.632 40.4734   3
   3  -2  -9 251.630 49.1808   5
  -3   2   8 1527.56 77.9563   3
   3  -2  -8 1498.04 82.0903   5
  -3   2   7 3456.84 108.510   3
   3  -2  -7 3608.77 116.640   5
  -3   2   6 3095.13 99.9952   3
   3  -2  -6 3276.51 107.060   5
  -3   2   5 2709.66 89.2346   3
   3  -2  -5 2878.51 97.6664   5
   3  -2  -4 5.75960 26.9748   5
  -3   2   4-4.08616 21.1564   3
  -3   2   3 1003.79 55.3704   3
   3  -2  -3 1007.22 59.5531   5
  -3   2   2 1105.34 58.0705   3
   3  -2  -2 1054.08 59.7832   5
   3  -2  -1 213.692 33.0299   5
   3  -2   0 373.204 41.4767   5
  -3   2  -1 4998.88 68.0878   1
  -3   2  -1 5039.71 106.338   4
   3  -2   1 4771.67 63.2896   6
   3  -2   1 4969.58 117.661   5
  -3   2  -2 990.198 29.1329   1
  -3   2  -2 984.393 51.2449   4
   3  -2   2 933.777 55.2011   5
   3  -2   3-14.5543 28.3065   5
  -3   2  -3-1.74701 21.3731   4
  -3   2  -4 166.511 28.1881   4
   3  -2   4 196.836 35.4147   5
  -3   2  -5 264.526 33.5954   4
   3  -2   5 279.472 37.6789   5
  -3   2  -6 1356.82 63.9318   4
   3  -2   6 1402.25 70.7603   5
  -3   2  -7 22.1496 24.3380   4
   3  -2   7 62.3860 25.9462   5
  -3   2  -8 140.193 31.2041   4
   3  -2   8 144.555 33.5595   5
   3  -2   9 161.245 35.2133   3
  -3   2  -9 167.421 33.9197   4
  -3   2 -10 1096.29 66.8772   4
   3  -2  10 993.140 68.0395   3
   3  -2  11 66.1866 36.2463   3
  -3   2 -11 119.332 37.6300   4
   3  -2  12 19.9007 35.3207   3
  -3   2 -12 36.6801 34.5761   4
   3  -2  13-1.47931 37.4839   3
  -3   2 -13 42.7010 34.8299   4
   3  -2  14 134.116 42.5834   3
  -3   2 -14 106.052 39.7188   4
   3  -2  15 72.9587 35.4364   3
   3  -2  16 14.3472 35.5574   3
   3  -2  17 60.7826 42.4174   3
   3  -2  18-70.1590 42.9853   3
   3  -2  19 134.033 50.9070   3
  -3   1  20-41.4256 49.7519   3
  -3   1  19 33.0517 59.0988   3
   3  -1 -19 105.526 61.3699   5
  -3   1  18 122.817 57.7099   3
   3  -1 -18 44.9668 55.7514   5
  -3   1  17 61.0549 46.4378   3
   3  -1 -17 39.7157 50.4645   5
  -3   1  16-20.6070 38.2938   3
   3  -1 -16 20.3474 45.4435   5
  -3   1  15-2.37333 36.6850   3
   3  -1 -15 11.5773 47.2264   5
  -3   1  14-20.2582 43.0275   3
   3  -1 -14 27.3559 43.2190   5
  -3   1  13-7.48556 37.9416   3
   3  -1 -13 14.6024 39.1257   5
  -3   1  12-2.14287 35.1656   3
   3  -1 -12-2.93173 42.4501   5
  -3   1  11 754.994 70.3032   3
   3  -1 -11 684.211 66.8670   5
  -3   1  10 715.938 61.4887   3
   3  -1 -10 675.177 62.3511   5
  -3   1   9 1306.22 75.6631   3
   3  -1  -9 1360.34 76.0241   5
   3  -1  -8 142.221 36.7139   5
  -3   1   8 142.012 34.8051   3
   3  -1  -7 51.5758 30.1877   5
  -3   1   7 69.5246 29.3519   3
   3  -1  -6 10.6038 27.7094   5
  -3   1   6 30.3121 27.3508   3
  -3   1   5 728.990 51.2477   3
   3  -1  -5 627.142 46.6650   5
  -3   1   4 4504.03 113.487   3
  -3   1   4 4797.72 95.1541   1
   3  -1  -4 4618.32 108.413   5
  -3   1   3 20232.4 234.665   3
   3  -1  -3 19834.5 219.182   5
  -3   1   3 20068.1 181.787   1
  -3   1   2 1157.91 44.3321   1
  -3   1   2 1146.62 61.5410   3
   3  -1  -2 1092.28 55.0261   5
  -3   1   1 5622.69 111.112   4
  -3   1   1 5783.76 89.3676   1
   3  -1  -1 5697.73 112.242   5
  -3   1   0 3909.14 71.6168   1
  -3   1   0 3855.16 93.9254   4
   3  -1   0 3764.73 91.3304   5
  -3   1  -1 6025.00 117.302   4
   3  -1   1 5896.12 112.865   5
   3  -1   2 6931.45 79.6014   1
   3  -1   2 6809.67 124.339   5
  -3   1  -2 7060.89 128.970   4
  -3   1  -3 13855.3 182.990   4
  -3   1  -3 14039.8 116.883   2
   3  -1   3 13990.1 109.148   1
   3  -1   3 14310.5 181.144   5
  -3   1  -4 624.011 46.1077   4
   3  -1   4 595.273 43.9339   5
   3  -1   4 621.681 24.9328   1
  -3   1  -5 8554.13 154.075   4
   3  -1   5 8693.32 150.330   5
  -3   1  -6 45.1698 26.7271   4
   3  -1   6 18.8124 26.5202   5
  -3   1  -7 793.745 55.1330   4
  -3   1  -8 738.556 56.1097   4
  -3   1  -9 900.018 62.4728   4
   3  -1   9 854.701 62.0680   3
   3  -1  10 197.099 38.5055   3
  -3   1 -10 232.452 42.8956   4
   3  -1  11 233.718 45.2177   3
  -3   1 -11 311.343 49.6373   4
   3  -1  12-8.03666 29.0504   3
  -3   1 -12-3.56711 36.1775   4
   3  -1  13 221.207 43.6351   3
  -3   1 -13 178.833 42.9806   4
   3  -1  14 361.478 57.3672   3
  -3   1 -14 347.144 54.5943   4
   3  -1  15 296.672 56.8711   3
  -3   1 -15 453.954 66.3637   4
   3  -1  16-61.5512 42.9583   3
  -3   1 -16 75.3648 48.8057   4
   3  -1  17 46.8365 41.9827   3
   3  -1  18-106.123 45.2869   3
   3  -1  19 241.247 57.0253   3
  -3   0  20 135.829 60.4292   3
   3   0 -20 75.4322 58.2854   5
  -3   0  19 24.4676 53.3735   3
   3   0 -19 115.847 60.3484   5
  -3   0  18 102.099 60.9240   3
   3   0 -18 52.2017 47.8686   5
  -3   0  17 12.2218 52.5795   3
   3   0 -17 84.1091 53.6236   5
  -3   0  16 18.9644 42.2872   3
   3   0 -16 90.5494 46.5248   5
  -3   0  15 79.3560 38.1116   3
   3   0 -15 116.762 46.3910   5
  -3   0  14 72.6236 44.3937   3
   3   0 -14 125.093 47.0798   5
  -3   0  13 384.138 61.9975   3
   3   0 -13 455.412 61.2699   5
  -3   0  12 1406.74 91.5600   3
   3   0 -12 1361.39 86.6427   5
  -3   0  11 328.007 53.4909   3
   3   0 -11 328.646 47.8448   5
  -3   0  10 166.798 39.6930   3
   3   0 -10 156.388 37.3602   5
  -3   0   9 87.6477 35.7695   3
   3   0  -9 69.2734 30.3538   5
  -3   0   8 14.0462 22.5995   3
   3   0  -8-10.5241 26.6360   5
  -3   0   8-1.11825 15.0004   8
   3   0  -7 9.84677 25.1744   5
  -3   0   7 15.0152 17.1162   8
  -3   0   7 58.0670 28.0625   3
  -3   0   6 1349.55 59.0067   1
  -3   0   6 1299.96 68.8529   3
   3   0  -6 1247.77 60.0294   5
  -3   0   5 560.072 47.7015   3
   3   0  -5 576.634 40.8695   5
  -3   0   5 579.990 40.7620   1
   3   0  -4 28.9759 21.2472   5
  -3   0   4 22.4539 18.1288   1
  -3   0   4 24.0481 11.8126   6
  -3   0   4 32.3799 27.1032   3
  -3   0   3 307.653 36.2437   3
  -3   0   3 308.800 31.2242   1
  -3   0   3 324.458 33.8512   4
   3   0  -3 327.958 31.4552   5
  -3   0   2 6409.21 134.261   3
   3   0  -2 6729.72 102.495   1
  -3   0   2 6399.46 118.750   4
   3   0  -2 6448.44 105.328   5
  -3   0   2 6335.26 107.553   1
   3   0  -1 1114.70 42.5365   1
  -3   0   1 1086.15 53.2951   4
   3   0  -1 1057.49 45.0547   5
   3   0   0 26.4446 18.5081   5
  -3   0   0 37.0214 22.4785   4
   3   0   0 43.2636 15.1450   1
   3   0   1 210.302 22.1884   1
  -3   0  -1 231.716 30.1964   4
   3   0   1 206.667 25.1359   5
  -3   0  -2 2728.81 83.9570   4
   3   0   2 2890.21 72.4029   5
  -3   0  -2 2755.22 65.7512   2
  -3   0  -3 3308.64 71.4105   2
  -3   0  -3 3288.59 94.8977   4
   3   0   3 3367.64 82.5222   5
  -3   0  -4 6196.50 133.908   4
   3   0   4 5918.24 111.493   5
  -3   0  -5 1140.17 63.2247   4
  -3   0  -6 3025.63 101.973   4
   3   0   6 3009.29 73.5725   2
   3   0   7 1807.98 59.6460   2
  -3   0  -7 1795.76 82.3644   4
  -3   0  -8 304.476 41.3529   4
  -3   0  -9 7.78207 27.7102   4
   3   0   9-16.0050 31.3857   3
   3   0  10 41.0517 28.2167   3
  -3   0 -10 92.9719 37.6426   4
  -3   0 -11 486.353 60.9692   4
   3   0  11 441.611 56.0676   3
   3   0  12 1988.28 102.694   3
  -3   0 -12 1783.43 102.152   4
   3   0  13 153.577 41.9763   3
  -3   0 -13 268.481 54.2125   4
   3   0  14 377.734 56.7349   3
  -3   0 -14 474.711 64.6515   4
   3   0  15 410.810 59.6492   3
  -3   0 -15 218.649 51.7334   4
   3   0  16-48.7008 39.7642   3
  -3   0 -16 55.4113 44.1669   4
   3   0  17 49.3875 43.6602   3
  -3   0 -17 53.3845 47.7181   4
   3   0  18-117.241 44.5027   3
   3   0  19 60.9323 38.7431   3
  -3  -1  20 169.502 74.7836   3
   3   1 -20-24.3239 49.1733   5
  -3  -1  19 122.474 58.0189   3
  -3  -1  18 178.771 60.4283   3
   3   1 -18 12.3030 45.7298   5
  -3  -1  17 39.2134 49.8541   3
   3   1 -17 59.5572 44.5670   5
  -3  -1  16 35.6697 47.5326   3
   3   1 -16 51.5417 40.3630   5
  -3  -1  15 31.0019 40.1290   3
   3   1 -15 24.6349 40.4581   5
  -3  -1  14 17.4515 44.2857   3
   3   1 -14 37.7602 40.5140   5
   3   1 -13 250.725 54.5190   5
  -3  -1  13 321.979 59.7952   3
  -3  -1  12 990.861 80.6368   3
   3   1 -12 848.803 68.1436   5
  -3  -1  11 79.9259 37.2220   3
   3   1 -11 94.5575 34.9548   5
  -3  -1  10 63.9443 37.5522   3
   3   1 -10 103.117 33.9213   5
  -3  -1  10 62.9460 21.6058   8
  -3  -1   9 134.891 36.5796   3
   3   1  -9 92.4059 28.6545   5
  -3  -1   9 123.946 25.2390   8
  -3  -1   8 230.895 28.7973   8
   3   1  -8 263.717 34.1901   5
  -3  -1   8 237.527 42.3820   3
  -3  -1   7 660.500 56.9070   3
  -3  -1   7 659.089 42.3854   8
   3   1  -7 687.444 44.1766   5
  -3  -1   6 1279.94 70.3986   3
  -3  -1   6 1325.48 58.6933   8
  -3  -1   6 1308.30 51.6436   6
   3   1  -6 1402.86 55.9966   5
  -3  -1   5 21544.7 233.551   1
  -3  -1   5 21553.2 259.731   3
  -3  -1   5 21493.9 216.442   4
  -3  -1   5 21039.2 178.449   6
   3   1  -5 21519.6 213.751   1
   3   1  -5 21730.8 193.883   5
  -3  -1   4 5985.63 135.406   3
  -3  -1   4 5831.67 113.907   4
   3   1  -4 5726.55 109.289   1
  -3  -1   4 5768.31 90.2301   6
   3   1  -4 5674.17 92.7719   5
  -3  -1   3 19.4346 21.8386   4
   3   1  -3 19.5720 15.6733   5
   3   1  -3 39.1630 17.7027   1
  -3  -1   3 18.8088 14.1502   6
  -3  -1   3 4.62150 27.3842   3
  -3  -1   2 629.993 47.1349   3
   3   1  -2 619.882 38.8229   1
  -3  -1   2 656.517 43.7740   4
  -3  -1   2 599.234 28.9882   6
   3   1  -2 614.699 30.2651   5
   3   1  -1 1002.02 46.6931   1
  -3  -1   1 1023.07 51.6319   4
   3   1  -1 958.055 34.7374   5
   3   1   0 39.4130 14.1988   5
  -3  -1   0 29.8541 23.4846   4
  -3  -1  -1 2247.41 79.5338   4
  -3  -1  -1 2293.70 70.0950   2
   3   1   1 2242.32 53.6545   5
  -3  -1  -2 7237.01 121.370   2
  -3  -1  -2 7175.87 142.247   4
   3   1   2 7092.50 99.2280   5
  -3  -1  -3 516.815 37.3622   2
  -3  -1  -3 514.695 46.9361   4
  -3  -1  -4 1084.31 61.2592   4
  -3  -1  -5 1032.26 65.2369   4
   3   1   5 1112.13 52.6960   2
  -3  -1  -6 655.615 57.6230   4
   3   1   6 557.917 40.7152   2
   3   1   7 270.281 32.2165   2
  -3  -1  -7 293.835 44.9168   4
   3   1   8 9.32591 21.9840   2
  -3  -1  -8 23.3580 31.7853   4
  -3  -1  -9 1091.24 76.2330   4
   3   1   9 1023.41 67.3581   3
  -3  -1 -10 2485.26 116.301   4
   3   1  10 2046.66 96.7377   3
   3   1  11 67.9777 38.2147   3
  -3  -1 -11 57.3544 47.4909   4
  -3  -1 -12 1098.17 89.7148   4
   3   1  12 1022.91 77.3743   3
   3   1  13 283.547 50.8897   3
  -3  -1 -13 307.169 59.4601   4
   3   1  14-88.5618 40.5788   3
  -3  -1 -14-82.9567 46.9658   4
   3   1  15 55.9993 32.1384   3
  -3  -1 -15 3.36266 48.6018   4
   3   1  16-28.0187 35.9648   3
  -3  -1 -16-17.5296 39.5720   4
   3   1  17-120.377 41.0181   3
  -3  -1 -17-112.913 55.8155   4
  -3  -1 -18 189.294 60.8336   4
   3   1  18 236.344 53.1456   3
  -3  -2  19 144.971 63.6744   3
  -3  -2  18 36.5069 52.2900   3
  -3  -2  17 49.4229 52.8221   3
  -3  -2  16 23.9498 36.2342   3
  -3  -2  15 41.1497 48.9278   3
  -3  -2  14 358.311 62.1649   3
  -3  -2  13 13.7422 37.6062   3
  -3  -2  12 45.6229 41.8460   3
  -3  -2  11 12.1012 30.8168   3
  -3  -2  11 22.1601 23.9820   8
  -3  -2  10 28.2660 31.9765   3
   3   2 -10 99.5338 29.4665   5
  -3  -2  10 58.9841 25.5121   8
  -3  -2   9 173.718 38.9413   3
   3   2  -9 143.711 27.7931   5
  -3  -2   9 177.667 31.2496   8
  -3  -2   8 39.5822 20.8430   4
   3   2  -8 51.3293 24.3786   5
  -3  -2   8 52.2865 26.8345   6
  -3  -2   8 34.5118 22.8370   8
  -3  -2   8 45.7598 30.2161   3
  -3  -2   7-1.81877 19.2767   4
   3   2  -7 29.4910 19.7119   5
  -3  -2   7 11.6978 20.0733   8
  -3  -2   7 9.79411 21.0616   6
  -3  -2   7 2.97902 23.6272   3
  -3  -2   6 131.295 26.6548   4
  -3  -2   6 155.157 28.5352   8
  -3  -2   6 114.790 26.4022   6
  -3  -2   6 128.297 30.6796   3
  -3  -2   5 2570.96 94.6535   3
  -3  -2   5 2731.04 87.7713   8
  -3  -2   5 2710.89 79.6888   6
  -3  -2   5 2786.76 80.4132   4
  -3  -2   4 633.369 49.8862   3
  -3  -2   4 692.537 47.1665   8
   3   2  -4 612.297 41.5554   1
  -3  -2   4 571.630 40.9068   4
  -3  -2   4 661.977 41.7388   6
   3   2  -3 15.6544 18.1337   1
  -3  -2   3 19.1250 21.1530   4
  -3  -2   3-7.77979 18.9977   6
  -3  -2   3 24.3484 25.8313   3
  -3  -2   2 1695.00 74.0800   3
  -3  -2   2 1739.92 67.9649   4
  -3  -2   2 1687.48 58.1536   6
  -3  -2   1 5699.67 121.504   4
  -3  -2   1 5768.59 123.899   2
  -3  -2   0 4522.02 110.344   2
  -3  -2   0 4428.07 112.072   4
  -3  -2  -1 5581.36 121.568   2
  -3  -2  -1 5513.91 126.455   4
  -3  -2  -2 347.043 38.3698   2
  -3  -2  -2 330.640 41.7536   4
  -3  -2  -3 8221.38 165.416   4
  -3  -2  -4 20.0039 21.3548   7
  -3  -2  -4 3.48828 26.6725   4
   3   2   4 17.7997 25.6709   2
  -3  -2  -5 3621.09 119.443   4
  -3  -2  -5 3561.48 90.5953   7
   3   2   5 3645.77 104.397   2
  -3  -2  -6 3529.81 90.1885   7
  -3  -2  -6 3414.67 121.301   4
  -3  -2  -7 1682.19 91.0514   4
  -3  -2  -8 1628.37 93.2848   4
   3   2   9 30.2194 30.2853   3
  -3  -2  -9-21.0463 49.6640   4
  -3  -2 -10 1534.39 100.207   4
   3   2  10 1408.46 83.4146   3
  -3  -2 -11 5270.37 182.317   4
   3   2  11 5193.64 156.389   3
  -3  -2 -12 487.717 65.8845   4
   3   2  12 336.700 50.1939   3
   3   2  13 58.1665 30.1203   3
  -3  -2 -13 22.5657 50.1739   4
   3   2  14 66.1098 40.4597   3
  -3  -2 -14-2.94257 42.8627   4
   3   2  15-9.52848 24.3298   3
  -3  -2 -15 7.43945 53.8216   4
  -3  -2 -16-86.2573 55.6647   4
  -3  -2 -17 133.305 69.4090   4
  -3  -3  19-91.5959 62.1471   3
  -3  -3  18-17.1752 49.8506   3
  -3  -3  17-23.5050 45.2296   3
  -3  -3  16-120.414 49.0556   3
  -3  -3  15-2.39212 43.4321   3
  -3  -3  14 51.8034 47.9125   3
  -3  -3  13 5.06039 39.2319   3
  -3  -3  12 83.2318 39.8986   3
  -3  -3  12 77.4285 30.9242   8
  -3  -3  11 717.450 55.7230   8
  -3  -3  11 774.686 72.2992   3
  -3  -3  11 778.894 64.1441   6
  -3  -3  10 640.988 53.4536   8
  -3  -3  10 615.088 64.1095   3
  -3  -3  10 634.912 56.5284   6
  -3  -3   9 271.286 38.2576   8
  -3  -3   9 298.052 41.1006   6
  -3  -3   9 208.975 43.2982   3
  -3  -3   8 75.8948 28.9451   8
  -3  -3   8 100.265 30.7446   6
  -3  -3   8 115.211 34.4264   3
  -3  -3   7 80.9076 28.8608   6
  -3  -3   7 99.6668 29.1366   8
  -3  -3   7 111.082 35.5024   3
  -3  -3   6 886.026 63.1474   3
  -3  -3   6 971.167 60.3723   8
  -3  -3   6 921.035 48.3377   4
  -3  -3   6 939.751 56.9423   6
  -3  -3   5 266.939 36.8358   8
  -3  -3   5 288.490 32.6108   4
  -3  -3   5 228.831 33.8050   6
  -3  -3   5 234.364 38.5499   3
  -3  -3   4 1680.78 78.7689   3
  -3  -3   4 1755.61 77.1818   8
  -3  -3   4 1705.59 67.1772   4
  -3  -3   4 1568.66 69.7962   6
  -3  -3   3 16687.8 230.540   3
  -3  -3   3 16755.2 230.387   8
  -3  -3   3 16691.4 206.806   4
  -3  -3   3 16421.3 209.610   6
  -3  -3   2 8643.97 163.683   3
  -3  -3   2 8469.64 163.713   8
  -3  -3   2 8772.25 153.480   4
  -3  -3   2 8291.35 147.913   6
  -3  -3   1 304.264 36.6986   4
  -3  -3   1 288.466 39.9917   8
  -3  -3   0 953.881 58.9308   4
  -3  -3  -1 2178.07 86.5929   4
  -3  -3  -1 2262.09 82.3145   7
  -3  -3  -2 1908.89 85.8066   4
  -3  -3  -2 1980.41 77.1033   7
  -3  -3  -3 2118.13 92.5682   4
  -3  -3  -3 2079.77 79.3501   7
  -3  -3  -4 2387.58 101.733   4
  -3  -3  -4 2409.88 85.2994   7
  -3  -3  -5 945.344 70.7860   4
  -3  -3  -5 889.672 54.6644   7
  -3  -3  -6 164.066 32.1704   7
  -3  -3  -6 183.127 44.7321   4
  -3  -3  -7 40.2124 37.8070   4
  -3  -3  -8 35.9235 45.5572   4
   3   3   8-3.61027 32.5241   3
  -3  -3  -9 482.573 63.7432   4
  -3  -3 -10 713.828 82.1043   4
  -3  -3 -11-41.5250 53.8302   4
  -3  -3 -12 144.583 54.5958   4
  -3  -3 -13-13.2283 45.0394   4
  -3  -3 -14 95.9435 52.9524   4
  -3  -3 -15-135.758 57.9970   4
  -3  -4  19-120.084 54.9507   3
  -3  -4  18-15.4093 54.5200   3
  -3  -4  17 55.7145 49.6701   3
  -3  -4  16-9.00100 39.6938   3
  -3  -4  15 55.6612 46.7631   3
  -3  -4  15-56.3815 46.4446   6
  -3  -4  14 36.2753 47.4527   3
  -3  -4  14 81.5875 43.6364   6
  -3  -4  13 35.8652 39.8996   3
  -3  -4  13 9.61355 30.1420   8
  -3  -4  13 0.39045 40.9329   6
  -3  -4  12 161.378 49.9630   3
  -3  -4  12 156.094 39.5285   8
  -3  -4  12 199.200 46.7474   6
  -3  -4  11 357.621 46.6632   8
  -3  -4  11 360.543 58.2415   3
  -3  -4  11 338.777 51.0560   6
  -3  -4  10 67.5961 32.7092   6
  -3  -4  10 77.7360 30.3384   8
  -3  -4  10 35.4952 40.8986   3
  -3  -4   9 3.55641 32.3055   6
  -3  -4   9 7.14792 27.6714   8
  -3  -4   9-14.7101 33.6869   3
  -3  -4   8 30.2165 27.0821   8
  -3  -4   8 25.9942 34.7772   6
  -3  -4   8 20.2636 32.0917   3
  -3  -4   7 28.3315 25.5794   8
  -3  -4   7 15.5877 32.2621   6
  -3  -4   7 38.1576 29.8764   3
  -3  -4   6 23.7681 31.0378   8
  -3  -4   6-1.15014 34.2827   6
  -3  -4   6 2.59037 26.5868   3
  -3  -4   5 425.259 47.4088   3
  -3  -4   5 387.270 45.8776   8
  -3  -4   5 385.364 46.4208   6
  -3  -4   4 774.840 57.8814   3
  -3  -4   4 800.321 60.5993   8
  -3  -4   4 786.872 48.9872   4
  -3  -4   4 792.688 59.1052   6
  -3  -4   3 5.98256 24.1410   8
  -3  -4   3 36.3924 30.7499   6
  -3  -4   3 32.1410 27.4541   3
  -3  -4   3 17.3120 25.4472   4
  -3  -4   2 121.605 29.8612   8
  -3  -4   2 126.845 33.6726   6
  -3  -4   2 121.344 29.6239   4
  -3  -4   1 134.395 30.1665   8
  -3  -4   1 150.776 33.5791   4
  -3  -4   0 1159.05 67.7567   4
  -3  -4   0 1185.07 67.4619   7
  -3  -4   0 1127.40 68.1030   8
  -3  -4  -1 519.104 50.5710   8
  -3  -4  -1 529.200 52.5906   4
  -3  -4  -1 547.280 50.6816   7
  -3  -4  -2 48.3816 27.7973   8
  -3  -4  -2 32.6064 28.0494   7
  -3  -4  -2 68.2321 33.0737   4
  -3  -4  -3-11.9883 25.5752   8
  -3  -4  -3-13.3419 27.2584   7
  -3  -4  -3-21.7772 36.8928   4
  -3  -4  -4 254.982 38.4189   8
  -3  -4  -4 239.662 39.1918   7
  -3  -4  -4 233.921 46.0620   4
  -3  -4  -5 1.34579 27.2484   8
  -3  -4  -5 8.89899 30.4949   7
  -3  -4  -5-19.6326 39.6071   4
  -3  -4  -6 497.164 50.5365   8
  -3  -4  -6 375.060 45.4657   7
  -3  -4  -6 516.174 66.4560   4
  -3  -4  -7 905.931 84.4711   4
  -3  -4  -8 868.096 86.0573   4
  -3  -4  -9 198.677 57.2985   4
  -3  -4 -10 105.084 53.8266   4
  -3  -4 -11-12.8303 50.7597   4
  -3  -4 -12 84.9687 56.2109   4
  -3  -4 -13 95.6774 61.2472   4
  -3  -4 -14 61.0849 55.4807   4
  -3  -5  19 70.7207 61.7856   3
  -3  -5  18 69.2364 56.8011   3
  -3  -5  17 64.8636 57.4798   3
  -3  -5  16-73.1433 55.7500   3
  -3  -5  16 40.7188 47.7387   6
  -3  -5  15-39.2907 47.0405   3
  -3  -5  15 17.9475 49.2905   6
  -3  -5  14 15.0345 49.7659   3
  -3  -5  14 36.2740 39.5443   8
  -3  -5  14 8.42723 45.7744   6
  -3  -5  13 54.2358 47.2065   3
  -3  -5  13 38.1795 37.4620   8
  -3  -5  13-6.79111 40.9853   6
  -3  -5  12 85.0899 37.2247   8
  -3  -5  12 87.0186 47.7803   6
  -3  -5  12 30.4502 44.7710   3
  -3  -5  11 96.5624 38.9010   8
  -3  -5  11 54.9188 43.5007   6
  -3  -5  11 134.394 48.2218   3
  -3  -5  10 163.465 44.6628   8
  -3  -5  10 164.460 50.3370   6
  -3  -5  10 156.328 45.9431   3
  -3  -5   9 200.538 41.0015   8
  -3  -5   9 232.572 51.7374   6
  -3  -5   9 158.524 43.5935   3
  -3  -5   8 418.014 54.9190   3
  -3  -5   8 343.192 49.5654   8
  -3  -5   8 356.649 55.3567   6
  -3  -5   7 1200.99 76.2384   3
  -3  -5   7 1154.04 76.7431   8
  -3  -5   7 1100.36 80.7478   6
  -3  -5   6 3270.76 121.886   8
  -3  -5   6 3282.64 127.399   6
  -3  -5   5 76.4874 42.7496   8
  -3  -5   5 13.6384 47.3314   6
  -3  -5   4 20317.9 292.051   8
  -3  -5   4 19860.2 292.691   6
  -3  -5   3 5078.28 147.549   8
  -3  -5   3 5033.15 148.954   6
  -3  -5   2 988.671 69.7517   8
  -3  -5   2 1089.87 73.1241   7
  -3  -5   1 155.342 39.3362   8
  -3  -5   1 195.720 44.0785   7
  -3  -5   1 144.157 37.8876   4
  -3  -5   0 191.930 42.2322   7
  -3  -5   0 214.191 42.4641   4
  -3  -5   0 220.358 41.7262   8
  -3  -5  -1 42.0287 35.4907   7
  -3  -5  -1 60.2826 37.4069   4
  -3  -5  -1 44.2734 27.5911   8
  -3  -5  -2 184.936 42.3658   7
  -3  -5  -2 149.231 35.6731   8
  -3  -5  -2 183.314 45.1710   4
  -3  -5  -3 1427.54 80.9047   8
  -3  -5  -3 1485.41 92.1862   4
  -3  -5  -3 1490.44 84.4569   7
  -3  -5  -4 3632.32 124.122   8
  -3  -5  -4 3587.76 142.058   4
  -3  -5  -4 3704.94 128.146   7
  -3  -5  -5 70.8342 32.6261   8
  -3  -5  -5 34.5206 36.3849   7
  -3  -5  -5 65.8693 49.4714   4
  -3  -5  -6 84.7365 38.8922   7
  -3  -5  -6 13.9931 44.6174   4
  -3  -5  -7 158.433 52.6272   4
  -3  -5  -8 393.317 72.1351   4
  -3  -5  -9 84.2917 55.1331   4
  -3  -5 -10 31.8729 49.0618   4
  -3  -5 -11-16.3756 51.7412   4
  -3  -5 -12 19.7092 64.5691   4
  -3  -6  18-31.7443 56.8991   3
  -3  -6  18 90.9774 61.6687   6
  -3  -6  17 21.1597 57.8913   3
  -3  -6  17-71.8108 52.3109   6
  -3  -6  16 22.6490 54.1031   3
  -3  -6  16-100.854 52.4113   6
  -3  -6  15 143.478 57.3715   6
  -3  -6  14 30.1241 47.1894   6
  -3  -6  13 34.7191 43.8253   8
  -3  -6  13 34.9416 51.1322   6
  -3  -6  12 6.04819 34.3157   8
  -3  -6  12-31.7484 54.0160   6
  -3  -6  11 62.1343 42.0700   8
  -3  -6  11 26.7521 47.8163   6
  -3  -6  10-12.8878 38.5444   8
  -3  -6  10 77.7859 45.0334   6
  -3  -6   9-25.8826 31.9713   8
  -3  -6   9-39.8685 46.3160   6
  -3  -6   8 65.4513 47.5188   6
  -3  -6   8-19.7063 35.3607   8
  -3  -6   7 770.910 70.2993   8
  -3  -6   7 890.064 81.7483   6
  -3  -6   6-14.7306 39.7735   8
  -3  -6   6 30.4551 41.6112   6
  -3  -6   5 7.37125 43.1372   6
  -3  -6   5-17.4390 40.8255   8
  -3  -6   4-26.3951 38.6504   8
  -3  -6   4 10.7208 42.3822   6
  -3  -6   3 246.684 46.1955   8
  -3  -6   3 209.230 46.7184   7
  -3  -6   3 235.036 51.6430   6
  -3  -6   2 36.2448 29.9317   8
  -3  -6   2 45.1652 38.6530   7
  -3  -6   1 78.1976 38.7234   8
  -3  -6   1 40.6258 34.4061   7
  -3  -6   0 77.7023 35.9647   7
  -3  -6   0 35.6532 33.7779   8
  -3  -6  -1-8.31575 39.8807   7
  -3  -6  -1-1.21788 32.8959   8
  -3  -6  -2 74.7918 35.2097   8
  -3  -6  -2 69.3945 38.2415   7
  -3  -6  -2 99.3336 41.8778   4
  -3  -6  -3 301.018 49.1130   8
  -3  -6  -3 295.187 56.1879   7
  -3  -6  -3 360.354 59.8535   4
  -3  -6  -4 89.6491 35.0378   8
  -3  -6  -4 12.2624 40.9362   7
  -3  -6  -4 109.702 47.1927   4
  -3  -6  -5-83.4935 42.3221   7
  -3  -6  -5-20.9363 52.0492   4
  -3  -6  -6-0.82212 37.8069   7
  -3  -6  -6 15.6730 44.3423   4
  -3  -6  -7 74.8777 53.3679   4
  -3  -6  -8-1.56958 52.6820   4
  -3  -6  -9 100.414 55.7488   4
  -3  -6 -10 283.612 75.7189   4
  -3  -7  16 428.616 82.0557   6
  -3  -7  15-9.06979 53.5911   6
  -3  -7  14-72.6482 51.1491   6
  -3  -7  13 11.5372 45.1257   8
  -3  -7  13 161.212 53.1704   6
  -3  -7  12 85.0010 48.5857   8
  -3  -7  12 183.793 53.0943   6
  -3  -7  11 64.2509 42.0951   8
  -3  -7  11 123.630 55.8272   6
  -3  -7  10 104.045 47.8811   8
  -3  -7  10 114.311 53.9789   6
  -3  -7   9 6.50953 41.7764   8
  -3  -7   9-98.7591 50.5227   6
  -3  -7   8 106.731 53.6496   8
  -3  -7   8 108.229 50.0894   6
  -3  -7   7 923.493 79.6457   8
  -3  -7   7 902.644 88.6916   6
  -3  -7   6 597.619 69.4580   8
  -3  -7   6 621.108 77.4704   6
  -3  -7   5 754.357 71.7525   8
  -3  -7   5 799.726 82.3142   6
  -3  -7   4 16.8874 40.9671   8
  -3  -7   4-28.9268 47.5872   6
  -3  -7   3 22.6387 42.0984   7
  -3  -7   2-7.74120 39.1063   7
  -3  -7   2 32.3450 38.0036   8
  -3  -7   1 78.9617 42.1245   8
  -3  -7   1 31.9990 40.7651   7
  -3  -7   0 386.404 59.6883   8
  -3  -7   0 313.381 59.6322   7
  -3  -7  -1 717.600 68.3455   8
  -3  -7  -1 830.446 80.2031   7
  -3  -7  -2 97.8754 42.7989   7
  -3  -7  -3 14.3611 35.2281   7
  -3  -7  -4 65.5981 42.9683   7
  -3  -7  -5 112.287 44.3018   7
  -3  -7  -5 53.7918 46.5847   4
  -3  -7  -6 14.3093 43.9441   7
  -3  -7  -6 79.2410 59.5540   4
  -3  -7  -7 165.804 59.2357   4
  -3  -8  14 743.725 95.1598   6
  -3  -8  13-6.86215 50.3248   6
  -3  -8  12-1.05114 47.4276   8
  -3  -8  12 224.833 59.6463   6
  -3  -8  11 52.7786 47.7773   8
  -3  -8  10 91.6138 50.9074   8
  -3  -8  10 74.9955 52.5214   6
  -3  -8   9-19.5923 47.2345   8
  -3  -8   9 43.8842 45.8932   6
  -3  -8   8 69.1747 50.8223   8
  -3  -8   8-103.340 54.8729   6
  -3  -8   7 14.3933 41.4530   8
  -3  -8   7 123.840 54.8569   6
  -3  -8   6 77.6147 46.6567   8
  -3  -8   6 93.7226 52.7086   6
  -3  -8   5 70.7738 47.4524   8
  -3  -8   4 62.7801 40.5937   8
  -3  -8   3 21.8289 38.9254   8
  -3  -8   3 92.2170 52.7421   7
  -3  -8   2-23.6106 43.9422   8
  -3  -8   2 12.4120 40.3036   7
  -3  -8   1 56.7228 42.7452   8
  -3  -8   1 64.8206 43.7736   7
  -3  -8   0 63.5121 37.6315   8
  -3  -8   0 152.777 48.8712   7
  -3  -8  -1 160.749 48.6392   8
  -3  -8  -1 119.340 53.4333   7
  -3  -8  -2 151.302 51.6071   7
  -3  -8  -3-7.74158 42.0781   7
  -3  -8  -4 63.6416 48.4604   7
  -3  -8  -5 40.5447 52.9293   7
  -3  -9   8-161.668 47.4575   6
  -3  -9   7 208.682 54.5005   6
  -3  -9   3-107.684 50.3250   8
  -3  -9   1 104.663 51.4704   8
   4 -10   1 163.353 69.7318   5
   4 -10   2 264.299 78.2933   5
   4 -10   2 72.0066 48.0867   7
   4 -10   3-169.978 77.6186   5
   4 -10   4 39.3369 77.1172   5
   4 -10   5 0.00000 71.7110   5
   4 -10   6-167.225 75.0972   5
   4 -10   7-31.4617 63.8487   5
   4  -9  -5 111.199 69.4519   5
   4  -9  -4-94.9331 65.5770   5
   4  -9  -3 95.1193 70.8801   5
   4  -9  -2-24.3828 60.3211   5
   4  -9  -1-76.1928 60.4674   5
   4  -9   0 18.8321 60.3720   5
   4  -9   1 60.3202 61.9812   5
   4  -9   2 175.956 71.6661   5
   4  -9   3 194.336 76.1183   5
   4  -9   4-32.4972 59.6842   5
   4  -9   6 3.42478 60.2579   5
   4  -9   7 289.590 82.5729   5
   4  -9   8 220.053 69.2178   5
   4  -9   9 5.68866 61.5142   5
   4  -9  10 3.31207 49.8222   5
   4  -9  11 110.801 72.3661   5
   4  -9  12-93.2797 69.6025   5
   4  -8  -8 183.177 70.6133   5
   4  -8  -7-183.412 73.9213   5
   4  -8  -6 131.223 65.0035   5
   4  -8  -5-24.1017 56.5021   5
   4  -8  -4 15.1249 50.8989   5
   4  -8  -3-167.251 64.7806   5
   4  -8  -2 82.6899 58.1288   5
   4  -8  -1 235.267 65.8773   5
   4  -8   0-15.1115 58.5091   5
   4  -8   1 190.270 69.3313   5
   4  -8   2 354.338 71.5370   5
   4  -8   3 176.689 67.1384   5
   4  -8   4 5.93023 56.0261   5
   4  -8   5 64.0216 49.3798   5
   4  -8   6 32.8371 55.7428   5
   4  -8   7 26.0991 53.4890   5
   4  -8   8 82.2438 62.9291   5
   4  -8   9 181.770 59.1067   5
   4  -8  10 41.9516 57.0368   5
   4  -8  11 84.7076 66.2843   5
   4  -8  12 49.2999 58.9976   5
   4  -8  13-18.1798 49.5154   5
   4  -8  14-41.7481 61.5701   5
   4  -7 -10-167.153 71.4708   5
   4  -7  -9 39.0748 59.6735   5
   4  -7  -8 32.5471 53.5387   5
   4  -7  -7 159.308 55.7362   5
   4  -7  -6 368.151 68.2201   5
   4  -7  -5 531.928 81.1187   5
   4  -7  -4 472.354 77.9348   5
   4  -7  -3 81.8214 58.1560   5
   4  -7  -2 1.41855 51.1889   5
   4  -7  -1 504.383 77.3954   5
   4  -7   0 941.386 92.8438   5
   4  -7   1 830.127 89.7111   5
   4  -7   2 17.6577 51.1323   5
   4  -7   3-33.4600 54.4691   5
   4  -7   4-5.46647 48.9877   5
   4  -7   5-50.2336 53.9953   5
   4  -7   6 246.150 67.6333   5
   4  -7   7 267.353 69.3262   5
   4  -7   8 111.481 55.0703   5
   4  -7   9 149.935 60.6909   5
   4  -7  10-89.9325 54.6589   5
   4  -7  11 21.6365 50.3389   5
   4  -7  12 11.0531 48.4592   5
   4  -7  13 232.433 67.0869   5
   4  -7  14-36.0489 59.8158   5
   4  -7  17 153.348 70.1958   6
   4  -6 -12 143.710 66.9971   5
   4  -6 -11-24.8674 54.8188   5
   4  -6 -10-58.2763 53.3072   5
   4  -6  -9 120.315 65.7891   5
   4  -6  -8 197.030 64.6784   5
   4  -6  -7 75.4943 56.7192   5
   4  -6  -6-118.214 51.4098   5
   4  -6  -5 8.98380 51.9227   5
   4  -6  -4 10.7397 45.8152   5
   4  -6  -3 3.01938 40.8779   5
   4  -6  -2 227.916 59.4123   5
   4  -6  -1 150.102 52.3473   5
   4  -6   0 31.4384 46.7425   5
   4  -6   1 27.5827 42.7969   5
   4  -6   2-22.9808 41.1355   5
   4  -6   3 49.6006 45.6005   5
  -4   6  -3 146.056 34.0220   4
   4  -6   4 618.584 73.0366   5
   4  -6   5 54.0844 48.4755   5
   4  -6   6 1208.50 96.6360   5
   4  -6   7 382.932 67.7764   5
   4  -6   8 166.070 56.7018   5
   4  -6   9 8.04121 31.8444   3
   4  -6   9 36.6761 46.8034   5
   4  -6  10 6.99431 33.0100   3
   4  -6  10 10.4537 44.2949   5
   4  -6  11 74.9119 34.2043   3
   4  -6  11 16.9268 49.8135   5
   4  -6  12 31.9982 36.1947   3
   4  -6  12 34.0257 42.1750   5
   4  -6  13 49.9331 40.2357   3
   4  -6  13-95.7644 47.5094   6
   4  -6  13-26.6248 54.3211   5
   4  -6  14 1.82598 41.8003   3
   4  -6  15 69.7328 43.7801   3
   4  -6  16-36.1137 47.8518   3
   4  -6  17 136.985 52.3919   3
   4  -5 -14 46.1384 59.2946   5
   4  -5 -13 197.281 63.6748   5
   4  -5 -12 201.062 60.8417   5
   4  -5 -11 188.470 56.6615   5
   4  -5 -10 58.3364 46.9559   5
   4  -5  -9 114.856 50.6396   5
   4  -5  -8 18.7440 47.1853   5
   4  -5  -7 87.9735 52.9291   5
   4  -5  -6 277.696 54.9241   5
   4  -5  -5 586.482 72.7916   5
   4  -5  -4 859.721 81.7664   5
   4  -5  -3 530.533 65.0004   5
   4  -5  -2 186.528 50.2553   5
   4  -5  -1-19.5647 43.9251   5
   4  -5   0-37.7093 48.1878   5
   4  -5   1 58.8018 37.4779   5
   4  -5   2 295.595 52.2714   5
   4  -5   3 72.6082 47.5439   5
  -4   5  -3 103.754 31.7669   4
  -4   5  -4 1729.55 79.0523   4
   4  -5   4 1551.86 97.9619   5
  -4   5  -5 4536.65 123.891   4
   4  -5   5 4692.78 161.844   5
  -4   5  -6 551.632 51.8833   4
   4  -5   6 547.064 68.5711   5
   4  -5   7 1770.15 107.667   5
   4  -5   8 180.104 55.5411   5
   4  -5   9 13.0787 37.0158   3
   4  -5   9-5.16030 45.5570   5
   4  -5  10-34.1044 35.5265   3
   4  -5  10-32.0484 46.8397   5
   4  -5  11 150.692 43.2357   3
   4  -5  11 54.5545 41.3910   5
   4  -5  12 92.0050 41.0345   3
   4  -5  12 137.399 52.7594   5
   4  -5  13 127.317 40.7372   3
   4  -5  14 53.5734 44.4079   3
   4  -5  15 25.7210 42.5031   3
   4  -5  16 81.8058 50.2923   3
   4  -5  17 18.3962 45.4413   3
   4  -5  18 245.047 63.6431   3
   4  -4 -15 107.612 58.9577   5
   4  -4 -14 100.859 63.8876   5
   4  -4 -13 89.5787 56.3730   5
   4  -4 -12 26.9053 50.6221   5
   4  -4 -11-39.4207 47.9721   5
   4  -4 -10 28.9100 47.4487   5
   4  -4  -9 36.1612 41.4955   5
   4  -4  -8 0.42896 39.2969   5
   4  -4  -7 159.719 51.8286   5
  -4   4   6 884.267 64.7562   3
   4  -4  -6 968.646 83.4432   5
  -4   4   5 477.861 50.5924   3
   4  -4  -5 431.590 62.9382   5
   4  -4  -4 215.245 49.7572   5
  -4   4   4 288.574 41.8783   3
   4  -4  -3-61.2458 43.1704   5
   4  -4  -2 49.7250 39.9439   5
   4  -4  -1 368.663 53.1227   5
   4  -4   0 108.933 42.1771   5
   4  -4   1 167.236 43.5424   5
  -4   4  -2 468.315 46.3611   4
   4  -4   2 524.120 59.8160   5
  -4   4  -3 314.382 40.8473   4
   4  -4   3 300.954 51.3814   5
   4  -4   4 197.227 44.2969   5
  -4   4  -4 255.491 39.6032   4
  -4   4  -5 149.703 35.4683   4
   4  -4   5 138.772 41.6030   5
  -4   4  -6 688.307 52.6195   4
   4  -4   6 622.513 66.0011   5
  -4   4  -7 6.19154 27.3705   4
   4  -4   7-8.67638 40.6048   5
   4  -4   8-16.5059 41.5493   5
  -4   4  -8 24.1414 29.0815   4
  -4   4  -9 3.58493 27.3188   4
   4  -4   9-2.25762 35.3430   5
   4  -4  10 10.5816 32.8653   3
   4  -4  10-14.4191 35.9006   5
   4  -4  11 29.1736 34.5421   3
   4  -4  11 70.5240 44.5819   5
   4  -4  12 16.5723 38.1626   3
   4  -4  13 32.5489 40.9254   3
   4  -4  14-15.9104 34.2138   3
   4  -4  15 39.2384 39.2907   3
   4  -4  16-13.4552 39.8104   3
   4  -4  17 66.2036 47.5443   3
   4  -4  18 42.6499 37.4454   3
   4  -3 -16 36.8949 55.7422   5
   4  -3 -15 16.1681 44.4273   5
   4  -3 -14 69.6942 51.4634   5
   4  -3 -13 103.988 47.1530   5
  -4   3  13 20.5299 44.4756   3
   4  -3 -12 104.914 46.9859   5
  -4   3  12 167.367 47.4922   3
   4  -3 -11 12.7365 45.5098   5
  -4   3  11-9.61801 36.8996   3
   4  -3 -10 76.3897 44.6801   5
  -4   3  10 41.1810 38.6608   3
  -4   3   9 656.971 64.3666   3
   4  -3  -9 649.123 71.7753   5
  -4   3   8 260.730 48.1242   3
   4  -3  -8 316.883 53.5490   5
   4  -3  -7 81.0222 43.3428   5
  -4   3   7 10.7544 32.7673   3
   4  -3  -6 69.0161 38.3617   5
  -4   3   6 80.1519 31.1766   3
   4  -3  -5 101.453 39.7561   5
  -4   3   5 107.041 34.7192   3
  -4   3   4 940.513 64.4246   3
   4  -3  -4 956.792 71.0232   5
   4  -3  -3 2314.53 101.632   5
   4  -3  -2 3527.99 122.254   5
   4  -3  -1 4381.77 134.549   5
  -4   3   0 886.991 39.2619   1
  -4   3   0 955.205 60.3060   4
   4  -3   0 894.676 69.1486   5
  -4   3  -1 691.606 53.3234   4
   4  -3   1 650.496 58.1872   5
   4  -3   2-10.8870 37.9687   5
  -4   3  -2 40.0232 29.8385   4
  -4   3  -3 5170.51 129.564   4
   4  -3   3 4875.12 142.416   5
  -4   3  -4 10824.2 188.279   4
   4  -3   4 11449.4 214.781   5
  -4   3  -5 4029.31 115.496   4
   4  -3   5 3910.77 131.291   5
  -4   3  -6 125.754 33.4730   4
   4  -3   6 90.8992 36.5204   5
   4  -3   7-15.6957 34.7323   5
  -4   3  -7 8.24132 28.1877   4
  -4   3  -8 302.770 45.0812   4
   4  -3   8 312.837 48.6043   5
  -4   3  -9 249.229 43.0488   4
   4  -3   9 241.063 49.2563   5
  -4   3 -10 256.903 45.4988   4
   4  -3  10 222.054 45.9026   3
   4  -3  10 225.876 48.8701   5
  -4   3 -11 335.319 50.9456   4
   4  -3  11 335.746 55.4392   3
   4  -3  12 584.651 67.4981   3
   4  -3  13 43.3266 39.4912   3
   4  -3  14 23.3785 41.0195   3
   4  -3  15-17.3062 37.7754   3
   4  -3  16 88.4055 41.8561   3
   4  -3  17 199.251 57.5269   3
   4  -3  18-103.050 49.8623   3
   4  -2 -17 198.940 63.7048   5
  -4   2  17-63.9940 50.3473   3
   4  -2 -16 89.2603 55.7452   5
  -4   2  16-125.542 54.6259   3
   4  -2 -15 30.0230 46.6710   5
  -4   2  15 19.7021 49.9712   3
   4  -2 -14-102.382 54.1253   5
  -4   2  14 40.3790 46.5131   3
   4  -2 -13-11.7386 49.2382   5
  -4   2  13 58.6018 42.4483   3
   4  -2 -12-9.69832 47.3131   5
  -4   2  12-91.2161 41.3560   3
   4  -2 -11 80.7092 45.4160   5
  -4   2  11 70.1248 41.2211   3
  -4   2  10 766.383 70.6040   3
   4  -2 -10 874.336 76.0685   5
  -4   2   9 1883.27 101.218   3
   4  -2  -9 1958.81 103.112   5
   4  -2  -8 93.7243 43.3412   5
  -4   2   8 24.0979 36.9284   3
  -4   2   7 621.420 57.4570   3
   4  -2  -7 624.558 60.2281   5
  -4   2   6 1663.79 85.6786   3
   4  -2  -6 1511.37 82.7284   5
  -4   2   5 2886.79 107.898   3
   4  -2  -5 2903.47 109.320   5
  -4   2   4 1813.16 87.7347   3
  -4   2   4 1816.22 66.8492   1
   4  -2  -4 1807.93 85.9793   5
  -4   2   3 1463.27 58.5364   1
  -4   2   3 1436.27 75.7917   3
   4  -2  -3 1518.48 78.3536   5
  -4   2   2 2275.10 67.9928   1
   4  -2  -2 2281.15 92.8543   5
   4  -2  -1 190.441 41.0471   5
  -4   2   1 304.025 40.9015   4
  -4   2   1 246.693 25.8496   1
  -4   2   0 6273.90 101.403   1
  -4   2   0 6519.70 141.282   4
   4  -2   0 6277.83 148.411   5
  -4   2  -1 4557.22 118.811   4
   4  -2   1 4582.84 126.877   5
  -4   2  -1 4474.10 81.0971   1
  -4   2  -2 3217.90 103.012   4
   4  -2   2 3208.53 105.862   5
  -4   2  -3 844.673 57.6501   4
   4  -2   3 811.095 57.6714   5
  -4   2  -4 79.6466 30.5390   4
   4  -2   4 74.2111 32.1003   5
   4  -2   5 30.7105 30.6718   5
  -4   2  -5 65.1002 28.3515   4
  -4   2  -6 365.713 43.5571   4
   4  -2   6 330.260 45.9381   5
   4  -2   7 174.050 39.4296   5
  -4   2  -7 132.493 35.7881   4
  -4   2  -8 150.285 35.9187   4
   4  -2   8 126.154 37.8996   5
   4  -2   9 91.2564 37.9360   5
  -4   2  -9 95.2702 38.6874   4
  -4   2 -10 133.053 39.5026   4
   4  -2  11 175.891 45.9039   3
  -4   2 -11 117.777 39.0290   4
   4  -2  12 5.34138 34.0621   3
  -4   2 -12-11.4908 36.4563   4
   4  -2  13-26.0703 34.2896   3
  -4   2 -13-26.6054 38.7536   4
   4  -2  14 90.9240 38.5337   3
  -4   2 -14-36.4863 36.9266   4
   4  -2  15 10.8939 40.2094   3
   4  -2  16 51.9024 47.1592   3
   4  -2  17 156.262 48.9656   3
  -4   1  18 217.499 64.2925   3
   4  -1 -18 24.5869 56.0558   5
  -4   1  17 15.1216 47.8291   3
   4  -1 -17-55.8095 52.9560   5
  -4   1  16-117.738 54.4024   3
   4  -1 -16-17.8017 52.3496   5
  -4   1  15-13.3211 45.1780   3
   4  -1 -15-21.4197 37.3547   5
   4  -1 -14 73.9636 44.8221   5
  -4   1  14-15.3040 48.8394   3
   4  -1 -13 160.948 50.3776   5
  -4   1  13 72.7567 40.3897   3
   4  -1 -12 67.7028 48.5492   5
  -4   1  12 51.0114 44.1519   3
   4  -1 -11 395.133 59.3408   5
  -4   1  11 378.916 62.5816   3
  -4   1  10 2748.52 123.084   3
   4  -1 -10 2625.31 115.737   5
  -4   1   9 929.925 76.4382   3
   4  -1  -9 1007.83 72.4854   5
  -4   1   8 1294.12 82.6177   3
   4  -1  -8 1307.35 76.5049   5
  -4   1   7 868.517 67.1163   3
   4  -1  -7 975.471 65.5601   5
   4  -1  -6-16.8001 28.5781   5
  -4   1   6 4.01306 32.0718   3
  -4   1   5 1956.11 92.8578   3
   4  -1  -5 1751.54 81.4437   5
  -4   1   4 5366.89 145.287   3
  -4   1   4 5292.66 114.652   1
   4  -1  -4 5496.79 132.106   5
  -4   1   3 7019.51 162.342   3
  -4   1   3 7011.31 126.574   1
  -4   1   3 6925.39 146.590   4
   4  -1  -3 6698.51 141.139   5
  -4   1   2 1103.67 51.7458   1
  -4   1   2 1113.56 63.0958   4
   4  -1  -2 1102.64 62.8474   5
   4  -1  -1 223.859 34.0095   5
  -4   1   1 241.689 36.9754   4
  -4   1   1 214.454 26.4989   1
  -4   1   0 379.979 41.2842   4
   4  -1   0 332.087 37.7953   5
   4  -1   1 7.34891 21.9396   5
  -4   1  -1 8.21111 24.1784   4
   4  -1   2-3.71584 24.4911   5
  -4   1  -2-16.8265 23.2928   4
   4  -1   2-0.21329 13.7001   1
   4  -1   3 575.891 29.7769   1
  -4   1  -3 516.018 47.3138   4
   4  -1   3 537.206 46.1465   5
  -4   1  -4 788.044 56.9548   4
   4  -1   4 750.418 53.0402   5
  -4   1  -5 253.104 41.1678   4
   4  -1   5 275.475 38.0009   5
  -4   1  -6 1704.87 84.9117   4
   4  -1   6 1599.10 76.6091   5
  -4   1  -7 201.657 38.8286   4
   4  -1   7 163.117 34.8432   5
  -4   1  -8 272.313 46.2922   4
  -4   1  -9 273.420 49.6077   4
  -4   1 -10 16.1800 37.0128   4
  -4   1 -11 272.485 53.0608   4
   4  -1  11 235.629 45.2933   3
   4  -1  12 70.9421 37.6761   3
  -4   1 -12 22.5599 37.3514   4
   4  -1  13 19.9637 36.5336   3
  -4   1 -13-7.27683 39.4852   4
  -4   1 -14 496.714 67.0208   4
   4  -1  14 439.000 65.7274   3
   4  -1  15 14.8467 40.5761   3
  -4   1 -15 111.953 48.3600   4
   4  -1  16 29.1472 41.5934   3
  -4   1 -16-27.5031 48.8396   4
   4  -1  17-24.3357 39.4634   3
   4  -1  18-54.7112 47.0394   3
   4   0 -19 49.1848 50.5302   5
  -4   0  18 145.999 54.4158   3
   4   0 -18 12.5467 46.2740   5
  -4   0  17 64.0392 44.6882   3
   4   0 -17-55.1376 48.7667   5
  -4   0  16 93.9290 52.7399   3
   4   0 -16-7.69703 47.3378   5
  -4   0  15-17.4929 38.3259   3
   4   0 -15 83.0632 41.8644   5
  -4   0  14-61.2093 40.3384   3
   4   0 -14 122.503 47.8952   5
   4   0 -13 26.5368 42.5126   5
  -4   0  13-16.0508 35.0416   3
   4   0 -12 17.6749 42.1300   5
  -4   0  12 66.9086 54.1574   3
  -4   0  11 822.960 79.6008   3
   4   0 -11 870.132 78.1257   5
  -4   0  10 666.409 68.7806   3
   4   0 -10 605.453 61.7428   5
   4   0  -9 25.6860 33.4444   5
  -4   0   9 37.8022 31.9026   3
   4   0  -8-2.32365 27.7805   5
  -4   0   8 12.8690 23.3114   8
  -4   0   8-11.3725 36.6733   3
   4   0  -7 28.2254 27.1717   5
  -4   0   7 4.22595 32.2389   3
   4   0  -6 162.035 32.3970   5
  -4   0   6 137.421 36.8875   3
   4   0  -5 76.2400 27.4751   5
  -4   0   5 65.5183 28.5628   4
  -4   0   5 68.0946 30.4932   3
  -4   0   4 1067.64 74.0299   3
  -4   0   4 1056.49 61.5452   4
   4   0  -4 1048.89 57.6784   5
  -4   0   3 16869.2 254.099   3
  -4   0   3 16818.5 224.113   4
   4   0  -3 16985.3 200.725   5
  -4   0   2 7837.36 155.574   4
   4   0  -2 7730.86 126.216   1
   4   0  -2 7558.76 133.666   5
  -4   0   1 581.763 50.3728   4
   4   0  -1 587.968 37.9204   1
   4   0  -1 482.392 40.0856   5
   4   0   0 34.5973 22.2815   5
  -4   0   0 48.2965 25.6133   4
   4   0   0 65.9992 19.9202   1
  -4   0  -1 314.372 40.8937   4
   4   0   1 367.394 30.5759   1
   4   0   1 293.743 32.4586   5
   4   0   2 1879.96 61.0326   1
  -4   0  -2 1941.27 84.4890   4
  -4   0  -2 1955.57 66.2331   2
   4   0   2 1838.01 67.3252   5
  -4   0  -3 7765.17 127.920   2
  -4   0  -3 7512.73 163.290   4
   4   0   3 7800.03 137.849   5
   4   0   3 7658.59 120.231   1
  -4   0  -4 4330.26 129.046   4
   4   0   4 3938.94 102.954   5
   4   0   5-19.0087 23.7458   5
  -4   0  -5 25.8745 29.4614   4
  -4   0  -6 27.9101 27.8986   4
  -4   0  -7 544.719 56.8498   4
  -4   0  -8 493.936 58.9928   4
  -4   0  -9 234.845 52.0640   4
  -4   0 -10 72.6831 41.3224   4
  -4   0 -11-50.1813 47.3565   4
   4   0  11-24.4731 35.7886   3
   4   0  12 5.66559 33.9185   3
  -4   0 -12 1.50179 43.0558   4
   4   0  13 36.4013 33.8172   3
  -4   0 -13 81.7104 44.9058   4
   4   0  14 415.294 57.4132   3
  -4   0 -14 282.011 59.7859   4
   4   0  15 12.5025 36.8197   3
  -4   0 -15-43.6796 44.2877   4
   4   0  16 12.3333 32.0581   3
  -4   0 -16 127.654 56.7085   4
   4   0  17 169.032 52.1841   3
  -4   0 -17-88.6249 56.2632   4
  -4   0 -18-61.2925 43.6651   4
  -4  -1  18-33.8944 55.7358   3
  -4  -1  17 65.1585 51.1442   3
  -4  -1  16 55.2240 57.4867   3
  -4  -1  15 17.0895 38.8013   3
  -4  -1  14 64.5648 45.1069   3
  -4  -1  13 156.706 49.5488   3
  -4  -1  12 98.3308 50.7592   3
  -4  -1  11 107.328 40.6993   3
  -4  -1  10 131.786 41.9207   3
  -4  -1   9 380.210 57.1052   3
  -4  -1   9 399.562 41.1867   8
  -4  -1   8 983.665 72.9639   3
  -4  -1   8 990.177 58.3948   8
  -4  -1   8 1037.65 61.5413   4
  -4  -1   7 979.398 73.0534   3
  -4  -1   7 1027.86 59.0902   8
  -4  -1   7 905.395 58.7558   4
  -4  -1   6 245.531 34.0797   4
  -4  -1   6 204.329 41.0747   3
  -4  -1   5 76.9025 28.3530   4
  -4  -1   5 131.526 38.3244   3
  -4  -1   4 58.2687 28.3062   4
  -4  -1   4 18.4999 27.2398   3
  -4  -1   3 626.768 56.6566   3
  -4  -1   3 683.066 52.8007   4
  -4  -1   2 3814.09 111.166   4
   4   1  -2 3754.77 97.3641   1
   4   1  -1 6655.58 127.702   1
  -4  -1   1 6550.42 145.710   4
   4   1   0 2449.75 79.2152   1
  -4  -1   0 2451.28 92.7492   4
  -4  -1  -1 132.582 29.0944   2
   4   1   1 132.724 25.1136   1
  -4  -1  -1 164.957 35.3634   4
  -4  -1  -2 312.607 35.7084   2
  -4  -1  -2 260.499 39.5590   4
  -4  -1  -3 477.732 41.2342   2
  -4  -1  -3 539.612 51.6713   4
  -4  -1  -4 2944.55 110.748   4
  -4  -1  -5 745.184 63.9808   4
  -4  -1  -6-5.48626 33.5828   4
  -4  -1  -7 0.73058 34.8973   4
  -4  -1  -8 17.3261 36.9972   4
  -4  -1  -9-16.4790 42.2110   4
  -4  -1 -10 664.959 75.0621   4
   4   1  11 121.249 43.6024   3
  -4  -1 -11 85.8714 48.6781   4
   4   1  12 167.103 45.2672   3
  -4  -1 -12 210.047 58.0026   4
   4   1  13-6.85164 29.8585   3
  -4  -1 -13 61.1703 50.8186   4
   4   1  14 42.4899 35.6244   3
  -4  -1 -14-75.9734 48.3351   4
   4   1  15 170.150 42.7396   3
  -4  -1 -15 16.7160 43.2714   4
   4   1  16 33.1412 30.0986   3
  -4  -1 -16-19.2561 57.6004   4
   4   1  17 106.474 35.3956   3
  -4  -1 -17-42.7116 46.7701   4
  -4  -2  18 46.0834 51.7492   3
  -4  -2  17 38.1628 54.1922   3
  -4  -2  16 17.1873 49.5557   3
  -4  -2  15-29.7475 45.9718   3
  -4  -2  14-17.7086 49.7297   3
  -4  -2  13 39.7224 42.7801   3
  -4  -2  12 153.316 50.9043   3
  -4  -2  11 77.2542 37.5576   3
  -4  -2  10 42.1259 28.7996   8
  -4  -2  10 45.7556 39.6333   3
  -4  -2   9 218.613 39.5399   8
  -4  -2   9 153.217 46.7316   3
  -4  -2   8 113.654 29.5160   4
  -4  -2   8 118.495 30.3626   8
  -4  -2   8 116.183 40.0653   3
  -4  -2   7 48.9425 28.5510   4
  -4  -2   7 43.6099 28.5809   8
  -4  -2   7 56.8285 35.7142   3
  -4  -2   6 28.4082 26.6631   4
  -4  -2   6 47.7659 28.1315   8
  -4  -2   6 3.00482 26.5442   3
  -4  -2   5 199.786 35.6949   4
  -4  -2   5 218.349 37.1167   8
  -4  -2   5 166.943 36.0724   3
  -4  -2   4 896.256 69.4221   3
  -4  -2   4 886.072 56.8809   4
  -4  -2   3 281.608 38.2759   4
  -4  -2   3 228.577 42.9056   3
  -4  -2   2 166.247 34.8619   4
  -4  -2   1 2680.30 99.2575   4
  -4  -2   0 1750.47 83.5088   4
  -4  -2  -1 1.16155 30.7229   4
  -4  -2  -2 502.071 52.8961   4
  -4  -2  -3 100.101 36.1789   4
  -4  -2  -4 97.2756 38.6970   4
  -4  -2  -5 2.03754 36.5859   4
  -4  -2  -6 390.225 57.1076   4
  -4  -2  -7 1037.93 81.5564   4
  -4  -2  -8 377.173 60.2174   4
  -4  -2  -9 144.751 53.7177   4
  -4  -2 -10 133.867 52.4023   4
   4   2  10-5.64650 31.9514   3
   4   2  11 4.84996 28.9207   3
  -4  -2 -11-33.3787 39.5398   4
   4   2  12 45.7828 28.4673   3
  -4  -2 -12 58.7464 54.3881   4
   4   2  13 148.628 35.6283   3
  -4  -2 -13 5.80333 47.0214   4
   4   2  14 209.890 46.9311   3
  -4  -2 -14 76.3060 59.9561   4
  -4  -2 -15 67.7974 50.3089   4
  -4  -3  18 63.1334 61.7836   3
  -4  -3  17-110.227 59.7949   3
  -4  -3  16-14.9600 40.9254   3
  -4  -3  15 20.6988 43.0100   3
  -4  -3  14 59.4323 44.9332   3
  -4  -3  13 3.11178 43.2628   3
  -4  -3  12 20.6285 30.9106   8
  -4  -3  12 29.8656 40.9598   3
  -4  -3  11 60.0007 35.2348   8
  -4  -3  11 123.393 48.8120   3
  -4  -3  10 82.9573 31.8063   8
  -4  -3  10 31.4015 36.9329   3
  -4  -3   9 57.8549 33.8342   8
  -4  -3   9 47.8928 39.7956   3
  -4  -3   8 24.8099 29.1261   8
  -4  -3   8 3.59487 37.7649   3
  -4  -3   7 256.230 42.0416   8
  -4  -3   7 292.372 50.8694   3
  -4  -3   6 1510.49 89.7423   3
  -4  -3   6 1427.60 79.4322   8
  -4  -3   6 1436.87 71.3186   4
  -4  -3   5 1079.52 77.3460   3
  -4  -3   5 896.204 65.0631   8
  -4  -3   5 1012.08 62.3324   4
  -4  -3   4 303.476 48.2176   3
  -4  -3   4 327.543 44.4428   8
  -4  -3   4 279.023 38.5617   4
  -4  -3   3 471.716 53.9205   3
  -4  -3   3 563.064 53.7382   8
  -4  -3   3 441.961 49.5273   4
  -4  -3   2 4708.09 136.902   8
  -4  -3   2 4599.97 132.537   4
  -4  -3   1 91.1388 35.9913   4
  -4  -3   0 457.904 50.6731   4
  -4  -3  -1 1007.55 71.4242   4
  -4  -3  -2 76.5779 37.4409   4
  -4  -3  -3 23.8206 39.0735   4
  -4  -3  -4-22.5787 36.8995   4
  -4  -3  -5-3.47496 39.5375   4
  -4  -3  -6-13.8018 39.3068   4
  -4  -3  -7 674.324 78.5224   4
  -4  -3  -8 338.914 62.1611   4
  -4  -3  -9 867.054 89.6144   4
  -4  -3 -10 184.103 56.7343   4
  -4  -3 -11 2.46127 50.4981   4
  -4  -3 -12 127.670 63.0460   4
  -4  -3 -13 62.6732 45.7883   4
  -4  -3 -14 99.3931 58.8444   4
  -4  -4  18-161.224 66.3415   3
  -4  -4  17-101.028 56.6248   3
  -4  -4  16 68.8540 55.0747   3
  -4  -4  15 41.4946 54.0528   3
  -4  -4  14-1.88127 46.1831   3
  -4  -4  13-11.4356 35.9527   8
  -4  -4  13 3.52652 44.0815   3
  -4  -4  12-3.01128 33.9141   8
  -4  -4  12 61.9180 47.3717   3
  -4  -4  11 1.91641 36.4003   8
  -4  -4  11-0.31602 39.1641   3
  -4  -4  10 125.100 39.0004   8
  -4  -4  10 244.785 55.7826   3
  -4  -4   9 213.020 45.6975   8
  -4  -4   9 198.515 47.2556   3
  -4  -4   8 11.0181 34.0876   8
  -4  -4   8 49.8766 35.9949   3
  -4  -4   7 14.8059 30.1089   8
  -4  -4   7 47.8978 43.1762   3
  -4  -4   6-6.38045 32.2028   8
  -4  -4   6-0.25126 41.0274   3
  -4  -4   5 182.014 43.6181   8
  -4  -4   5 275.220 50.9000   3
  -4  -4   4 3593.11 130.746   3
  -4  -4   4 3214.62 122.230   8
  -4  -4   3 1.46595 31.9799   8
  -4  -4   3 54.8292 38.6368   4
  -4  -4   2 3131.82 122.589   8
  -4  -4   2 3019.50 112.507   4
  -4  -4   1 902.683 73.2758   8
  -4  -4   1 905.095 69.4146   4
  -4  -4   0 571.322 56.4457   8
  -4  -4   0 597.709 61.1676   4
  -4  -4  -1 98.9812 36.8660   8
  -4  -4  -1 39.8779 34.9900   4
  -4  -4  -2 267.299 48.0435   8
  -4  -4  -2 205.877 48.3556   4
  -4  -4  -3 1380.74 84.0601   8
  -4  -4  -3 1339.52 90.0429   4
  -4  -4  -4 465.747 65.1633   4
  -4  -4  -5 762.047 80.8158   4
  -4  -4  -6 1064.77 89.6316   4
  -4  -4  -7 1428.64 105.200   4
  -4  -4  -8 811.384 84.5210   4
  -4  -4  -9 118.297 56.5305   4
  -4  -4 -10 106.708 56.4178   4
  -4  -4 -11-51.6700 59.0033   4
  -4  -4 -12 218.059 71.6954   4
  -4  -5  17 35.1400 58.4667   3
  -4  -5  16-26.0741 55.4899   3
  -4  -5  15-25.2754 49.1188   3
  -4  -5  14 36.4881 44.8977   8
  -4  -5  14 296.131 69.2654   3
  -4  -5  13 123.667 48.3576   8
  -4  -5  13 80.9012 49.0762   3
  -4  -5  12 16.3778 40.7701   8
  -4  -5  12-77.4132 49.8328   3
  -4  -5  11 51.9127 40.1511   8
  -4  -5  11 24.2886 47.2432   3
  -4  -5  10 104.975 41.5202   8
  -4  -5  10 176.745 51.7254   3
  -4  -5   9 79.5418 38.2503   8
  -4  -5   9 89.6694 48.7213   3
  -4  -5   8 100.074 43.7757   3
  -4  -5   8 95.8876 43.9232   8
  -4  -5   7 9.60567 36.2738   8
  -4  -5   6 17.6390 39.7107   8
  -4  -5   5 171.838 53.3554   8
  -4  -5   4 735.593 71.8899   8
  -4  -5   3-20.2701 35.0896   8
  -4  -5   2 78.7536 38.7432   8
  -4  -5   1 108.645 37.8542   8
  -4  -5   0 11.6235 35.1805   8
  -4  -5   0 14.4818 40.1140   4
  -4  -5  -1 7.46221 34.4197   8
  -4  -5  -1 3.98687 38.2798   4
  -4  -5  -2 8.99524 34.5155   8
  -4  -5  -2 18.7178 40.6776   4
  -4  -5  -3 173.257 46.6977   8
  -4  -5  -3 221.371 54.5981   4
  -4  -5  -4 35.0232 30.2304   8
  -4  -5  -4 44.6388 37.0642   7
  -4  -5  -5 929.020 78.5779   8
  -4  -5  -5 879.427 88.0618   4
  -4  -5  -5 974.703 76.1390   7
  -4  -5  -6 391.187 58.4285   8
  -4  -5  -6 514.739 77.2615   4
  -4  -5  -7 96.2575 59.9440   4
  -4  -5  -8 99.8875 58.1803   4
  -4  -5  -9 155.347 64.8839   4
  -4  -5 -10 195.008 70.2687   4
  -4  -6  15 123.520 57.4128   8
  -4  -6  14-10.8434 42.6241   8
  -4  -6  13 2.49922 48.5654   8
  -4  -6  12-15.5198 39.4532   8
  -4  -6  11 43.1075 41.5363   8
  -4  -6  10 10.9635 40.2084   8
  -4  -6   9 7.60471 40.7386   8
  -4  -6   8-21.7543 41.1224   8
  -4  -6   7-10.2060 43.9454   8
  -4  -6   6 922.562 82.1835   8
  -4  -6   5 2381.27 123.221   8
  -4  -6   4-21.1084 39.9603   8
  -4  -6   3-5.52794 39.3310   8
  -4  -6   2 20.8671 31.9519   8
  -4  -6   1 158.116 44.4779   8
  -4  -6   0 234.558 46.0436   8
  -4  -6  -1 466.935 61.6595   8
  -4  -6  -2 1214.59 87.0677   8
  -4  -6  -2 1119.84 84.4249   7
  -4  -6  -3 369.570 55.9140   8
  -4  -6  -3 283.691 57.0279   7
  -4  -6  -3 218.043 57.7315   4
  -4  -6  -4 50.6272 39.1301   8
  -4  -6  -4 15.7905 38.0102   7
  -4  -6  -4 81.2063 51.1041   4
  -4  -6  -5-25.4949 36.4385   7
  -4  -6  -5-96.4313 53.8855   4
  -4  -6  -6 261.865 69.9101   4
  -4  -6  -7 262.977 69.7569   4
  -4  -6  -8-103.757 64.1848   4
  -4  -7  13-7.24208 44.0655   8
  -4  -7  12 28.9552 41.9616   8
  -4  -7  11 61.1217 41.8873   8
  -4  -7  10 88.2487 47.7299   8
  -4  -7   9 26.5148 41.6513   8
  -4  -7   8 234.832 59.5984   8
  -4  -7   7 158.051 48.6955   8
  -4  -7   6-45.2152 49.7233   8
  -4  -7   5 248.097 54.8569   8
  -4  -7   4 269.186 58.4741   8
  -4  -7   3 137.058 49.6254   8
  -4  -7   2 18.6249 41.5096   8
  -4  -7   1 48.2327 45.6314   8
  -4  -7   0 36.7713 37.2907   8
  -4  -7  -1-15.6168 34.0405   8
  -4  -7  -2-55.8835 38.6059   8
  -4  -7  -2 65.5105 43.0131   7
  -4  -7  -3 48.3863 36.9586   8
  -4  -7  -3 214.308 58.3161   7
  -4  -7  -4 357.284 64.6206   7
  -4  -7  -6 214.217 69.0859   4
  -4  -8   5-38.7643 54.6456   8
  -4  -8   4 61.2743 52.1251   8
  -4  -8   3 408.878 68.6732   8
  -4  -8   1-24.2867 40.1147   8
  -4  -8   0-58.5231 47.3358   8
  -4  -8  -1-55.2797 47.0580   8
   5  -9  -1 100.955 76.8540   5
   5  -9   0 9.32963 60.3460   5
   5  -9   1 106.460 68.8505   5
   5  -9   2 59.8478 64.3544   5
   5  -9   3 29.3070 53.4078   5
   5  -9   4 75.2011 67.0773   5
   5  -9   6-15.7225 61.9088   5
   5  -9   7 72.7936 67.0876   5
   5  -8  -5 263.064 83.2320   5
   5  -8  -4 21.6106 56.4305   5
   5  -8  -3 94.3696 66.2676   5
   5  -8  -2 77.5870 65.0086   5
   5  -8  -1 94.0791 65.1360   5
   5  -8   0 119.517 62.7232   5
   5  -8   1-19.0633 63.8892   5
   5  -8   2-74.2409 67.6960   5
   5  -8   3 26.2019 64.6412   5
   5  -8   4 166.709 66.5612   5
   5  -8   5 325.865 77.5857   5
   5  -8   6 197.542 70.1765   5
   5  -8   7 72.5987 72.9970   5
   5  -8   8 133.407 71.0923   5
   5  -8   9-90.8988 59.9056   5
   5  -8  10 145.922 61.5494   5
   5  -8  11 164.319 77.8637   5
   5  -7  -8 128.726 62.2550   5
   5  -7  -7-58.7275 62.2824   5
   5  -7  -6 182.005 63.4725   5
   5  -7  -5-42.5000 52.7398   5
   5  -7  -4 30.0396 62.1394   5
   5  -7  -3-2.86207 43.0275   5
   5  -7  -2 71.4677 59.8816   5
   5  -7  -1 51.2864 60.6250   5
   5  -7   0 246.631 74.8085   5
   5  -7   1 329.987 75.7107   5
   5  -7   2 96.4663 55.1026   5
   5  -7   3 33.4519 56.7984   5
   5  -7   4 70.4679 61.2707   5
   5  -7   5-22.0878 49.7970   5
   5  -7   6-18.8113 62.9678   5
   5  -7   7 139.514 58.4767   5
   5  -7   8 143.536 58.1302   5
   5  -7   9 85.5293 58.9193   5
   5  -7  10-101.832 52.2784   5
   5  -7  11 2.94889 66.4748   5
   5  -7  12 173.848 73.2987   5
   5  -7  13-34.1932 60.5757   5
   5  -6 -11-77.8784 65.7405   5
   5  -6 -10 94.8319 61.3769   5
   5  -6  -9 334.948 81.7650   5
   5  -6  -8 69.2977 57.7232   5
   5  -6  -7 135.902 66.6444   5
   5  -6  -6 23.0231 51.7930   5
   5  -6  -5 101.275 53.8296   5
   5  -6  -4 303.059 70.0264   5
   5  -6  -3 1028.76 98.3926   5
   5  -6  -2 1372.70 110.079   5
   5  -6  -1 417.277 73.5836   5
   5  -6   0-75.2460 60.2814   5
   5  -6   1 241.297 61.8247   5
   5  -6   2 249.565 64.9561   5
  -5   6  -2 180.417 41.0756   4
   5  -6   3 194.864 60.3525   5
  -5   6  -3 58.2701 34.9627   4
   5  -6   4 27.0870 44.4040   5
  -5   6  -4-15.3846 30.5706   4
   5  -6   5 9.17144 48.6281   5
   5  -6   6 42.9811 52.7731   5
   5  -6   7 71.1617 43.5763   5
   5  -6   8-14.9334 48.8987   5
   5  -6   9-0.27803 29.1573   3
   5  -6   9-10.3379 50.0452   5
   5  -6  10 32.7975 36.2271   3
   5  -6  10 37.5781 48.3584   5
   5  -6  11-2.77810 34.9151   3
   5  -6  11-44.1189 53.3256   5
   5  -6  12-41.0610 39.5126   3
   5  -6  13 83.9712 45.6356   3
   5  -6  13 1.97994 48.7485   5
   5  -6  14-73.7945 45.5037   3
   5  -6  14 126.481 58.2373   5
   5  -6  15 90.6979 44.2597   3
   5  -6  16-41.0208 46.7235   3
   5  -5 -12-179.560 70.4264   5
   5  -5 -11 64.0393 60.9637   5
   5  -5 -10 106.719 56.3757   5
   5  -5  -9-39.4061 51.8910   5
   5  -5  -8 27.3716 48.5949   5
   5  -5  -7 25.8422 44.4202   5
   5  -5  -6 100.497 55.9501   5
   5  -5  -5 90.3811 46.5569   5
   5  -5  -4 654.147 78.6767   5
   5  -5  -3 268.003 56.5472   5
   5  -5  -2-14.3706 46.3655   5
   5  -5  -1 65.2931 46.8691   5
   5  -5   0 392.992 66.8787   5
   5  -5   1 301.714 60.7983   5
  -5   5  -1 271.550 45.8150   4
   5  -5   2 37.3141 41.6850   5
  -5   5  -2 5.17274 32.1671   4
   5  -5   3-30.6833 41.6689   5
  -5   5  -3 5.58041 30.7635   4
   5  -5   4 170.983 51.7931   5
  -5   5  -4 281.277 47.0543   4
   5  -5   5 201.989 52.0324   5
  -5   5  -5 205.806 43.8213   4
  -5   5  -6 64.0087 33.1905   4
   5  -5   6 108.373 46.7848   5
  -5   5  -7 179.208 43.4727   4
   5  -5   7 221.012 52.8948   5
   5  -5   8 90.0693 43.4086   5
   5  -5   9-93.6589 55.2086   5
   5  -5  10-0.88167 34.9003   3
   5  -5  10 55.6868 47.5147   5
   5  -5  11 78.5849 39.0663   3
   5  -5  11 10.7659 49.4660   5
   5  -5  12-48.7794 40.4435   3
   5  -5  12 169.013 54.2794   5
   5  -5  13-11.2386 37.7950   3
   5  -5  13 56.4327 55.6303   5
   5  -5  14 47.4727 43.8463   3
   5  -5  15-96.0946 47.1126   3
   5  -5  16 61.4221 40.5397   3
   5  -4 -14-4.04434 53.1421   5
   5  -4 -13-33.3429 55.4287   5
   5  -4 -12-26.6118 47.5389   5
   5  -4 -11 65.7268 47.5977   5
   5  -4 -10 43.8374 51.3878   5
   5  -4  -9 250.622 66.8011   5
   5  -4  -8 637.215 79.5604   5
  -5   4   7 881.163 76.6808   3
   5  -4  -7 810.318 86.2254   5
   5  -4  -6 250.165 62.2362   5
  -5   4   6 282.392 54.9294   3
   5  -4  -5 12.0698 46.3890   5
   5  -4  -4 190.186 53.7082   5
   5  -4  -3 1095.44 88.0856   5
   5  -4  -2 1672.39 103.102   5
   5  -4  -1 1262.22 91.2166   5
  -5   4   0 815.251 66.3599   4
   5  -4   0 790.731 76.2568   5
   5  -4   1-84.3582 45.4484   5
  -5   4  -1 33.9417 31.8247   4
   5  -4   2 18.2726 45.2608   5
  -5   4  -2 55.3873 34.7071   4
   5  -4   3 303.857 55.2633   5
  -5   4  -3 293.798 46.9956   4
   5  -4   4-93.9397 46.9440   5
  -5   4  -4 44.8685 39.2980   4
  -5   4  -5 1163.09 75.6904   4
   5  -4   5 1049.29 86.7722   5
  -5   4  -6 1069.88 73.4663   4
   5  -4   6 1042.29 83.5251   5
   5  -4   7-24.8245 39.3990   5
  -5   4  -7 20.1020 31.5989   4
   5  -4   8-40.2929 43.1532   5
  -5   4  -8-13.9724 32.8398   4
  -5   4  -9 24.8759 34.5059   4
   5  -4   9-3.93880 39.3680   5
   5  -4  10 113.864 51.5341   5
   5  -4  11 29.6323 38.0790   3
   5  -4  11 77.4873 48.9713   5
   5  -4  12 9.11365 36.4628   3
   5  -4  12 26.3859 47.0842   5
   5  -4  13 33.9514 35.9805   3
   5  -4  14-14.2202 42.0333   3
   5  -4  15 59.2161 44.6801   3
   5  -4  16-62.1462 43.3317   3
   5  -3 -15-37.9769 51.1822   5
   5  -3 -14-53.6392 49.0357   5
  -5   3  14 105.262 50.0048   3
   5  -3 -13 95.2862 54.0561   5
  -5   3  13 41.8040 51.4821   3
   5  -3 -12 245.422 64.3062   5
  -5   3  12 150.019 49.7424   3
   5  -3 -11 3.80361 50.5711   5
  -5   3  11 97.3249 47.3939   3
   5  -3 -10 10.2281 42.4080   5
  -5   3  10-89.0750 45.4116   3
   5  -3  -9-85.9376 45.6515   5
  -5   3   9-10.2233 37.2756   3
   5  -3  -8 110.348 54.1189   5
  -5   3   8 70.7554 44.2882   3
   5  -3  -7-110.242 51.3648   5
  -5   3   7 12.0456 35.5088   3
   5  -3  -6 211.954 52.4589   5
  -5   3   6 305.604 52.5174   3
   5  -3  -5 322.002 61.8431   5
  -5   3   5 320.389 53.1521   3
   5  -3  -4 54.4779 37.0176   5
   5  -3  -3 54.9552 36.9968   5
   5  -3  -2 248.242 50.5681   5
  -5   3   2 254.900 43.5776   4
   5  -3  -1 107.600 43.0649   5
  -5   3   1 48.2184 33.8293   4
  -5   3   0 341.945 46.9671   4
   5  -3   0 471.249 60.2411   5
  -5   3  -1 1067.10 71.1373   4
   5  -3   1 1168.76 81.8444   5
   5  -3   2 211.809 46.3584   5
  -5   3  -2 280.952 45.0465   4
   5  -3   3 163.096 46.0041   5
  -5   3  -3 246.587 43.0736   4
  -5   3  -4 1027.39 72.0720   4
   5  -3   4 1031.56 78.2419   5
  -5   3  -5 10.5010 33.0143   4
   5  -3   5-65.9670 42.4712   5
   5  -3   6-18.5180 34.8041   5
  -5   3  -6-31.1718 32.8033   4
   5  -3   7 73.5312 43.4638   5
  -5   3  -7 79.2324 39.9133   4
   5  -3   8 37.3645 39.1402   5
  -5   3  -8 52.8917 35.9567   4
  -5   3  -9 45.7212 36.4254   4
   5  -3   9 69.4146 42.8166   5
  -5   3 -10-39.8376 36.4290   4
   5  -3  10 36.4000 37.4913   5
  -5   3 -11-34.9738 36.7534   4
   5  -3  12 149.680 46.3627   3
  -5   3 -12 125.718 45.7611   4
   5  -3  13-56.8624 43.0551   3
   5  -3  14-23.5943 37.9344   3
   5  -3  15 9.05177 45.9459   3
   5  -3  16-60.0777 39.9979   3
   5  -2 -17-13.6023 57.7083   5
  -5   2  17 18.4616 55.2623   3
   5  -2 -16 156.828 53.7898   5
  -5   2  16-30.5782 51.2927   3
   5  -2 -15 2.26201 42.9146   5
  -5   2  15-52.5364 55.3881   3
   5  -2 -14 83.2505 48.3287   5
  -5   2  14 41.2035 53.6832   3
   5  -2 -13-2.86161 43.3391   5
  -5   2  13 75.9153 53.5574   3
   5  -2 -12-18.8714 43.3101   5
  -5   2  12-117.052 44.9808   3
   5  -2 -11 30.1751 42.4242   5
  -5   2  11-20.3806 40.8663   3
   5  -2 -10 8.05875 44.4515   5
  -5   2  10 53.4513 47.0422   3
   5  -2  -9 168.536 54.5905   5
  -5   2   9 142.129 48.6674   3
  -5   2   8 548.382 65.5110   3
   5  -2  -8 512.717 63.9055   5
   5  -2  -7 165.373 48.1412   5
  -5   2   7 177.717 44.9242   3
  -5   2   6 694.805 66.0036   3
   5  -2  -6 693.778 69.9180   5
  -5   2   5 1148.05 83.1001   3
   5  -2  -5 1172.42 80.7296   5
  -5   2   4 631.334 61.1624   3
   5  -2  -4 682.207 65.7429   5
   5  -2  -3 24.4410 34.3250   5
  -5   2   3 56.9170 34.6648   4
  -5   2   2 718.089 61.1840   4
   5  -2  -2 691.289 63.3148   5
  -5   2   1 2266.75 98.0346   4
   5  -2  -1 2275.18 103.055   5
  -5   2   0 912.451 68.1699   4
   5  -2   0 814.796 65.6606   5
  -5   2  -1 1504.49 83.1055   4
   5  -2   1 1473.61 82.2872   5
  -5   2  -2 3597.07 123.941   4
   5  -2   2 3510.72 122.974   5
  -5   2  -3 1482.04 81.9904   4
   5  -2   3 1366.82 80.9176   5
  -5   2  -4 382.891 48.7177   4
   5  -2   4 313.898 50.1157   5
  -5   2  -5 1660.31 90.5435   4
   5  -2   5 1476.12 85.3693   5
   5  -2   6 184.946 46.5239   5
  -5   2  -6 146.750 43.4187   4
   5  -2   7 26.4128 36.6578   5
  -5   2  -7 47.3169 38.9480   4
  -5   2  -8 178.661 43.0093   4
   5  -2   8 180.986 42.8722   5
   5  -2   9 22.6347 34.6584   5
  -5   2  -9-35.1588 36.8416   4
  -5   2 -10 143.510 47.2628   4
  -5   2 -11 190.681 51.4720   4
   5  -2  12 21.7840 35.2140   3
  -5   2 -12 42.8373 42.3492   4
   5  -2  13-87.9928 41.4663   3
  -5   2 -13 52.3290 41.0570   4
   5  -2  14 73.4376 43.0032   3
  -5   2 -14 8.21246 41.4971   4
   5  -2  15 34.1187 37.3321   3
   5  -2  16 5.73898 40.0564   3
   5  -1 -18 188.059 59.4666   5
   5  -1 -17 150.754 63.9880   5
  -5   1  17 144.008 64.6394   3
   5  -1 -16 43.9235 47.4021   5
  -5   1  16 178.748 59.8092   3
   5  -1 -15-37.2943 44.8893   5
  -5   1  15-2.01117 44.5231   3
   5  -1 -14 15.9069 42.6563   5
  -5   1  14 21.1788 42.2521   3
   5  -1 -13 34.8969 40.7109   5
  -5   1  13-12.2809 44.5344   3
   5  -1 -12-9.60232 38.4499   5
  -5   1  12 18.3767 48.0400   3
   5  -1 -11-47.2630 42.3616   5
  -5   1  11 12.0685 45.3687   3
   5  -1 -10 52.9418 42.2858   5
  -5   1  10 49.9912 43.0191   3
   5  -1  -9 221.150 50.2787   5
  -5   1   9 392.092 63.3663   3
  -5   1   8 448.579 59.8242   3
   5  -1  -8 421.348 56.1113   5
   5  -1  -7 213.577 48.2706   5
  -5   1   7 121.002 43.0844   3
   5  -1  -6 38.4445 34.5971   5
  -5   1   6-2.14249 33.2911   3
   5  -1  -5 9.16973 31.1013   5
  -5   1   5 35.3987 34.3268   4
  -5   1   5-4.79792 32.0858   3
   5  -1  -4 0.00000 29.5365   5
  -5   1   4 21.5693 31.0526   4
  -5   1   4 22.3413 33.3500   3
   5  -1  -3-21.8755 29.2854   5
  -5   1   3 2.25352 26.5510   4
  -5   1   2 496.137 52.9525   4
   5  -1  -2 496.200 51.2613   5
  -5   1   1 2210.82 98.2954   4
   5  -1  -1 2218.34 90.9589   5
  -5   1   0 1192.18 73.9714   4
   5  -1   0 1189.29 67.9740   5
   5  -1   1 8.75450 27.0111   5
  -5   1  -1-4.42560 29.1281   4
  -5   1  -2 267.980 42.2214   4
   5  -1   2 185.785 36.4301   5
  -5   1  -3 163.104 38.3139   4
   5  -1   3 113.020 32.9528   5
   5  -1   4 54.9619 34.3632   5
  -5   1  -4 42.8773 32.5407   4
   5  -1   5 1.15170 27.6446   5
  -5   1  -5 6.54430 31.7701   4
   5  -1   6-15.1786 30.8003   5
  -5   1  -6-9.90761 33.7881   4
  -5   1  -7 381.775 54.8604   4
   5  -1   7 417.410 50.0648   5
  -5   1  -8 650.869 68.3381   4
  -5   1  -9 150.994 46.3053   4
  -5   1 -10-15.5676 40.5805   4
  -5   1 -11 34.5388 41.7132   4
  -5   1 -12 186.262 54.0438   4
   5  -1  12 73.2396 41.3396   3
   5  -1  13 6.36785 41.1392   3
  -5   1 -13 23.8586 39.8940   4
   5  -1  14 18.3647 42.3936   3
  -5   1 -14-17.4723 42.8958   4
   5  -1  15-3.86366 38.1533   3
  -5   1 -15 210.582 61.3851   4
   5  -1  16-130.559 48.6581   3
  -5   1 -17-137.607 61.4126   4
  -5   0  17 23.1710 45.4383   3
  -5   0  16 115.158 64.6519   3
  -5   0  15 115.683 61.7747   3
  -5   0  14-44.2860 47.2336   3
  -5   0  13 3.86465 43.5871   3
  -5   0  12 128.536 50.0175   3
  -5   0  11 161.936 48.5599   3
  -5   0  10 28.3190 41.1203   3
  -5   0   9 6.33887 35.0143   3
  -5   0   8 136.962 39.6300   4
  -5   0   8 94.7749 44.5563   3
  -5   0   7 575.105 67.4640   3
  -5   0   7 532.124 57.0057   4
  -5   0   6 781.703 74.1872   3
  -5   0   6 790.924 65.1467   4
  -5   0   5 532.499 60.4596   3
  -5   0   5 444.922 52.0358   4
  -5   0   4 156.262 37.7130   4
  -5   0   4 169.363 47.2676   3
  -5   0   3 31.9272 31.7766   4
  -5   0   2-3.23663 28.3440   4
  -5   0   1 58.2800 35.4942   4
  -5   0   0 40.2510 37.0728   4
  -5   0  -1 1937.57 93.8451   4
  -5   0  -2 779.901 65.8460   4
  -5   0  -3 260.739 50.2599   4
  -5   0  -4 748.370 68.6684   4
  -5   0  -5 561.701 60.9740   4
  -5   0  -6 185.594 49.2977   4
  -5   0  -7 89.2098 43.5546   4
  -5   0  -8 124.573 50.4888   4
  -5   0  -9 1085.72 88.5186   4
  -5   0 -10 446.647 68.5381   4
  -5   0 -11 271.539 64.8781   4
  -5   0 -12 48.5800 47.3009   4
   5   0  12 80.3581 39.2443   3
   5   0  13-43.4040 38.3812   3
  -5   0 -13-37.0179 51.3676   4
   5   0  14 97.5354 48.0900   3
  -5   0 -14 18.9805 49.7397   4
   5   0  15 173.633 49.8631   3
  -5   0 -15-54.2170 53.7922   4
  -5   0 -16-57.6071 55.1292   4
  -5  -1  17 108.072 59.7222   3
  -5  -1  16 223.929 68.0087   3
  -5  -1  15 38.4431 56.8785   3
  -5  -1  14 19.1561 51.1066   3
  -5  -1  13 54.3597 47.3021   3
  -5  -1  12 70.5544 53.9325   3
  -5  -1  11-7.56707 39.0137   3
  -5  -1  10 57.0028 34.1391   4
  -5  -1  10 98.9512 40.7101   3
  -5  -1   9 142.255 39.1620   4
  -5  -1   9 58.3725 30.8149   8
  -5  -1   9 123.671 46.8620   3
  -5  -1   8 13.7626 32.6509   4
  -5  -1   8 8.56299 27.8825   8
  -5  -1   8 46.7700 38.3335   3
  -5  -1   7 68.2230 34.0007   4
  -5  -1   7 51.0014 40.2068   3
  -5  -1   6 217.139 41.4573   4
  -5  -1   6 214.046 48.1031   3
  -5  -1   5 455.935 61.9741   3
  -5  -1   5 504.837 54.6212   4
  -5  -1   4 548.524 61.5962   3
  -5  -1   4 510.999 54.4580   4
  -5  -1   3 112.366 38.0325   4
  -5  -1   2 271.455 43.9358   4
  -5  -1   1 193.809 44.5459   4
  -5  -1   0 365.854 49.9771   4
  -5  -1  -1 4989.64 151.667   4
  -5  -1  -2 1173.81 80.2633   4
  -5  -1  -3 31.0567 42.9019   4
  -5  -1  -4 89.0736 40.8062   4
  -5  -1  -5 395.273 57.1377   4
  -5  -1  -6 422.439 62.5098   4
  -5  -1  -7 491.850 68.2262   4
  -5  -1  -8 501.774 68.7975   4
  -5  -1  -9 264.498 59.5302   4
  -5  -1 -10 47.2841 47.2020   4
  -5  -1 -11 53.0615 49.5749   4
   5   1  12 96.7734 36.5748   3
  -5  -1 -12-81.8775 53.6764   4
   5   1  13-40.2943 37.8382   3
  -5  -1 -13-29.5125 61.1913   4
   5   1  14-139.058 43.5080   3
  -5  -1 -14 54.6490 47.8531   4
   5   1  15 179.151 43.3273   3
  -5  -2  16 92.0955 58.5592   3
  -5  -2  15-53.1771 46.6670   3
  -5  -2  14-2.23422 44.5266   3
  -5  -2  13 84.6117 58.7667   3
  -5  -2  12 91.2146 47.9975   3
  -5  -2  11 63.4898 43.6450   3
  -5  -2  10 48.5396 32.7856   8
  -5  -2  10 79.6075 42.4515   3
  -5  -2   9 74.3040 34.6933   8
  -5  -2   9 43.0919 43.6827   3
  -5  -2   8-5.14724 31.3085   4
  -5  -2   8 5.71098 31.9674   8
  -5  -2   8 4.05997 37.6623   3
  -5  -2   7 57.2737 36.0486   4
  -5  -2   7 129.620 40.6403   8
  -5  -2   7 60.1421 38.5668   3
  -5  -2   6 72.5935 36.8444   4
  -5  -2   6 75.5699 35.5865   8
  -5  -2   6 59.0840 39.2862   3
  -5  -2   5 369.776 60.2314   3
  -5  -2   5 385.018 51.7125   4
  -5  -2   4 2481.67 119.962   3
  -5  -2   4 2176.60 99.7306   4
  -5  -2   3 3096.64 117.532   4
  -5  -2   2 2750.45 113.678   4
  -5  -2   1 70.1594 45.0487   4
  -5  -2   0 702.640 66.6027   4
  -5  -2  -1 137.223 45.1239   4
  -5  -2  -2 2104.41 107.931   4
  -5  -2  -3 1916.17 105.420   4
  -5  -2  -4 789.286 75.8028   4
  -5  -2  -5 366.856 60.9430   4
  -5  -2  -6-0.45725 43.5737   4
  -5  -2  -7 446.177 66.6831   4
  -5  -2  -8 163.838 55.6039   4
  -5  -2  -9 14.9917 48.2800   4
  -5  -2 -10 77.9192 53.9612   4
  -5  -2 -11 57.4579 44.0525   4
   5   2  12-76.0442 36.2691   3
  -5  -2 -12-35.9727 56.7565   4
   5   2  13-43.7822 35.9573   3
  -5  -2 -13 116.253 58.7656   4
  -5  -3  16-97.6991 63.6081   3
  -5  -3  15-27.4714 48.3512   3
  -5  -3  14 44.4258 57.9899   3
  -5  -3  13-1.37882 49.0222   3
  -5  -3  12-50.5764 49.1107   3
  -5  -3  11-86.9455 36.7704   8
  -5  -3  11 54.1890 51.6981   3
  -5  -3  10 57.7270 38.7094   8
  -5  -3  10 15.1996 47.0187   3
  -5  -3   9 4.67427 37.9421   8
  -5  -3   9 107.841 47.5284   3
  -5  -3   8-16.4035 31.0587   8
  -5  -3   8 9.86898 41.7144   3
  -5  -3   7 52.2319 37.6049   8
  -5  -3   7 20.4658 44.9318   3
  -5  -3   6 115.722 40.6587   8
  -5  -3   6 144.674 46.3116   3
  -5  -3   5 414.283 57.2992   8
  -5  -3   5 338.695 49.7066   4
  -5  -3   5 345.578 58.8695   3
  -5  -3   4 140.517 37.3358   8
  -5  -3   4 123.342 42.6260   4
  -5  -3   3 393.990 53.9979   8
  -5  -3   3 379.657 55.7971   4
  -5  -3   2 2243.70 108.837   4
  -5  -3   1 132.038 48.3823   4
  -5  -3   0 1791.21 99.6513   4
  -5  -3  -1 1514.67 94.2644   4
  -5  -3  -2 233.043 54.6647   4
  -5  -3  -3-21.8029 47.4931   4
  -5  -3  -4 97.0490 45.3006   4
  -5  -3  -5 281.048 61.3268   4
  -5  -3  -6 142.771 54.3015   4
  -5  -3  -7 546.184 78.0460   4
  -5  -3  -8 280.423 65.4053   4
  -5  -3  -9 397.970 74.6848   4
  -5  -3 -10-149.008 59.5051   4
  -5  -3 -11 29.9884 57.6644   4
  -5  -4  16 23.0711 56.1173   3
  -5  -4  15 47.7774 58.3104   3
  -5  -4  14 56.4431 55.9899   3
  -5  -4  13-18.9035 52.9735   3
  -5  -4  12-9.46607 38.2909   8
  -5  -4  12 61.5317 53.7161   3
  -5  -4  11-22.9338 43.5149   8
  -5  -4  11-30.0045 48.3986   3
  -5  -4  10 87.8825 42.1408   8
  -5  -4  10 28.6801 43.3607   3
  -5  -4   9 110.920 46.3937   8
  -5  -4   9 95.0904 51.5457   3
  -5  -4   8 262.203 50.3066   8
  -5  -4   8 303.292 61.6318   3
  -5  -4   7 304.524 51.7027   8
  -5  -4   7 199.272 58.7267   3
  -5  -4   6-4.99434 38.3970   8
  -5  -4   6-11.0890 45.4071   3
  -5  -4   5 314.749 56.7239   8
  -5  -4   4 1445.72 94.1252   8
  -5  -4   3 1498.20 95.4503   8
  -5  -4   2 169.842 52.6837   8
  -5  -4   2 121.036 45.7280   4
  -5  -4   1 410.748 59.2463   8
  -5  -4   1 477.487 62.7658   4
  -5  -4   0-14.9990 36.3098   8
  -5  -4   0 64.3846 43.8029   4
  -5  -4  -1 446.383 60.5436   8
  -5  -4  -1 445.216 67.5820   4
  -5  -4  -2 867.545 75.7413   8
  -5  -4  -2 716.222 76.5778   4
  -5  -4  -3 549.144 71.7923   4
  -5  -4  -4 254.357 58.7049   4
  -5  -4  -5 40.4611 50.7950   4
  -5  -4  -6-14.5741 47.9608   4
  -5  -4  -7 344.114 70.4003   4
  -5  -4  -8-123.258 61.9460   4
  -5  -4  -9 122.919 63.3316   4
  -5  -4 -10 61.2174 62.6263   4
  -5  -5  15-158.583 63.5153   3
  -5  -5  14 94.0433 55.2571   3
  -5  -5  13 49.4268 43.4846   8
  -5  -5  13 81.8758 57.9903   3
  -5  -5  12-3.46400 53.4194   8
  -5  -5  12 6.62418 57.7679   3
  -5  -5  11 51.6106 43.7042   8
  -5  -5  11 192.229 67.8650   3
  -5  -5  10-45.4246 43.5456   8
  -5  -5  10 27.0621 46.1442   3
  -5  -5   9 41.4229 44.0324   8
  -5  -5   9 41.7980 45.2913   3
  -5  -5   8 34.6578 42.4763   8
  -5  -5   7 331.440 60.1530   8
  -5  -5   6 134.569 48.3733   8
  -5  -5   5-5.30571 40.9565   8
  -5  -5   4 254.843 53.1849   8
  -5  -5   3 138.883 51.0595   8
  -5  -5   2-15.9014 40.2852   8
  -5  -5   1 168.929 46.5927   8
  -5  -5   0 36.3286 37.4801   8
  -5  -5  -1-30.4681 40.9487   8
  -5  -5  -1 0.80218 46.5499   4
  -5  -5  -2-22.6299 34.6627   8
  -5  -5  -2 64.5337 53.5617   4
  -5  -5  -3 127.580 46.7210   8
  -5  -5  -3 10.5370 43.8979   4
  -5  -5  -4 398.376 63.1235   8
  -5  -5  -4 350.702 65.0963   4
  -5  -5  -5 243.245 57.9158   8
  -5  -5  -5 162.930 58.4912   4
  -5  -5  -6 132.727 40.2753   8
  -5  -5  -6 227.225 67.5589   4
  -5  -5  -7 183.762 65.3804   4
  -5  -5  -8-43.1863 56.4392   4
  -5  -6  13 63.3816 53.1407   8
  -5  -6  12-40.8308 49.1459   8
  -5  -6  11 65.5191 48.3287   8
  -5  -6  10-38.1038 52.1029   8
  -5  -6   9-10.2525 50.1852   8
  -5  -6   8-9.59548 49.7697   8
  -5  -6   7 25.4748 45.1361   8
  -5  -6   6 36.2970 38.3077   8
  -5  -6   5 58.5056 47.3877   8
  -5  -6   4 15.8434 36.5381   8
  -5  -6   3 86.7054 41.6271   8
  -5  -6   2 139.398 49.6201   8
  -5  -6   1 270.577 60.2432   8
  -5  -6   0 137.174 46.7231   8
  -5  -6  -1-18.3798 36.3537   8
  -5  -6  -2 40.4783 40.0777   8
  -5  -6  -3-88.6376 40.9379   8
  -5  -6  -4-90.4712 38.1457   8
  -5  -6  -4-29.6835 53.9149   4
  -5  -6  -5 56.8088 60.9125   4
  -5  -6  -6 853.502 110.091   4
  -5  -7   4 3.79909 36.9273   8
  -5  -7   3 75.3440 41.8641   8
  -5  -7   2 43.1906 42.6520   8
  -5  -7   1 119.425 46.5672   8
   6  -8   0-127.691 69.9560   5
   6  -8   1 92.9213 69.7097   5
   6  -8   2 67.7780 67.9881   5
   6  -8   3 35.3058 56.9459   5
   6  -8   4 59.3347 63.1646   5
   6  -8   5 43.5309 64.7038   5
   6  -8   6 4.22142 72.2064   5
   6  -7  -5-27.5887 59.6783   5
   6  -7  -4 121.425 67.0196   5
   6  -7  -3-90.5166 58.8005   5
   6  -7  -2 179.986 70.5017   5
   6  -7  -1 60.2396 52.4798   5
   6  -7   0-49.6509 53.9692   5
  -6   7   0 211.679 49.1616   4
   6  -7   1 164.733 69.7196   5
  -6   7  -1-31.2312 39.0356   4
   6  -7   2 93.2896 63.4020   5
  -6   7  -2 28.1006 36.1738   4
   6  -7   3 99.3053 58.7585   5
   6  -7   4 135.145 64.2312   5
   6  -7   5 71.1057 53.1674   5
   6  -7   6 170.683 59.8295   5
   6  -7   7 20.5956 55.7433   5
   6  -7   8 200.269 76.8607   5
   6  -7   9 220.981 75.7676   5
   6  -7  10-34.6669 66.8184   5
   6  -6  -7 195.621 63.8518   5
   6  -6  -6-19.6168 61.7262   5
   6  -6  -5 126.523 69.8773   5
   6  -6  -4-34.1230 50.2127   5
   6  -6  -3-19.8052 61.4176   5
   6  -6  -2 177.690 66.5252   5
   6  -6  -1-2.45023 51.8221   5
  -6   6   1 66.3044 35.8729   4
   6  -6   0 4.44542 58.4847   5
  -6   6   0-44.4843 39.0428   4
   6  -6   1 59.4158 57.6105   5
  -6   6  -1 14.4239 40.2284   4
   6  -6   2 160.906 62.3723   5
  -6   6  -2 104.810 44.2038   4
   6  -6   3-9.78055 47.3747   5
  -6   6  -3 59.2356 41.0165   4
   6  -6   4-96.4384 55.6361   5
  -6   6  -4 83.5287 40.9685   4
   6  -6   5 36.6131 46.9077   5
   6  -6   6 124.684 59.2372   5
   6  -6   7 53.7377 56.0119   5
   6  -6   8-105.310 53.3596   5
   6  -6   9-12.1413 56.0510   5
   6  -6  10-129.582 48.6855   3
   6  -6  10 173.904 71.4256   5
   6  -6  11 42.6880 41.9006   3
   6  -6  11-1.08090 58.9990   5
   6  -6  12-101.581 45.9498   3
   6  -6  12-119.191 54.1401   5
   6  -6  13 66.7142 47.2671   3
   6  -5 -11 54.2354 60.1399   5
   6  -5 -10-185.869 69.5277   5
   6  -5  -9-83.9609 59.5518   5
   6  -5  -8 45.3750 57.0046   5
   6  -5  -7 76.7300 57.3725   5
   6  -5  -6 211.043 61.0864   5
   6  -5  -5 369.981 73.3660   5
   6  -5  -4 175.713 55.4846   5
   6  -5  -3 154.714 60.5646   5
   6  -5  -2-11.8375 43.2922   5
  -6   5   2-4.61039 38.6773   4
   6  -5  -1 22.3053 45.2936   5
  -6   5   1 79.3290 43.3260   4
   6  -5   0 114.832 56.3956   5
  -6   5   0 225.835 52.7436   4
   6  -5   1 402.415 66.8070   5
  -6   5  -1 276.631 53.0726   4
  -6   5  -2 331.696 53.7208   4
   6  -5   2 562.458 81.4736   5
   6  -5   3 264.211 59.3639   5
  -6   5  -3 209.720 49.5083   4
   6  -5   4 93.0589 47.8507   5
  -6   5  -4 120.112 42.9888   4
  -6   5  -5 72.2108 41.7174   4
   6  -5   5-40.4059 51.1739   5
  -6   5  -6 41.7321 39.1283   4
   6  -5   6-36.3312 48.5155   5
  -6   5  -7 58.8974 40.8355   4
   6  -5   7-1.28862 49.1391   5
   6  -5   8 113.373 56.2789   5
   6  -5   9 146.319 60.0088   5
   6  -5  10-46.6132 48.7383   5
   6  -5  11-15.4443 47.0735   3
   6  -5  11 6.45282 57.3625   5
   6  -5  12 119.758 47.5909   3
   6  -5  12 106.420 64.8739   5
   6  -5  13-97.0977 44.6494   3
   6  -5  13 104.182 63.7636   5
   6  -4 -12 62.6913 48.3870   5
   6  -4 -11-108.983 54.5767   5
   6  -4 -10 224.159 64.2611   5
   6  -4  -9 48.3767 54.6380   5
   6  -4  -8 26.1610 47.5582   5
  -6   4   8 20.2831 37.6210   3
   6  -4  -7 20.0356 47.0733   5
   6  -4  -6 112.837 56.5159   5
   6  -4  -5 57.0974 47.9265   5
   6  -4  -4 180.398 59.5954   5
  -6   4   3 572.298 67.4616   4
   6  -4  -3 622.341 79.4877   5
  -6   4   2 530.997 60.8147   4
   6  -4  -2 480.619 72.7266   5
   6  -4  -1 187.784 54.2368   5
  -6   4   1 172.784 48.1881   4
   6  -4   0-97.7536 58.6644   5
  -6   4   0 26.1644 36.4562   4
   6  -4   1-24.7161 49.1474   5
  -6   4  -1 25.8085 34.1977   4
   6  -4   2-31.4412 46.1262   5
  -6   4  -2 3.11852 40.5924   4
   6  -4   3-31.6259 46.6905   5
  -6   4  -3 56.5932 37.5296   4
  -6   4  -4 263.864 54.3218   4
   6  -4   4 173.398 51.8359   5
  -6   4  -5 566.298 65.3084   4
   6  -4   5 423.861 66.9944   5
  -6   4  -6 68.3300 39.5416   4
   6  -4   6 177.353 52.5929   5
   6  -4   7 36.4175 47.4822   5
  -6   4  -7 13.4069 39.3680   4
   6  -4   8 2.52922 50.5794   5
  -6   4  -8-4.95926 37.6779   4
  -6   4  -9-7.36719 37.6916   4
   6  -4   9-34.3879 42.7223   5
   6  -4  10-1.39451 47.8939   5
   6  -4  11 21.0672 40.0684   5
   6  -4  12-49.8255 43.2742   3
   6  -4  13 54.4664 39.5042   3
   6  -4  14 20.6888 38.0654   3
   6  -3 -14 28.1201 48.1103   5
  -6   3  14 163.601 51.6878   3
   6  -3 -13 0.00000 58.2367   5
  -6   3  13 23.4476 45.9536   3
   6  -3 -12 66.4279 46.3306   5
   6  -3 -11 337.276 68.1971   5
  -6   3  11 123.386 50.4689   3
   6  -3 -10 57.1076 49.8835   5
  -6   3  10 43.9975 42.9772   3
   6  -3  -9 212.702 59.9954   5
  -6   3   9 86.3517 46.0210   3
   6  -3  -8 62.6784 44.1233   5
  -6   3   8 74.6123 43.7500   3
   6  -3  -7 151.193 55.4250   5
  -6   3   7 40.6442 43.4447   3
   6  -3  -6 514.422 70.2974   5
   6  -3  -5 846.587 83.2206   5
  -6   3   4 1355.20 94.2415   4
   6  -3  -4 1237.30 94.3356   5
  -6   3   3 1013.64 79.5795   4
   6  -3  -3 1082.32 92.0444   5
   6  -3  -2 216.553 60.6152   5
  -6   3   2 198.502 47.7968   4
   6  -3  -1 90.9779 53.3449   5
  -6   3   1 88.9632 42.4881   4
  -6   3   0 579.769 63.7632   4
   6  -3   0 608.422 73.9424   5
  -6   3  -1 567.033 65.8743   4
   6  -3   1 616.902 71.5696   5
   6  -3   2 286.101 57.2096   5
  -6   3  -2 325.390 54.7185   4
  -6   3  -3 611.494 66.6065   4
   6  -3   3 674.157 74.6962   5
  -6   3  -4 1082.66 82.3670   4
   6  -3   4 1042.15 88.0181   5
  -6   3  -5 293.184 57.1167   4
   6  -3   5 272.897 59.1153   5
   6  -3   6 80.2254 46.1787   5
  -6   3  -6 101.557 47.8493   4
   6  -3   7 156.438 51.2902   5
  -6   3  -7 119.981 46.5915   4
   6  -3   8 35.3312 43.8024   5
  -6   3  -8 85.1461 45.0987   4
  -6   3  -9 43.3796 41.9125   4
   6  -3   9 27.2288 40.9038   5
  -6   3 -10 68.9974 41.1612   4
   6  -3  10 2.35870 46.6187   5
  -6   3 -11 201.208 52.1381   4
  -6   3 -12 193.533 56.8248   4
   6  -3  13 77.2508 44.3001   3
   6  -3  14-90.5529 48.1803   3
  -6   2  15 68.7059 49.6516   3
   6  -2 -14-170.384 58.3941   5
   6  -2 -13 207.921 54.2297   5
  -6   2  13 95.8319 43.6006   3
   6  -2 -12-79.8390 51.8257   5
  -6   2  12 89.4475 53.3862   3
   6  -2 -11 81.0059 54.5825   5
  -6   2  11 1.93967 51.2365   3
   6  -2 -10-40.2955 39.9373   5
  -6   2  10 40.5073 44.3823   3
   6  -2  -9 148.200 49.8053   5
  -6   2   9 37.2522 39.5330   3
   6  -2  -8-63.0082 48.5799   5
  -6   2   8 62.1181 48.4185   3
   6  -2  -7 268.540 55.0478   5
  -6   2   7 201.433 52.0733   3
   6  -2  -6 164.964 50.3504   5
  -6   2   6 113.631 43.4672   4
  -6   2   6 137.571 50.7707   3
   6  -2  -5 53.4471 44.8999   5
  -6   2   5 34.7545 41.7772   4
   6  -2  -4 133.498 47.7070   5
  -6   2   4 167.673 45.0649   4
   6  -2  -3 10.9943 39.1386   5
  -6   2   3 72.8726 42.0082   4
   6  -2  -2-17.7236 39.6932   5
  -6   2   2-23.5076 38.0472   4
   6  -2  -1 68.8819 38.8787   5
  -6   2   1 64.7996 41.7540   4
   6  -2   0-10.0308 39.8787   5
  -6   2   0 27.9710 34.4761   4
  -6   2  -1 634.326 69.7369   4
   6  -2   1 702.731 69.0450   5
  -6   2  -2 1015.80 81.0183   4
   6  -2   2 1040.28 79.6161   5
  -6   2  -3 36.8320 37.9396   4
   6  -2   3 84.8522 42.6747   5
   6  -2   4 127.119 48.2889   5
  -6   2  -4 138.238 50.0589   4
   6  -2   5 137.489 44.2377   5
  -6   2  -5 105.236 44.5482   4
   6  -2   6 56.4000 42.2429   5
  -6   2  -6 133.074 48.4736   4
   6  -2   7 39.4880 38.8913   5
  -6   2  -7 35.6009 43.9244   4
  -6   2  -8-11.3768 43.1582   4
   6  -2   8 86.8727 42.2715   5
   6  -2   9 106.443 43.3143   5
  -6   2  -9 148.828 49.8940   4
  -6   2 -10 23.8992 40.4273   4
  -6   2 -11 63.2896 46.3405   4
   6  -2  13 167.246 51.4831   3
  -6   2 -13-54.4492 47.0913   4
  -6   2 -14-72.9719 48.9111   4
  -6   2 -15 195.834 64.9062   4
  -6   1  15 58.7742 58.9485   3
  -6   1  14 35.7576 51.1648   3
  -6   1  13-10.0984 41.7481   3
  -6   1  12-20.1289 47.6649   3
  -6   1  11 14.8570 41.4762   3
  -6   1  10 15.0768 38.7277   3
  -6   1   9 178.115 50.2919   4
  -6   1   9 167.079 49.6310   3
  -6   1   8 34.0333 43.3845   4
  -6   1   8 13.4187 40.6000   3
  -6   1   7 10.5995 36.9182   4
  -6   1   7 23.9578 43.1743   3
  -6   1   6 34.8404 40.8483   4
  -6   1   6 8.68661 44.2369   3
  -6   1   5 250.229 51.6265   4
  -6   1   4 828.398 75.0440   4
  -6   1   3 1127.16 83.7721   4
  -6   1   2 1076.09 81.2954   4
  -6   1   1 587.786 66.2128   4
  -6   1   0 376.782 58.4541   4
  -6   1  -1 60.7226 44.2197   4
  -6   1  -2 1702.89 100.666   4
  -6   1  -3 4757.22 162.743   4
  -6   1  -4 953.181 82.6907   4
  -6   1  -5-30.8623 44.6132   4
  -6   1  -6 89.0547 47.1057   4
  -6   1  -7 68.8936 40.3744   4
  -6   1  -8-9.00550 45.1093   4
  -6   1  -9 5.68613 46.2519   4
  -6   1 -10 159.231 58.1301   4
  -6   1 -11 1.09719 38.2127   4
  -6   1 -12-38.0715 39.7232   4
   6  -1  13-6.64231 41.3973   3
  -6   1 -13 55.4492 45.3873   4
  -6   1 -14 273.187 64.6183   4
  -6   0  15 65.3602 48.6710   3
  -6   0  14 166.339 60.0603   3
  -6   0  13-66.4739 55.2233   3
  -6   0  12 5.76400 44.0874   4
  -6   0  12 2.87459 41.9235   3
  -6   0  11 52.7864 41.5407   4
  -6   0  11 124.900 57.7519   3
  -6   0  10 25.7373 43.2378   4
  -6   0  10-21.8256 53.2496   3
  -6   0   9 7.11171 42.1563   4
  -6   0   9 51.3599 47.8585   3
  -6   0   8 50.2832 41.1794   4
  -6   0   8 24.2263 39.4778   3
  -6   0   7 438.466 71.6369   3
  -6   0   7 432.715 57.7807   4
  -6   0   6 353.866 55.5971   4
  -6   0   6 401.514 67.2780   3
  -6   0   5 414.940 59.0622   4
  -6   0   4 41.3609 44.4782   4
  -6   0   3-28.2705 43.3986   4
  -6   0   2 63.5430 42.5763   4
  -6   0   1 517.907 65.6849   4
  -6   0   0 1067.40 84.3396   4
  -6   0  -1 234.756 52.6432   4
  -6   0  -2 27.5643 48.3515   4
  -6   0  -3 54.6626 44.5648   4
  -6   0  -4 306.691 61.6957   4
  -6   0  -5-64.3385 54.3237   4
  -6   0  -6 0.00000 43.5638   4
  -6   0  -7 113.989 47.2456   4
  -6   0  -8 54.3086 42.7835   4
  -6   0  -9 3.03343 41.5104   4
  -6   0 -10 101.772 47.5410   4
  -6   0 -11-70.9839 46.9924   4
  -6   0 -12-60.2615 53.2847   4
   6   0  13 26.9066 34.4658   3
  -6   0 -13 165.107 61.5671   4
  -6  -1  14 114.157 58.7075   3
  -6  -1  13 23.2358 51.6355   3
  -6  -1  12 5.66956 46.7809   3
  -6  -1  11 42.8766 46.8838   3
  -6  -1  10 111.928 53.0893   3
  -6  -1   9 50.5387 38.3439   4
  -6  -1   9 216.518 54.9495   3
  -6  -1   8 65.1313 45.5232   4
  -6  -1   8 47.5397 36.1756   8
  -6  -1   8-1.82567 45.9154   3
  -6  -1   7-11.7834 43.1443   4
  -6  -1   7 55.0424 43.1685   3
  -6  -1   6 27.7903 38.8414   4
  -6  -1   6-15.2144 45.1384   3
  -6  -1   5-2.76220 39.9259   4
  -6  -1   4 7.97318 40.0909   4
  -6  -1   3 103.387 49.1681   4
  -6  -1   2 636.608 71.2688   4
  -6  -1   1 1538.89 98.7466   4
  -6  -1   0 835.510 78.4096   4
  -6  -1  -1 132.886 51.0174   4
  -6  -1  -2 170.279 55.1046   4
  -6  -1  -3-18.6779 48.5292   4
  -6  -1  -4 1.41153 45.0962   4
  -6  -1  -5 63.7656 43.2522   4
  -6  -1  -6 385.222 63.6108   4
  -6  -1  -7 752.615 83.0198   4
  -6  -1  -8 182.694 58.1695   4
  -6  -1  -9-12.6915 52.9094   4
  -6  -1 -10 115.079 57.7454   4
  -6  -1 -11-8.68806 46.7855   4
   6   1  12-71.1132 32.6483   3
  -6  -2  14-20.0881 51.2788   3
  -6  -2  13-124.575 62.9774   3
  -6  -2  12 91.1800 51.1140   3
  -6  -2  11 106.993 61.1552   3
  -6  -2  10 26.2688 47.9627   3
  -6  -2   9 11.5695 34.4573   8
  -6  -2   9 0.97085 43.5593   3
  -6  -2   8 11.4398 36.0522   8
  -6  -2   8 37.5241 53.3847   3
  -6  -2   7 47.4991 39.4181   4
  -6  -2   7 45.1878 40.8394   8
  -6  -2   7 46.1242 39.7374   3
  -6  -2   6 133.527 46.4354   4
  -6  -2   6 126.960 50.0273   3
  -6  -2   6 127.606 45.6269   8
  -6  -2   5 54.9040 42.3136   4
  -6  -2   4 2.15162 41.2700   4
  -6  -2   3 6.78215 40.0177   4
  -6  -2   2 38.0887 43.4124   4
  -6  -2   1 2.91832 45.5251   4
  -6  -2   0 169.485 50.5165   4
  -6  -2  -1 24.8603 40.5294   4
  -6  -2  -2 57.1058 50.9665   4
  -6  -2  -3-0.96880 44.3122   4
  -6  -2  -4 9.19441 41.2114   4
  -6  -2  -5 16.3886 48.0604   4
  -6  -2  -6 106.499 55.6598   4
  -6  -2  -7 320.381 66.6211   4
  -6  -2  -8 45.8771 53.8020   4
  -6  -2  -9-134.043 59.6603   4
  -6  -2 -10 52.3346 61.2602   4
  -6  -3  13 83.3600 64.9986   3
  -6  -3  12 67.9379 57.3007   3
  -6  -3  11 6.70233 48.7925   3
  -6  -3  10-23.8159 42.3795   8
  -6  -3  10 62.2050 51.4930   3
  -6  -3   9 82.6667 41.0032   8
  -6  -3   9 45.7094 46.9320   3
  -6  -3   8 15.7463 37.6550   8
  -6  -3   8 48.3650 45.6571   3
  -6  -3   7 7.59735 33.5565   8
  -6  -3   7 20.6233 44.6898   3
  -6  -3   6 0.59659 40.8304   8
  -6  -3   5-36.5606 43.8555   8
  -6  -3   4 34.2618 42.6164   8
  -6  -3   4 13.9185 42.3079   4
  -6  -3   3 51.8749 40.1923   8
  -6  -3   3 102.491 48.1121   4
  -6  -3   2 268.405 52.6147   4
  -6  -3   1 234.986 61.3126   4
  -6  -3   0 42.0406 42.5663   4
  -6  -3  -1 257.510 61.7341   4
  -6  -3  -2 267.877 60.1603   4
  -6  -3  -3 39.1445 49.2910   4
  -6  -3  -4 54.8902 47.0798   4
  -6  -3  -5 163.907 61.3467   4
  -6  -3  -6 455.326 72.8743   4
  -6  -3  -7 107.852 59.8697   4
  -6  -3  -8 129.139 68.8404   4
  -6  -4  13 2.40042 59.9075   3
  -6  -4  12-43.4705 58.0049   3
  -6  -4  11 51.8415 45.9746   8
  -6  -4  11 3.32144 53.5432   3
  -6  -4  10-89.2817 40.8455   8
  -6  -4  10-44.0376 58.4870   3
  -6  -4   9-33.7882 35.9484   8
  -6  -4   9 24.3690 54.4813   3
  -6  -4   8 104.983 49.5394   8
  -6  -4   8 96.2629 57.2787   3
  -6  -4   7 212.868 56.0915   8
  -6  -4   6-18.3214 44.8982   8
  -6  -4   5 59.5765 48.2994   8
  -6  -4   4-21.1702 41.4874   8
  -6  -4   3 75.5152 42.2250   8
  -6  -4   2 298.565 56.5424   8
  -6  -4   1 363.275 61.5926   8
  -6  -4   1 290.477 57.4252   4
  -6  -4   0 165.104 51.0925   8
  -6  -4   0 168.443 53.1015   4
  -6  -4  -1 71.9167 46.4253   8
  -6  -4  -1-83.8876 53.2214   4
  -6  -4  -2 52.2832 48.2141   8
  -6  -4  -2 49.0958 47.7000   4
  -6  -4  -3-118.459 50.9261   4
  -6  -4  -4 110.872 51.1375   4
  -6  -4  -5 197.751 63.7651   4
  -6  -4  -6 239.806 69.8125   4
  -6  -5  12 119.103 56.7418   3
  -6  -5  11-112.826 53.4663   3
  -6  -5  10 12.0058 49.7742   8
  -6  -5   9-139.877 54.0525   8
  -6  -5   8 60.4659 52.8087   8
  -6  -5   7-64.7945 49.3872   8
  -6  -5   6-80.1594 43.7553   8
  -6  -5   5 125.236 50.3862   8
  -6  -5   4 118.947 47.5462   8
  -6  -5   3 132.697 51.6842   8
  -6  -5   2 78.8973 44.6307   8
  -6  -5   1 7.04395 33.9791   8
  -6  -5   0 339.201 62.1005   8
  -6  -5  -1 201.714 55.8934   8
  -6  -5  -2 84.3820 46.0328   8
  -6  -5  -2 7.56520 54.6723   4
  -6  -5  -3 170.031 49.9721   8
  -6  -5  -3 2.89368 49.7240   4
  -6  -5  -4 96.2340 49.6086   8
  -6  -5  -4-85.6944 57.6966   4
  -7   7   2 30.4210 45.8178   4
  -7   7   1 73.7797 53.7502   4
  -7   7   0-95.9877 46.9900   4
  -7   7  -1 175.145 50.4479   4
  -7   7  -2-41.5005 41.5386   4
   7  -6  -5 99.8311 74.6408   5
   7  -6  -4-130.203 66.6865   5
  -7   6   4 143.016 48.2552   4
   7  -6  -3 81.0529 64.8337   5
  -7   6   3 161.494 53.7479   4
   7  -6  -2 98.8727 59.4108   5
  -7   6   2 61.2422 46.7223   4
  -7   6   1-5.29040 40.3729   4
   7  -6   0-176.869 68.3190   5
  -7   6   0 4.84311 37.9585   4
   7  -6   1 85.5388 60.3196   5
   7  -6   2-36.6941 59.2285   5
  -7   6  -2 81.1695 47.6437   4
  -7   6  -3 150.531 52.3563   4
   7  -6   4 257.761 72.1938   5
  -7   6  -4 163.978 52.0959   4
  -7   6  -5-85.7500 45.7720   4
   7  -6   5 92.5374 64.9812   5
   7  -6   6-132.016 61.9874   5
   7  -6   7-39.8079 42.7606   5
   7  -6   8 82.0768 55.3083   5
   7  -5  -7 120.373 68.5636   5
   7  -5  -5 270.752 59.7717   5
  -7   5   5 5.67573 41.4282   4
   7  -5  -4-80.1344 52.1116   5
  -7   5   4-30.0180 46.4027   4
   7  -5  -3 22.4509 52.4387   5
  -7   5   3 20.9279 42.1344   4
   7  -5  -2 188.922 67.7824   5
  -7   5   2 203.653 55.8886   4
   7  -5  -1 174.651 61.3826   5
  -7   5   1 97.7661 48.5229   4
   7  -5   0 36.3585 56.4126   5
  -7   5   0 34.2269 45.1608   4
   7  -5   1 45.8414 52.1740   5
  -7   5  -1 115.037 49.3602   4
   7  -5   2 176.661 69.6097   5
  -7   5  -2-14.3230 35.9292   4
   7  -5   3 40.5777 57.8431   5
  -7   5  -3 3.21949 38.4407   4
  -7   5  -4 43.4239 42.8284   4
   7  -5   4-66.3115 62.2176   5
  -7   5  -5 158.961 50.7248   4
   7  -5   5 52.3750 56.5056   5
  -7   5  -6 106.722 47.7090   4
   7  -5   6 270.687 66.1925   5
   7  -5   7 103.676 47.4169   5
  -7   5  -7 37.4441 42.0701   4
   7  -5   9 4.89872 57.3916   5
   7  -5  10 185.613 66.5201   5
   7  -4  -9 122.087 57.4927   5
   7  -4  -8 26.6178 54.9505   5
   7  -4  -7 89.7729 53.9809   5
  -7   4   6 75.8083 47.3270   4
   7  -4  -5 187.732 52.5436   5
   7  -4  -4 36.6712 49.0535   5
  -7   4   4 62.7339 49.4449   4
   7  -4  -3-3.45093 51.7071   5
  -7   4   3-5.41256 37.8050   4
   7  -4  -2 230.224 66.3178   5
  -7   4   2 219.946 59.8629   4
   7  -4  -1 306.267 66.6820   5
  -7   4   1 199.456 52.2328   4
   7  -4   0 243.385 64.2539   5
  -7   4   0 254.267 58.6777   4
   7  -4   1-109.339 52.1792   5
  -7   4  -1 48.2230 53.9513   4
  -7   4  -2-103.323 50.0784   4
   7  -4   3 5.10409 52.2280   5
  -7   4  -3 79.7505 49.7869   4
  -7   4  -4 131.545 55.6826   4
   7  -4   4 221.118 63.0409   5
  -7   4  -5 128.537 45.9887   4
   7  -4   5 145.741 55.5707   5
   7  -4   6 199.155 58.8682   5
  -7   4  -6 60.4760 44.5302   4
   7  -4   7 68.4112 45.8650   5
  -7   4  -7-16.9269 43.8343   4
   7  -4   8-5.12496 49.2038   5
  -7   4  -8 41.3092 44.3801   4
  -7   4  -9 138.907 56.1496   4
   7  -4   9 139.230 52.9866   5
  -7   4 -10-74.3773 46.1917   4
   7  -4  10 25.6751 46.6678   5
   7  -4  11-145.483 59.4361   5
  -7   3  12 231.421 59.1555   3
  -7   3  11 69.1753 54.2939   3
  -7   3  10-8.34662 43.7052   3
  -7   3   9-36.4834 45.7542   3
  -7   3   8-12.5912 49.8527   4
  -7   3   7-30.6835 46.0436   4
  -7   3   6 97.7273 48.0434   4
  -7   3   5 293.959 61.4104   4
  -7   3   4 145.677 57.5774   4
  -7   3   3-18.4987 43.0818   4
  -7   3   2 111.931 44.3691   4
  -7   3   1 126.978 52.4479   4
  -7   3   0 195.129 55.5091   4
  -7   3  -1 89.4979 50.1641   4
  -7   3  -2 32.3154 42.5574   4
  -7   3  -3 109.636 49.5013   4
  -7   3  -4 119.901 49.1340   4
  -7   3  -5 99.7856 52.6661   4
  -7   3  -6 28.6406 44.7489   4
  -7   3  -7 12.7490 41.0404   4
  -7   3  -8 218.631 56.7483   4
  -7   3  -9-7.97133 48.1173   4
  -7   3 -11 166.238 48.2133   4
  -7   3 -12 128.576 53.5730   4
  -7   2  11 72.0453 52.2785   4
  -7   2  11 41.6464 44.6718   3
  -7   2  10 97.2626 54.2134   4
  -7   2  10-65.8571 52.4586   3
  -7   2   9 108.158 53.4927   4
  -7   2   9 46.2845 50.3800   3
  -7   2   8 168.231 60.8427   4
  -7   2   8 140.444 58.9166   3
  -7   2   7 259.835 56.9512   4
  -7   2   6 94.5964 44.7027   4
  -7   2   5 53.9209 50.0474   4
  -7   2   4 87.7451 51.1206   4
  -7   2   3 360.238 65.1806   4
  -7   2   2 312.554 63.5174   4
  -7   2   1 107.353 49.2528   4
  -7   2   0 39.0811 42.7792   4
  -7   2  -1 6.97275 47.5966   4
  -7   2  -2 41.9591 44.1123   4
  -7   2  -3 6.60680 43.5598   4
  -7   2  -4 83.5766 53.4303   4
  -7   2  -5 142.574 50.6713   4
  -7   2  -6 46.0022 50.3924   4
  -7   2  -7 156.030 55.3757   4
  -7   2  -8 146.448 52.5401   4
  -7   2  -9 3.45025 41.6984   4
  -7   2 -10 131.681 45.8410   4
  -7   2 -11 34.4282 62.6200   4
  -7   1  13 52.4036 46.9471   4
  -7   1  12-103.733 52.0419   4
  -7   1  11-27.5606 49.4625   4
  -7   1  11 2.75029 47.0654   3
  -7   1  10 102.648 58.9500   4
  -7   1  10 78.2246 55.6706   3
  -7   1   9-26.6426 48.3252   4
  -7   1   9-56.1511 50.6132   3
  -7   1   8 23.9849 44.0555   4
  -7   1   8 62.1749 51.2675   3
  -7   1   7-9.61359 45.1947   4
  -7   1   6-12.4456 43.2036   4
  -7   1   5 56.0394 44.4963   4
  -7   1   4-23.0598 51.1095   4
  -7   1   3-7.18145 41.5789   4
  -7   1   2 3.07289 41.8459   4
  -7   1   1 39.0587 42.7239   4
  -7   1   0 59.9042 52.9275   4
  -7   1  -1 8.38093 51.4570   4
  -7   1  -2 68.6921 50.5896   4
  -7   1  -3 207.331 56.7843   4
  -7   1  -4 232.813 63.4123   4
  -7   1  -5 88.9306 49.0082   4
  -7   1  -6 1.29503 45.5116   4
  -7   1  -7 66.9856 49.8663   4
  -7   1  -8 24.2849 44.2577   4
  -7   1  -9 16.4335 48.1676   4
  -7   1 -10 219.232 61.7871   4
  -7   0  11 61.9287 48.1727   4
  -7   0  10 75.9401 50.0034   4
  -7   0  10 109.951 58.8101   3
  -7   0   9-47.2916 47.5405   4
  -7   0   9-88.8416 56.1474   3
  -7   0   8 161.091 52.8391   4
  -7   0   8 175.452 61.2824   3
  -7   0   7 47.3216 44.5786   4
  -7   0   6 63.7181 50.7094   4
  -7   0   5 32.3864 45.6057   4
  -7   0   4-1.93880 45.9943   4
  -7   0   3 73.7281 48.2200   4
  -7   0   2 43.8115 44.4801   4
  -7   0   1 5.07513 48.8785   4
  -7   0   0 589.477 72.3606   4
  -7   0  -1 1768.76 117.621   4
  -7   0  -2 889.853 93.1532   4
  -7   0  -3-53.8112 51.7992   4
  -7   0  -4 105.374 51.3630   4
  -7   0  -5 64.7683 46.6633   4
  -7   0  -6-22.7612 50.5319   4
  -7   0  -7 119.300 62.9675   4
  -7   0  -8 155.063 56.8522   4
  -7   0  -9 178.934 57.0662   4
  -7  -1  11 14.5900 53.2736   3
  -7  -1  10 119.167 66.7886   3
  -7  -1   9-58.9048 53.0869   3
  -7  -1   8 10.7479 46.5051   4
  -7  -1   8 129.808 57.4411   3
  -7  -1   7 147.035 52.7504   4
  -7  -1   6-9.21577 54.9580   4
  -7  -1   5 173.635 51.3559   4
  -7  -1   4 19.8859 41.1461   4
  -7  -1   3 140.020 51.0654   4
  -7  -1   2 368.242 66.0526   4
  -7  -1   1 241.667 57.7622   4
  -7  -1   0 37.2973 46.3557   4
  -7  -1  -1 67.5841 56.5357   4
  -7  -1  -2 235.189 59.6346   4
  -7  -1  -3 241.809 64.1597   4
  -7  -1  -4 65.6344 51.5329   4
  -7  -1  -5 58.2222 44.7842   4
  -7  -1  -6-67.7737 52.5361   4
  -7  -1  -7 60.5475 52.9075   4
  -7  -2  10-127.592 71.7705   3
  -7  -2   9 39.0254 55.4648   3
  -7  -2   8 24.7146 50.9734   3
  -7  -2   8-6.12785 39.3398   8
  -7  -2   7 14.2156 39.4598   8
  -7  -2   6 168.831 50.5658   4
  -7  -2   6 154.547 37.9566   8
  -7  -2   5 96.2096 53.5217   4
  -7  -2   4 333.573 67.4293   4
  -7  -2   3 224.251 59.1045   4
  -7  -2   2 43.2881 46.6851   4
  -7  -2   1 172.911 63.0037   4
  -7  -2   0 423.017 69.5162   4
  -7  -2  -1 379.809 75.0920   4
  -7  -2  -2 71.5484 52.9818   4
  -7  -2  -3 104.494 58.1844   4
  -7  -2  -4 54.7326 53.8960   4
  -7  -2  -5 136.606 56.5438   4
  -7  -2  -6-51.4724 55.9450   4
  -7  -3  10 8.81629 40.6718   8
  -7  -3   9 42.3896 57.8064   3
  -7  -3   9 28.8420 38.0491   8
  -7  -3   8 27.3432 45.2156   8
  -7  -3   7 3.98699 38.0156   8
  -7  -3   6 173.548 52.2447   8
  -7  -3   5 141.318 57.5334   8
  -7  -3   4 26.1155 41.6123   8
  -7  -3   3 318.579 66.7002   8
  -7  -3   3 257.140 61.9677   4
  -7  -3   2 152.000 57.2389   4
  -7  -3   1 85.2586 50.4422   4
  -7  -3   0 28.8684 48.3377   4
  -7  -3  -1 73.8012 49.8529   4
  -7  -3  -2 149.917 60.8189   4
  -7  -3  -3-36.6631 54.0313   4
  -7  -3  -4 35.6528 48.0101   4
  -7  -4   0 6.88077 43.3949   4
  -7  -4  -1-162.404 58.6369   4
  -7  -4  -2 177.656 65.8241   4
   8  -5  -2 91.4015 59.3168   5
   8  -5  -1 273.376 70.6951   5
   8  -5   1 144.787 63.8924   5
   8  -5   2 279.959 72.6700   5
   8  -5   4-91.3749 63.3600   5
   8  -5   5 193.650 72.0464   5
  -8   4   1-13.7459 50.5048   4
  -8   4   0-8.29441 51.0535   4
  -8   4  -1 87.0067 61.2448   4
  -8   4  -2-35.6712 43.9808   4
  -8   4  -3 27.0646 50.9859   4
  -8   4  -4 189.450 57.7781   4
  -8   3   4 115.729 65.1032   4
  -8   3   3-150.992 60.4578   4
  -8   3   2 142.843 58.8315   4
  -8   3   1 12.5283 46.3787   4
  -8   3   0 66.4458 55.9983   4
  -8   3  -1 252.409 59.2299   4
  -8   3  -2 8.16271 53.9179   4
  -8   3  -3 41.3644 47.8327   4
  -8   3  -4 95.4007 48.9362   4
  -8   2   5-88.3435 53.6966   4
  -8   2   4 7.17712 54.5607   4
  -8   2   3 81.7681 63.6545   4
  -8   2   2 294.907 70.3943   4
  -8   2   1 148.752 51.7173   4
  -8   2   0 57.2601 49.3396   4
  -8   2  -1-15.0370 47.8803   4
  -8   2  -2 137.583 55.4447   4
  -8   2  -3 239.301 66.0630   4
  -8   2  -4 103.828 59.0350   4
  -8   1   7 131.354 56.6849   4
  -8   1   6 263.103 65.0200   4
  -8   1   5 265.613 70.6053   4
  -8   1   4 174.917 63.3218   4
  -8   1   3 20.0588 51.7718   4
  -8   1   2 28.2275 50.4845   4
  -8   1   1 32.9060 50.4472   4
  -8   1   0 48.1317 47.1992   4
  -8   1  -1 67.7579 56.6849   4
  -8   1  -2-58.8089 55.4890   4
  -8   1  -3 111.639 61.8505   4
  -8   0   8-31.4556 49.8060   4
  -8   0   7 16.6655 56.8548   4
  -8   0   6 4.51318 53.9522   4
  -8   0   5 94.2236 52.6095   4
  -8   0   4 6.68908 52.5268   4
  -8   0   3 9.63638 50.7092   4
  -8   0   2-83.6156 54.2571   4
  -8   0   1 21.3058 49.8479   4
  -8   0   0-93.9850 65.7250   4
  -8   0  -1 95.9126 54.9390   4
  -8   0  -2-26.9179 54.0700   4
  -8  -1   7 60.1653 55.5999   4
  -8  -1   6-70.4782 55.2312   4
  -8  -1   5 137.493 57.5570   4
  -8  -1   4 22.6561 47.5810   4
  -8  -1   3 67.7825 56.3438   4
  -8  -1   2-35.9339 55.3513   4
  -8  -1   1 188.638 74.2372   4
  -8  -1   0 27.7194 55.5846   4
  -8  -2   4 143.236 59.0424   4
  -8  -2   3-43.3335 52.7108   4
   0   0   0    0.00    0.00   0
;
_shelx_hkl_checksum     28084
_shelx_res_file
;
TITL TK10 IN P-1
    shelx.res
    created by SHELXL-2018/3 at 14:11:30 on 26-Mar-2023
CELL 0.71073 6.6073 8.2708 16.984 102.385 91.745 99.903
ZERR 2 0.0005 0.0005 0.001 0.006 0.006 0.006
LATT 1
SFAC C H N O Cl
UNIT 34 36 6 8 2
OMIT -3 -8 14
OMIT 1 -1 3
LIST 4
SIZE 0.48 0.44 0.24
L.S. 14
acta
CONF
BOND $H
htab
EQIV $1 -x+2, -y+1, -z
HTAB C3 O2_$1
EQIV $2 -x+1, -y+2, -z+1
HTAB N2 O3_$2
HTAB N2 O3A_$2
HTAB N2 O4
HTAB N2 O4A
EQIV $4 x-1, y, z
HTAB C8 Cl1_$4
HTAB C8 Cl1_$3
HTAB C8 Cl1A_$3
HTAB C8 O4A_$3
HTAB C10 O3A_$2
DFIX 0.86 N2 H2B N2 H2C
SIMU 0.01 Cl1 > C17A
DELU 0.01 Cl1 > C17A
SIMU 0.01 O1a > C6
DELU 0.01 O1a > C6
bind Cl1 h8a_$3
eqiv $3 1-x, 1-y, 1-z
WGHT    0.052100    0.313700
FVAR       4.25027   0.74527   0.43706
PART   1
CL1   5    1.067973    0.698946    0.562687    21.00000    0.06077    0.07600 =
         0.09798   -0.01092    0.00272    0.00962
O3    4    0.796453    1.064919    0.603352    21.00000    0.05605    0.06865 =
         0.13922    0.04080    0.01360    0.01912
O4    4    0.606691    0.810032    0.595173    21.00000    0.04796    0.07688 =
         0.11514    0.01767   -0.00045   -0.00033
AFIX  66
C11   1    0.907608    0.897134    0.684256    21.00000    0.05344    0.03301 =
         0.09155    0.00881    0.00157   -0.00255
C12   1    1.054507    0.797435    0.661593    21.00000    0.05782    0.03999 =
         0.08811    0.00348   -0.00948    0.00020
C13   1    1.195947    0.777613    0.719461    21.00000    0.08709    0.05036 =
         0.10762    0.00693   -0.01566    0.01525
AFIX  43
H13   2    1.294232    0.710907    0.704298    21.00000   -1.20000
AFIX  65
C14   1    1.190490    0.857491    0.799993    21.00000    0.10992    0.06879 =
         0.09598    0.00854   -0.02897    0.01229
AFIX  43
H14   2    1.285124    0.844228    0.838711    21.00000   -1.20000
AFIX  65
C15   1    1.043593    0.957191    0.822657    21.00000    0.10692    0.06395 =
         0.09660    0.00436   -0.00426    0.00223
AFIX  43
H15   2    1.039942    1.010634    0.876538    21.00000   -1.20000
AFIX  65
C16   1    0.902151    0.977014    0.764790    21.00000    0.07729    0.04928 =
         0.10148    0.00930    0.00893    0.00737
AFIX  43
H16   2    0.803866    1.043720    0.779953    21.00000   -1.20000
AFIX   0
C17   1    0.761200    0.929981    0.626336    21.00000    0.04653    0.04835 =
         0.10116    0.00904    0.00956    0.00699
PART   2
same .004 cl1 > c16
CL1A  5    1.072291    0.694887    0.599417   -21.00000    0.07111    0.07900 =
         0.13958   -0.00409    0.02029    0.01655
O3A   4    0.740892    1.065435    0.622698   -21.00000    0.06445    0.06292 =
         0.12803    0.02985    0.01741    0.02436
O4A   4    0.653910    0.785466    0.584065   -21.00000    0.04837    0.06239 =
         0.10442    0.01357    0.00350    0.00509
AFIX  66
C11A  1    0.877457    0.906077    0.701599   -21.00000    0.05724    0.03759 =
         0.09903    0.00882    0.00100    0.00454
C12A  1    1.029644    0.807826    0.692299   -21.00000    0.06329    0.03918 =
         0.09811    0.00949   -0.00726    0.00361
C13A  1    1.145781    0.795141    0.759600   -21.00000    0.08499    0.05447 =
         0.10336    0.00954   -0.01486    0.01147
AFIX  43
H13A  2    1.247604    0.729405    0.753378   -21.00000   -1.20000
AFIX  65
C14A  1    1.109730    0.880707    0.836202   -21.00000    0.09554    0.06821 =
         0.10526    0.00924   -0.00972    0.00906
AFIX  43
H14A  2    1.187433    0.872219    0.881231   -21.00000   -1.20000
AFIX  65
C15A  1    0.957544    0.978958    0.845503   -21.00000    0.08857    0.06649 =
         0.10610    0.01096   -0.00047    0.00104
AFIX  43
H15A  2    0.933424    1.036208    0.896755   -21.00000   -1.20000
AFIX  65
C16A  1    0.841406    0.991645    0.778203   -21.00000    0.08000    0.05371 =
         0.10134    0.00829    0.00208    0.00086
AFIX  43
H16A  2    0.739583    1.057381    0.784426   -21.00000   -1.20000
AFIX   0
C17A  1    0.734709    0.903854    0.617365   -21.00000    0.05058    0.04735 =
         0.10210    0.01459    0.00622    0.01083
O1A   4    0.436814    0.141963   -0.067831    31.00000    0.14510    0.13445 =
         0.10673   -0.03477   -0.03122   -0.00707
O2A   4    0.725489    0.296948   -0.074927    31.00000    0.13492    0.12224 =
         0.10266   -0.01909    0.00493    0.01875
N3A   3    0.574564    0.251921   -0.038468    31.00000    0.11731    0.08979 =
         0.08861   -0.00738   -0.01403    0.00740
AFIX  66
C1A   1    0.548310    0.532705    0.199090    31.00000    0.09043    0.03286 =
         0.07993   -0.00116   -0.01367    0.00168
C2A   1    0.713311    0.572999    0.153641    31.00000    0.09524    0.05279 =
         0.09107   -0.00114   -0.01381   -0.00467
AFIX  43
H2    2    0.820154    0.661738    0.175667    31.00000   -1.20000
AFIX  65
C3A   1    0.718623    0.480662    0.075273    31.00000    0.09416    0.07158 =
         0.08747    0.00388   -0.00992   -0.00056
AFIX  43
H3    2    0.829021    0.507621    0.044865    31.00000   -1.20000
AFIX  65
C4A   1    0.558934    0.348030    0.042352    31.00000    0.10352    0.06793 =
         0.07378   -0.00064   -0.01751    0.00138
C5A   1    0.393931    0.307735    0.087800    31.00000    0.11218    0.07142 =
         0.07706    0.00033   -0.01655   -0.00909
AFIX  43
H5    2    0.287089    0.218996    0.065773    31.00000   -1.20000
AFIX  65
C6A   1    0.388617    0.400071    0.166168    31.00000    0.10704    0.06309 =
         0.07884   -0.00145   -0.01708   -0.00640
AFIX  43
H6    2    0.278218    0.373111    0.196576    31.00000   -1.20000
AFIX   0
PART   1
same o1a > c6a
O1    4    0.547289    0.130611   -0.080778   -31.00000    0.14608    0.12319 =
         0.11579   -0.04320   -0.00613   -0.01566
O2    4    0.835973    0.289342   -0.075519   -31.00000    0.14400    0.14991 =
         0.13966   -0.05139    0.03565   -0.01112
N3    3    0.675310    0.245538   -0.046490   -31.00000    0.12477    0.09019 =
         0.08786   -0.00786   -0.00288   -0.00785
AFIX  66
C1    1    0.578448    0.506345    0.189389   -31.00000    0.09033    0.03269 =
         0.08185    0.00566   -0.01686    0.00701
C2    1    0.764113    0.550414    0.156193   -31.00000    0.09879    0.05878 =
         0.09236   -0.00420   -0.00263   -0.00396
AFIX  43
H2A   2    0.866018    0.635336    0.185813   -31.00000   -1.20000
AFIX  65
C3    1    0.797469    0.467557    0.078727   -31.00000    0.10303    0.07405 =
         0.08996   -0.00241   -0.00454   -0.00497
AFIX  43
H3A   2    0.921692    0.497043    0.056517   -31.00000   -1.20000
AFIX  65
C4    1    0.645161    0.340631    0.034455   -31.00000    0.10456    0.06774 =
         0.07574    0.00429   -0.01191    0.00376
C5    1    0.459495    0.296560    0.067650   -31.00000    0.10787    0.06755 =
         0.06896    0.00194   -0.01500   -0.01001
AFIX  43
H5A   2    0.357591    0.211638    0.038029   -31.00000   -1.20000
AFIX  65
C6    1    0.426137    0.379416    0.145116   -31.00000    0.10136    0.05794 =
         0.07022   -0.00062   -0.01169   -0.01066
AFIX  43
H6A   2    0.301914    0.349929    0.167326   -31.00000   -1.20000
AFIX   0
PART   0
N1    3    0.553242    0.595746    0.274699    11.00000    0.07672    0.04197 =
         0.09917    0.00759   -0.00415   -0.01142
N2    3    0.506430    0.771652    0.435814    11.00000    0.05427    0.04247 =
         0.10257    0.01015    0.00182    0.00794
H2B   2    0.417167    0.833509    0.425222    11.00000   -1.20000
H2C   2    0.530414    0.795013    0.489203    11.00000   -1.20000
C7    1    0.368327    0.552589    0.316229    11.00000    0.07942    0.05082 =
         0.12730    0.00428   -0.00553   -0.01743
AFIX  23
H7A   2    0.313237    0.433276    0.297924    11.00000   -1.20000
H7B   2    0.264769    0.614262    0.302794    11.00000   -1.20000
AFIX   0
C8    1    0.413587    0.593544    0.405396    11.00000    0.08575    0.04245 =
         0.12085    0.00986    0.01402   -0.00174
AFIX  23
H8A   2    0.286923    0.568239    0.431384    11.00000   -1.20000
H8B   2    0.506956    0.523703    0.419185    11.00000   -1.20000
AFIX   0
C9    1    0.695472    0.812562    0.394688    11.00000    0.06120    0.07372 =
         0.11088   -0.01020    0.01060   -0.01552
AFIX  23
H9A   2    0.796744    0.749561    0.408843    11.00000   -1.20000
H9B   2    0.752465    0.931538    0.412976    11.00000   -1.20000
AFIX   0
C10   1    0.653233    0.771388    0.305283    11.00000    0.09601    0.05433 =
         0.10492   -0.00435    0.01129   -0.02357
AFIX  23
H10A  2    0.565368    0.844595    0.290746    11.00000   -1.20000
H10B  2    0.781839    0.792344    0.279945    11.00000   -1.20000
AFIX   0
HKLF 4
REM  TK10 IN P-1
REM wR2 = 0.1623, GooF = S = 1.056, Restrained GooF = 1.045 for all data
REM R1 = 0.0653 for 1916 Fo > 4sig(Fo) and 0.1362 for all 3787 data
REM 357 parameters refined using 714 restraints
END
WGHT      0.0521      0.3137
REM Instructions for potential hydrogen bonds
HTAB C3 O2_$1
HTAB N2 O3_$2
HTAB N2 O3A_$2
HTAB N2 O4
HTAB N2 O4A
HTAB C8 Cl1_$4
HTAB C8 Cl1_$3
HTAB C8 Cl1A_$3
HTAB C8 O4A_$3
HTAB C10 O3A_$2
REM Highest difference peak  0.152,  deepest hole -0.148,  1-sigma level  0.030
Q1    1   1.1388  0.9174  0.8033  11.00000  0.05    0.15
Q2    1   0.5315  0.2922  0.0659  11.00000  0.05    0.14
Q3    1   0.7130  0.8386  0.2632  11.00000  0.05    0.13
Q4    1   0.5508  0.5234  0.2229  11.00000  0.05    0.13
Q5    1   0.9401  0.9364  0.7908  11.00000  0.05    0.13
Q6    1   1.1419  0.7002  0.6602  11.00000  0.05    0.12
Q7    1   0.6948  0.5609  0.1124  11.00000  0.05    0.12
Q8    1   1.1271  0.8308  0.5696  11.00000  0.05    0.12
Q9    1   0.6840  0.9858  0.4182  11.00000  0.05    0.12
Q10   1   0.3955  0.3815  0.0833  11.00000  0.05    0.11
Q11   1   0.5132  0.5604  0.3012  11.00000  0.05    0.11
Q12   1   0.6459  0.6505  0.3045  11.00000  0.05    0.11
Q13   1   1.0361  0.7730  0.6800  11.00000  0.05    0.10
Q14   1   0.8439  0.9110  0.7176  11.00000  0.05    0.10
Q15   1   0.7292  0.3785  0.0696  11.00000  0.05    0.10
Q16   1   0.8019  0.7090  0.3006  11.00000  0.05    0.10
Q17   1   0.7672  0.5111  0.0372  11.00000  0.05    0.10
Q18   1   0.2421  0.6111  0.4002  11.00000  0.05    0.10
Q19   1   0.4765  0.2196 -0.0815  11.00000  0.05    0.10
Q20   1   0.6128  0.5765  0.1482  11.00000  0.05    0.09
;
_shelx_res_checksum     34356
data_2
_audit_creation_method     'SHELXL-2018/3'
_chemical_name_systematic
;
4-(4-Nitrophenyl)piperazin-1-ium 2-bromobenzoate hemihydrate
;
_chemical_name_common     ?
_chemical_formula_moiety     'C10 H14 N3 O2 +, C7 H4 Br O2 -, 0.5(H2 O)'
_chemical_formula_sum     'C17 H19 Br N3 O4.50'
_chemical_formula_iupac     'C10 H14 N3 O2 +, C7 H4 Br O2 - , 0.5H2 O'
_chemical_formula_weight     417.26
_chemical_melting_point     ?
_space_group_crystal_system     triclinic
_space_group_name_H-M_alt     'P -1'
_space_group_name_Hall     '-P 1'
loop_
    _space_group_symop_operation_xyz
    'x, y, z'
    '-x, -y, -z'
_cell_length_a     7.2570(5)
_cell_length_b     9.7772(6)
_cell_length_c     14.2020(10)
_cell_angle_alpha     102.101(6)
_cell_angle_beta     99.534(6)
_cell_angle_gamma     110.981(6)
_cell_volume     887.41(11)
_cell_formula_units_Z     2
_cell_measurement_reflns_used     2832
_cell_measurement_theta_min     3.03
_cell_measurement_theta_max     27.92
_cell_measurement_temperature     293(2)
_exptl_crystal_description     prism
_exptl_crystal_colour     brown
_exptl_crystal_size_max     0.360
_exptl_crystal_size_mid     0.320
_exptl_crystal_size_min     0.200
_exptl_crystal_density_diffrn     1.562
_exptl_crystal_density_meas     ?
_exptl_crystal_density_method     ?
_exptl_crystal_F_000     426
_exptl_absorpt_coefficient_mu     2.347
_exptl_absorpt_correction_type     multi-scan
_exptl_absorpt_process_details
;
(CrysalisRed; Oxford Diffraction, 2009)
;
_exptl_absorpt_correction_T_min     0.78116
_exptl_absorpt_correction_T_max     1.00000
_diffrn_ambient_temperature     293(2)
_diffrn_source     ?
_diffrn_radiation_type     MoK\a
_diffrn_radiation_wavelength     0.71073
_diffrn_measurement_device_type     'Oxford Diffraction Xcalibur CCD'
_diffrn_measurement_method     \w
_diffrn_detector_area_resol_mean     ?
_diffrn_reflns_number     6177
_diffrn_reflns_av_R_equivalents     0.0163
_diffrn_reflns_av_unetI/netI     0.0423
_diffrn_reflns_theta_min     3.039
_diffrn_reflns_theta_max     27.980
_diffrn_reflns_theta_full     25.242
_diffrn_measured_fraction_theta_max     0.902
_diffrn_measured_fraction_theta_full     0.997
_diffrn_reflns_limit_h_min     -9
_diffrn_reflns_limit_h_max     9
_diffrn_reflns_limit_k_min     -12
_diffrn_reflns_limit_k_max     12
_diffrn_reflns_limit_l_min     -11
_diffrn_reflns_limit_l_max     18
_refine_special_details     ?
_reflns_number_total     3856
_reflns_number_gt     2478
_reflns_threshold_expression     'I > 2\s(I)'
_refine_ls_structure_factor_coef     Fsqd
_refine_ls_matrix_type     full
_refine_ls_R_factor_all     0.0692
_refine_ls_R_factor_gt     0.0360
_refine_ls_wR_factor_gt     0.0765
_refine_ls_wR_factor_ref     0.0843
_refine_ls_goodness_of_fit_ref     0.944
_refine_ls_restrained_S_all     1.234
_refine_ls_number_reflns     3856
_refine_ls_number_parameters     244
_refine_ls_number_restraints     5
_refine_ls_hydrogen_treatment     mixed
_refine_ls_weighting_scheme     calc
_refine_ls_weighting_details
                      'w=1/[\s^2^(Fo^2^)+(0.0444P)^2^] where P=(Fo^2^+2Fc^2^)/3'
_atom_sites_solution_hydrogens     mixed
_atom_sites_solution_primary     dual
_atom_sites_solution_secondary     difmap
_refine_ls_shift/su_max     0.000
_refine_ls_shift/su_mean     0.000
_refine_diff_density_max     0.508
_refine_diff_density_min     -0.326
_refine_ls_extinction_method     none
_refine_ls_extinction_coef     .
loop_
    _atom_type_symbol
    _atom_type_description
    _atom_type_scat_dispersion_real
    _atom_type_scat_dispersion_imag
    _atom_type_scat_source
    'C' 'C' 0.0033 0.0016
                         'International Tables Vol C Tables 4.2.6.8 and 6.1.1.4'
    'H' 'H' 0.0000 0.0000
                         'International Tables Vol C Tables 4.2.6.8 and 6.1.1.4'
    'Br' 'Br' -0.2901 2.4595
                         'International Tables Vol C Tables 4.2.6.8 and 6.1.1.4'
    'N' 'N' 0.0061 0.0033
                         'International Tables Vol C Tables 4.2.6.8 and 6.1.1.4'
    'O' 'O' 0.0106 0.0060
                         'International Tables Vol C Tables 4.2.6.8 and 6.1.1.4'
_computing_data_collection
;
CrysAlis CCD (Oxford Diffraction, 2009)
;
_computing_cell_refinement
;
CrysAlis RED (Oxford Diffraction, 2009)
;
_computing_data_reduction
;
CrysAlis RED (Oxford Diffraction, 2009)
;
_computing_structure_solution
;
<i>SHELXL2018</i> (Sheldrick, 2015b)
;
_computing_structure_refinement
;
<i>SHELXL2018/3</i> (Sheldrick, 2015a)
;
_computing_molecular_graphics
;
Olex2 1.5 (Dolomanov <i>et al.</i>,  2009)
;
_computing_publication_material
;
Olex2 1.5 (Dolomanov <i>et al.</i>,  2009)
;
loop_
    _atom_site_type_symbol
    _atom_site_label
    _atom_site_fract_x
    _atom_site_fract_y
    _atom_site_fract_z
    _atom_site_U_iso_or_equiv
    _atom_site_adp_type
    _atom_site_calc_flag
    _atom_site_occupancy
    _atom_site_disorder_assembly
    _atom_site_disorder_group
    O O1 0.4472(3) 0.9088(2) 0.57716(16) 0.0866(7) Uani d 1 . .
    O O2 0.1466(4) 0.7360(3) 0.53813(19) 0.0965(8) Uani d 1 . .
    N N1 0.5490(3) 0.3809(2) 0.27923(14) 0.0452(5) Uani d 1 . .
    N N2 0.6259(3) 0.1873(2) 0.12301(15) 0.0462(5) Uani d 1 . .
    H H2A 0.686(3) 0.132(3) 0.1015(18) 0.055 Uiso d 1 . .
    H H2B 0.556(3) 0.198(3) 0.0700(14) 0.055 Uiso d 1 . .
    N N3 0.3218(4) 0.7818(3) 0.53126(16) 0.0593(6) Uani d 1 . .
    C C1 0.3797(4) 0.6788(3) 0.46525(17) 0.0447(6) Uani d 1 . .
    C C2 0.2487(4) 0.5276(3) 0.4245(2) 0.0540(7) Uani d 1 . .
    H H2 0.123215 0.491207 0.439437 0.065 Uiso calc 1 . .
    C C3 0.3015(4) 0.4304(3) 0.36200(19) 0.0518(6) Uani d 1 . .
    H H3 0.209824 0.328530 0.333702 0.062 Uiso calc 1 . .
    C C4 0.4910(3) 0.4806(2) 0.33958(16) 0.0399(5) Uani d 1 . .
    C C5 0.6204(4) 0.6357(3) 0.38273(19) 0.0493(6) Uani d 1 . .
    H H5 0.746350 0.673689 0.368381 0.059 Uiso calc 1 . .
    C C6 0.5675(4) 0.7326(3) 0.44508(18) 0.0505(6) Uani d 1 . .
    H H6 0.657730 0.834750 0.473932 0.061 Uiso calc 1 . .
    C C7 0.3935(4) 0.2306(3) 0.2201(2) 0.0611(8) Uani d 1 . .
    H H7A 0.307731 0.241586 0.164666 0.073 Uiso calc 1 . .
    H H7B 0.307496 0.187484 0.261102 0.073 Uiso calc 1 . .
    C C8 0.4847(5) 0.1232(3) 0.1806(2) 0.0676(8) Uani d 1 . .
    H H8A 0.557431 0.102503 0.235884 0.081 Uiso calc 1 . .
    H H8B 0.376210 0.026977 0.138441 0.081 Uiso calc 1 . .
    C C9 0.7856(4) 0.3349(3) 0.1852(2) 0.0781(10) Uani d 1 . .
    H H9A 0.874756 0.378980 0.145729 0.094 Uiso calc 1 . .
    H H9B 0.867453 0.319121 0.239824 0.094 Uiso calc 1 . .
    C C10 0.6991(5) 0.4438(3) 0.2265(3) 0.0808(10) Uani d 1 . .
    H H10A 0.809491 0.536313 0.271886 0.097 Uiso calc 1 . .
    H H10B 0.635383 0.471694 0.172320 0.097 Uiso calc 1 . .
    Br Br1 0.92610(5) -0.00832(3) 0.31967(2) 0.06679(14) Uani d 1 . .
    O O3 0.8488(3) 0.0263(3) 0.09269(16) 0.0782(6) Uani d 1 . .
    O O4 0.6156(3) -0.2125(3) 0.03302(17) 0.0860(7) Uani d 1 . .
    C C11 0.9379(3) -0.1685(3) 0.12893(18) 0.0438(6) Uani d 1 . .
    C C12 1.0135(4) -0.1304(3) 0.23087(19) 0.0469(6) Uani d 1 . .
    C C13 1.1536(4) -0.1827(3) 0.2715(2) 0.0609(7) Uani d 1 . .
    H H13 1.201561 -0.157757 0.340436 0.073 Uiso calc 1 . .
    C C14 1.2204(4) -0.2701(3) 0.2107(3) 0.0671(8) Uani d 1 . .
    H H14 1.316352 -0.303199 0.238116 0.080 Uiso calc 1 . .
    C C15 1.1471(4) -0.3102(3) 0.1086(2) 0.0630(8) Uani d 1 . .
    H H15 1.193664 -0.369875 0.067067 0.076 Uiso calc 1 . .
    C C16 1.0048(4) -0.2615(3) 0.0683(2) 0.0545(7) Uani d 1 . .
    H H16 0.952495 -0.291267 -0.000611 0.065 Uiso calc 1 . .
    C C17 0.7895(5) -0.1121(4) 0.0817(2) 0.0564(7) Uani d 1 . .
    O O1W 0.5508(9) -0.5202(7) -0.0662(6) 0.138(2) Uani d 0.5 A -1
    H H1W1 0.435882 -0.430124 -0.060307 0.207 Uiso d 0.5 A -1
    H H1W2 0.458306 -0.629327 -0.042348 0.207 Uiso d 0.5 A -1
loop_
    _atom_site_aniso_label
    _atom_site_aniso_U_11
    _atom_site_aniso_U_22
    _atom_site_aniso_U_33
    _atom_site_aniso_U_12
    _atom_site_aniso_U_13
    _atom_site_aniso_U_23
    O1 0.0975(16) 0.0587(13) 0.0842(15) 0.0191(13) 0.0368(13) -0.0055(11)
    O2 0.0777(15) 0.0870(16) 0.1195(19) 0.0333(13) 0.0502(15) 0.0009(14)
    N1 0.0415(11) 0.0324(10) 0.0568(12) 0.0109(9) 0.0146(10) 0.0093(9)
    N2 0.0471(13) 0.0423(12) 0.0490(12) 0.0236(10) 0.0069(10) 0.0080(10)
    N3 0.0699(17) 0.0574(15) 0.0511(13) 0.0261(14) 0.0222(13) 0.0119(11)
    C1 0.0523(15) 0.0453(14) 0.0398(13) 0.0228(13) 0.0121(12) 0.0143(11)
    C2 0.0445(14) 0.0516(15) 0.0666(17) 0.0165(13) 0.0229(13) 0.0177(13)
    C3 0.0435(15) 0.0382(13) 0.0670(17) 0.0108(12) 0.0159(13) 0.0112(12)
    C4 0.0384(13) 0.0357(12) 0.0452(13) 0.0148(11) 0.0067(11) 0.0149(10)
    C5 0.0413(14) 0.0372(13) 0.0630(16) 0.0100(11) 0.0163(12) 0.0105(12)
    C6 0.0506(15) 0.0378(13) 0.0524(15) 0.0121(12) 0.0083(13) 0.0066(11)
    C7 0.0520(16) 0.0403(14) 0.0762(18) 0.0041(13) 0.0293(15) 0.0039(13)
    C8 0.088(2) 0.0366(14) 0.0735(18) 0.0160(15) 0.0382(17) 0.0111(13)
    C9 0.0509(17) 0.0548(17) 0.101(2) 0.0095(14) 0.0262(17) -0.0155(16)
    C10 0.075(2) 0.0370(15) 0.125(3) 0.0103(14) 0.061(2) 0.0078(16)
    Br1 0.0855(2) 0.05620(19) 0.05928(19) 0.02352(16) 0.03290(16) 0.01687(13)
    O3 0.1037(16) 0.0759(15) 0.0967(15) 0.0672(14) 0.0419(13) 0.0421(12)
    O4 0.0686(14) 0.1081(18) 0.0862(15) 0.0493(15) -0.0021(13) 0.0322(14)
    C11 0.0435(13) 0.0383(13) 0.0501(14) 0.0172(11) 0.0089(12) 0.0154(11)
    C12 0.0479(14) 0.0379(13) 0.0538(15) 0.0126(12) 0.0135(12) 0.0194(11)
    C13 0.0569(17) 0.0535(16) 0.0625(17) 0.0141(15) 0.0009(15) 0.0236(14)
    C14 0.0530(17) 0.0570(18) 0.094(2) 0.0271(15) 0.0038(17) 0.0318(17)
    C15 0.0583(17) 0.0508(16) 0.088(2) 0.0320(15) 0.0202(16) 0.0180(15)
    C16 0.0564(16) 0.0532(16) 0.0554(15) 0.0288(14) 0.0108(13) 0.0107(13)
    C17 0.067(2) 0.076(2) 0.0507(15) 0.0494(18) 0.0227(15) 0.0258(15)
    O1W 0.118(4) 0.096(4) 0.197(7) 0.036(4) 0.044(4) 0.046(4)
_geom_special_details
;
 All esds (except the esd in the dihedral angle between two l.s. planes)
 are estimated using the full covariance matrix.  The cell esds are taken
 into account individually in the estimation of esds in distances, angles
 and torsion angles; correlations between esds in cell parameters are only
 used when they are defined by crystal symmetry.  An approximate (isotropic)
 treatment of cell esds is used for estimating esds involving l.s. planes.
;
loop_
    _geom_bond_atom_site_label_1
    _geom_bond_atom_site_label_2
    _geom_bond_site_symmetry_2
    _geom_bond_distance
    _geom_bond_publ_flag
    O1 N3 . 1.204(3) ?
    O2 N3 . 1.216(3) ?
    N1 C4 . 1.387(3) ?
    N1 C10 . 1.452(3) ?
    N1 C7 . 1.456(3) ?
    N2 C9 . 1.461(3) ?
    N2 C8 . 1.465(3) ?
    N2 H2A . 0.846(16) ?
    N2 H2B . 0.881(16) ?
    N3 C1 . 1.452(3) ?
    C1 C2 . 1.370(3) ?
    C1 C6 . 1.376(3) ?
    C2 C3 . 1.363(3) ?
    C2 H2 . 0.9300 ?
    C3 C4 . 1.400(3) ?
    C3 H3 . 0.9300 ?
    C4 C5 . 1.399(3) ?
    C5 C6 . 1.361(3) ?
    C5 H5 . 0.9300 ?
    C6 H6 . 0.9300 ?
    C7 C8 . 1.492(3) ?
    C7 H7A . 0.9700 ?
    C7 H7B . 0.9700 ?
    C8 H8A . 0.9700 ?
    C8 H8B . 0.9700 ?
    C9 C10 . 1.487(4) ?
    C9 H9A . 0.9700 ?
    C9 H9B . 0.9700 ?
    C10 H10A . 0.9700 ?
    C10 H10B . 0.9700 ?
    Br1 C12 . 1.896(2) ?
    O3 C17 . 1.230(3) ?
    O4 C17 . 1.254(3) ?
    C11 C12 . 1.378(3) ?
    C11 C16 . 1.389(3) ?
    C11 C17 . 1.502(4) ?
    C12 C13 . 1.389(4) ?
    C13 C14 . 1.355(4) ?
    C13 H13 . 0.9300 ?
    C14 C15 . 1.377(4) ?
    C14 H14 . 0.9300 ?
    C15 C16 . 1.375(4) ?
    C15 H15 . 0.9300 ?
    C16 H16 . 0.9300 ?
    O1W H1W1 . 1.4134 ?
    O1W H1W2 . 1.1905 ?
loop_
    _geom_angle_atom_site_label_1
    _geom_angle_atom_site_label_2
    _geom_angle_atom_site_label_3
    _geom_angle_site_symmetry_1
    _geom_angle_site_symmetry_3
    _geom_angle
    _geom_angle_publ_flag
    C4 N1 C10 . . 118.22(18) ?
    C4 N1 C7 . . 118.65(17) ?
    C10 N1 C7 . . 112.0(2) ?
    C9 N2 C8 . . 109.6(2) ?
    C9 N2 H2A . . 106.7(16) ?
    C8 N2 H2A . . 114.7(17) ?
    C9 N2 H2B . . 110.9(17) ?
    C8 N2 H2B . . 108.5(16) ?
    H2A N2 H2B . . 106(2) ?
    O1 N3 O2 . . 122.2(2) ?
    O1 N3 C1 . . 119.5(2) ?
    O2 N3 C1 . . 118.3(2) ?
    C2 C1 C6 . . 120.1(2) ?
    C2 C1 N3 . . 119.9(2) ?
    C6 C1 N3 . . 120.0(2) ?
    C3 C2 C1 . . 120.2(2) ?
    C3 C2 H2 . . 119.9 ?
    C1 C2 H2 . . 119.9 ?
    C2 C3 C4 . . 121.4(2) ?
    C2 C3 H3 . . 119.3 ?
    C4 C3 H3 . . 119.3 ?
    N1 C4 C5 . . 121.73(19) ?
    N1 C4 C3 . . 121.6(2) ?
    C5 C4 C3 . . 116.6(2) ?
    C6 C5 C4 . . 121.9(2) ?
    C6 C5 H5 . . 119.0 ?
    C4 C5 H5 . . 119.0 ?
    C5 C6 C1 . . 119.7(2) ?
    C5 C6 H6 . . 120.2 ?
    C1 C6 H6 . . 120.2 ?
    N1 C7 C8 . . 112.2(2) ?
    N1 C7 H7A . . 109.2 ?
    C8 C7 H7A . . 109.2 ?
    N1 C7 H7B . . 109.2 ?
    C8 C7 H7B . . 109.2 ?
    H7A C7 H7B . . 107.9 ?
    N2 C8 C7 . . 111.3(2) ?
    N2 C8 H8A . . 109.4 ?
    C7 C8 H8A . . 109.4 ?
    N2 C8 H8B . . 109.4 ?
    C7 C8 H8B . . 109.4 ?
    H8A C8 H8B . . 108.0 ?
    N2 C9 C10 . . 112.0(2) ?
    N2 C9 H9A . . 109.2 ?
    C10 C9 H9A . . 109.2 ?
    N2 C9 H9B . . 109.2 ?
    C10 C9 H9B . . 109.2 ?
    H9A C9 H9B . . 107.9 ?
    N1 C10 C9 . . 112.8(2) ?
    N1 C10 H10A . . 109.0 ?
    C9 C10 H10A . . 109.0 ?
    N1 C10 H10B . . 109.0 ?
    C9 C10 H10B . . 109.0 ?
    H10A C10 H10B . . 107.8 ?
    C12 C11 C16 . . 118.0(2) ?
    C12 C11 C17 . . 122.6(2) ?
    C16 C11 C17 . . 119.3(2) ?
    C11 C12 C13 . . 120.8(2) ?
    C11 C12 Br1 . . 121.09(19) ?
    C13 C12 Br1 . . 118.1(2) ?
    C14 C13 C12 . . 120.0(3) ?
    C14 C13 H13 . . 120.0 ?
    C12 C13 H13 . . 120.0 ?
    C13 C14 C15 . . 120.4(3) ?
    C13 C14 H14 . . 119.8 ?
    C15 C14 H14 . . 119.8 ?
    C16 C15 C14 . . 119.7(3) ?
    C16 C15 H15 . . 120.2 ?
    C14 C15 H15 . . 120.2 ?
    C15 C16 C11 . . 121.0(3) ?
    C15 C16 H16 . . 119.5 ?
    C11 C16 H16 . . 119.5 ?
    O3 C17 O4 . . 126.0(3) ?
    O3 C17 C11 . . 117.9(3) ?
    O4 C17 C11 . . 116.2(3) ?
    H1W1 O1W H1W2 . . 105.4 ?
loop_
    _geom_torsion_atom_site_label_1
    _geom_torsion_atom_site_label_2
    _geom_torsion_atom_site_label_3
    _geom_torsion_atom_site_label_4
    _geom_torsion_site_symmetry_1
    _geom_torsion_site_symmetry_2
    _geom_torsion_site_symmetry_3
    _geom_torsion_site_symmetry_4
    _geom_torsion
    _geom_torsion_publ_flag
    O1 N3 C1 C2 . . . . 170.2(3) ?
    O2 N3 C1 C2 . . . . -9.8(4) ?
    O1 N3 C1 C6 . . . . -8.7(4) ?
    O2 N3 C1 C6 . . . . 171.2(3) ?
    C6 C1 C2 C3 . . . . -1.4(4) ?
    N3 C1 C2 C3 . . . . 179.7(2) ?
    C1 C2 C3 C4 . . . . 1.4(4) ?
    C10 N1 C4 C5 . . . . -26.0(3) ?
    C7 N1 C4 C5 . . . . -167.1(2) ?
    C10 N1 C4 C3 . . . . 155.3(3) ?
    C7 N1 C4 C3 . . . . 14.2(3) ?
    C2 C3 C4 N1 . . . . 177.4(2) ?
    C2 C3 C4 C5 . . . . -1.3(4) ?
    N1 C4 C5 C6 . . . . -177.4(2) ?
    C3 C4 C5 C6 . . . . 1.4(4) ?
    C4 C5 C6 C1 . . . . -1.4(4) ?
    C2 C1 C6 C5 . . . . 1.4(4) ?
    N3 C1 C6 C5 . . . . -179.6(2) ?
    C4 N1 C7 C8 . . . . -165.1(2) ?
    C10 N1 C7 C8 . . . . 51.5(3) ?
    C9 N2 C8 C7 . . . . 57.1(3) ?
    N1 C7 C8 N2 . . . . -55.5(3) ?
    C8 N2 C9 C10 . . . . -56.2(3) ?
    C4 N1 C10 C9 . . . . 165.9(2) ?
    C7 N1 C10 C9 . . . . -50.6(4) ?
    N2 C9 C10 N1 . . . . 53.6(4) ?
    C16 C11 C12 C13 . . . . 0.5(4) ?
    C17 C11 C12 C13 . . . . -178.8(2) ?
    C16 C11 C12 Br1 . . . . -178.41(17) ?
    C17 C11 C12 Br1 . . . . 2.4(3) ?
    C11 C12 C13 C14 . . . . 1.2(4) ?
    Br1 C12 C13 C14 . . . . -179.9(2) ?
    C12 C13 C14 C15 . . . . -1.3(4) ?
    C13 C14 C15 C16 . . . . -0.2(4) ?
    C14 C15 C16 C11 . . . . 1.9(4) ?
    C12 C11 C16 C15 . . . . -2.0(4) ?
    C17 C11 C16 C15 . . . . 177.2(3) ?
    C12 C11 C17 O3 . . . . 65.2(3) ?
    C16 C11 C17 O3 . . . . -114.1(3) ?
    C12 C11 C17 O4 . . . . -115.8(3) ?
    C16 C11 C17 O4 . . . . 64.9(3) ?
loop_
    _geom_hbond_atom_site_label_D
    _geom_hbond_atom_site_label_H
    _geom_hbond_atom_site_label_A
    _geom_hbond_site_symmetry_A
    _geom_hbond_distance_DH
    _geom_hbond_distance_HA
    _geom_hbond_distance_DA
    _geom_hbond_angle_DHA
    _geom_hbond_publ_flag
    N2 H2A O3 . 0.846(16) 1.832(18) 2.655(3) 164(2) yes
    N2 H2B O4 2_655 0.881(16) 1.824(17) 2.701(3) 173(2) yes
    C2 H2 O2 2_566 0.93 2.50 3.307(4) 145.1 yes
    C7 H7B Br1 1_455 0.97 3.11 4.032(2) 160.1 yes
    C10 H10B O1W 2_655 0.97 2.10 3.057(8) 169.1 yes
_shelx_space_group_comment
;
The symmetry employed for this shelxl refinement is uniquely defined
by the following loop, which should always be used as a source of
symmetry information in preference to the above space-group names.
They are only intended as comments.
;
_shelx_estimated_absorpt_T_min     0.485
_shelx_estimated_absorpt_T_max     0.651
_shelx_hkl_file
;
   0   0   2 5395.03 36.4547   0
   0   0   3 1302.63 22.3304   1
   0   0   3 1365.13 24.9417   0
   0   0   4 608.009 19.8759   1
   0   0   5 11103.8 77.1496   1
   0   0   6 234.488 20.8436   1
   0   0   6 254.926 18.2530   4
   0   0   7 123.180 22.5295   1
   0   0   7 146.773 18.7499   4
   0   0   8 5965.82 65.7080   4
   0   0   8 5774.47 75.0427   1
   0   0   9 5438.77 78.4537   1
   0   0   9 5757.23 68.7963   4
   0   0  10 87.1182 25.7285   4
   0   0  10 108.569 30.8379   1
   0   0  11 757.464 56.0773   6
   0   0  11 751.446 45.2826   1
   0   0  12 43.7817 35.2183   1
   0   0  12 34.5701 42.9320   6
   0   0  13 257.276 56.1967   6
   0   0  13 249.010 41.8327   1
   0   0  14 458.011 61.6422   6
   0   0  15 159.769 54.0746   6
   0   0  16 35.6599 57.5454   6
   0  -1  17 41.2849 57.0411   6
   0  -1  16 83.6628 63.4368   6
   0  -1  15 9.89064 53.7842   6
   0  -1  14 1166.05 62.4543   1
   0  -1  14 1153.95 70.8469   6
   0  -1  13 613.038 50.1370   1
   0  -1  13 575.413 57.5681   6
   0  -1  12 833.442 47.4910   1
   0  -1  12 858.590 60.9223   6
   0  -1  12 812.886 42.2718   4
   0  -1  11 2201.94 61.6168   1
   0  -1  11 2167.67 54.9044   4
   0  -1  10 561.948 38.0645   1
   0  -1   9 2529.13 56.8182   1
   0  -1   8 5024.42 69.9808   1
   0  -1   7 826.440 31.3565   1
   0  -1   6 617.889 25.6322   1
   0  -1   5 27301.0 121.466   1
   0  -1   4 13851.4 78.4496   1
   0  -1   3 201.375 12.4854   1
   0  -1   2 7506.81 44.9024   1
   0   1   1 1297.65 20.6374   0
   0   1   2 1516.54 26.3375   0
   0  -1  -2 1556.67 21.9420   1
   0   1   3 13683.1 72.3876   1
   0   1   3 13905.5 81.1053   0
   0   1   3 13736.3 57.3691   4
   0   1   4 2458.03 36.2448   1
   0   1   4 2451.20 29.0127   4
   0   1   4 2381.59 41.2181   0
   0   1   5 5995.54 60.8923   1
   0   1   5 6203.47 49.9317   4
   0   1   5 6516.75 69.8299   0
   0   1   6 5446.44 51.7705   4
   0   1   6 5549.93 71.6445   0
   0   1   6 5342.99 63.4849   1
   0   1   7 26.5240 16.3258   4
   0   1   7 26.9110 28.7290   0
   0   1   7 36.8378 21.9622   1
   0   1   8 3684.03 50.7841   4
   0   1   8 3504.57 61.6134   1
   0   1   8 3461.10 69.1028   0
   0   1   9 1959.68 53.1982   1
   0   1   9 2100.77 68.0667   6
   0   1   9 2013.85 42.6470   4
   0   1  10 911.895 44.2742   1
   0   1  10 906.152 55.6297   6
   0   1  11 2502.62 65.4231   1
   0   1  11 2489.77 82.0926   6
   0   1  12 271.880 47.1781   6
   0   1  12 257.876 41.6316   1
   0   1  13 189.217 54.6143   6
   0   1  14 340.498 59.1910   6
   0   1  15-32.8734 58.1539   6
   0   1  16 310.075 69.0957   6
   0  -2  17 179.147 64.7642   6
   0  -2  16 104.760 61.1040   6
   0  -2  15 28.5291 54.0146   6
   0  -2  15 31.2966 45.1795   1
   0  -2  14 475.603 52.8214   1
   0  -2  14 466.080 58.5500   6
   0  -2  13 161.345 49.4732   6
   0  -2  13 171.515 43.0978   1
   0  -2  12 2493.39 81.5509   6
   0  -2  12 2399.26 69.2861   1
   0  -2  11 1473.96 54.6740   1
   0  -2  10 634.344 39.3787   1
   0  -2   9 955.936 41.0190   1
   0  -2   8 7064.72 83.9180   1
   0  -2   7 79.8517 22.1614   1
   0  -2   6 3607.09 53.6565   1
   0  -2   5 5802.85 61.9070   1
   0  -2   4 37512.9 142.035   1
   0  -2   3 111224. 909.600   1
   0  -2   2 18839.1 90.8957   1
   0   2  -2 18839.2 83.2422   3
   0   2  -1 15869.5 84.5651   3
   0  -2   1 15962.7 79.2745   1
   0   2   0 205.765 16.6420   3
   0  -2   0 192.727 14.7884   1
   0   2   0 219.217 17.1936   0
   0  -2  -1 400.619 16.6584   1
   0   2   1 451.903 20.5462   0
   0   2   1 425.514 15.1057   6
   0  -2  -2 14445.2 78.7834   1
   0   2   2 14443.6 88.9312   0
   0   2   2 14335.5 83.5989   6
   0   2   3 8214.64 50.6358   4
   0   2   3 8046.14 73.1966   6
   0  -2  -3 8192.51 63.8966   1
   0   2   3 8377.76 74.2292   0
   0   2   4 249.238 24.3904   0
   0   2   4 187.694 19.4901   1
   0   2   4 245.226 13.3538   4
   0   2   5 4449.81 58.0305   1
   0   2   5 4507.40 43.9557   4
   0   2   5 4432.56 65.6016   0
   0   2   6 4465.77 47.6052   4
   0   2   6 4458.80 74.3783   6
   0   2   6 4556.28 71.7607   0
   0   2   6 4328.88 61.5448   1
   0   2   7 59.8554 15.8428   4
   0   2   7 66.4227 32.6039   0
   0   2   7 60.7868 28.7237   6
   0   2   7 65.0497 23.7180   1
   0   2   8 3128.05 60.9861   3
   0   2   8 3297.29 76.4069   6
   0   2   8 3042.17 61.8522   1
   0   2   8 3208.60 71.6583   0
   0   2   9 1098.77 45.8222   1
   0   2   9 1174.33 56.9520   0
   0   2   9 1221.54 57.6562   6
   0   2  10 416.238 47.7358   6
   0   2  10 385.153 48.6698   0
   0   2  10 439.438 40.0113   1
   0   2  11 1792.64 73.3269   6
   0   2  12 1303.72 71.9852   6
   0   2  13 12.6995 48.1824   6
   0   2  14 104.615 57.0069   6
   0   2  15 49.4291 56.1359   6
   0  -3  18-4.50533 68.1885   6
   0  -3  17 337.541 60.9732   1
   0  -3  17 260.602 68.2337   6
   0  -3  16 123.411 54.4931   1
   0  -3  16 99.1572 54.3385   6
   0  -3  15 16.0169 51.7874   6
   0  -3  15 30.6716 47.0518   1
   0  -3  14 1162.47 71.8956   6
   0  -3  14 1172.70 63.5429   1
   0  -3  13 405.549 50.5949   6
   0  -3  13 387.618 49.8435   1
   0  -3  12 1523.49 61.3230   1
   0  -3  11 773.573 47.4678   1
   0  -3  10 839.260 44.2158   1
   0  -3   9 795.849 42.4520   1
   0  -3   8 2614.34 58.0892   1
   0  -3   7 132.070 26.1426   1
   0  -3   6 9995.78 93.3418   1
   0  -3   5 5850.10 69.1054   1
   0  -3   4 647.350 28.2969   1
   0  -3   3 12918.7 93.6866   1
   0   3  -3 12795.8 84.8112   3
   0   3  -2 1051.00 29.5966   3
   0  -3   2 1081.35 30.7072   1
   0   3  -1 621.723 25.7297   0
   0  -3   1 580.880 24.9230   1
   0   3  -1 528.759 25.6607   3
   0   3   0 3496.03 50.1971   0
   0  -3   0 3547.23 48.2782   1
   0   3   0 3593.37 55.0775   3
   0   3   0 3455.11 31.2385   6
   0   3   1 10705.2 94.6336   3
   0   3   1 11094.7 68.8102   6
   0   3   1 10915.9 88.7199   0
   0  -3  -1 11088.0 82.2498   1
   0   3   2 3783.48 56.6563   0
   0   3   2 3868.55 60.8982   3
   0  -3  -2 3994.10 51.7490   1
   0   3   2 3891.10 49.2834   6
   0  -3  -3 5419.91 60.9980   1
   0   3   3 5545.56 65.3213   6
   0   3   3 5350.12 74.0972   3
   0   3   3 5425.62 70.2582   0
   0   3   4 304.910 28.0074   3
   0   3   4 326.985 17.1710   4
   0   3   4 321.293 29.6829   0
   0  -3  -4 316.701 22.7948   1
   0   3   4 326.042 24.8370   6
   0   3   5 5477.81 78.4484   6
   0   3   5 5271.38 69.5976   1
   0   3   5 5396.74 51.9413   4
   0   3   5 5494.41 79.7724   0
   0   3   5 5397.43 79.2386   3
   0   3   6 1674.00 51.5689   6
   0   3   6 1625.37 45.0776   1
   0   3   6 1749.49 54.6598   0
   0   3   6 1673.22 50.3945   3
   0   3   7 20.0231 28.7109   3
   0   3   7 33.4086 27.0053   1
   0   3   7 33.7657 37.1892   0
   0   3   7 21.0216 30.3234   6
   0   3   8 5495.08 95.4967   0
   0   3   8 5174.76 95.3083   6
   0   3   8 5091.03 80.7247   1
   0   3   8 5098.24 85.2901   3
   0   3   9 456.628 52.1144   0
   0   3   9 424.186 45.4961   6
   0   3   9 363.228 38.6064   1
   0   3  10 692.489 53.8638   6
   0   3  10 611.462 57.0432   0
   0   3  11 39.6097 51.7067   0
   0   3  11 55.1487 44.6020   6
   0   3  12 42.9931 49.5915   6
   0   3  13 738.105 68.2615   6
   0   3  14 193.428 53.8157   6
   0  -4  18-36.9796 62.0466   6
   0  -4  18 36.5356 57.4799   1
   0  -4  17 123.846 54.4239   1
   0  -4  17 164.723 56.0225   6
   0  -4  16 59.5502 50.6520   1
   0  -4  16 110.059 53.3985   6
   0  -4  15 237.477 57.6531   6
   0  -4  15 210.266 56.2873   1
   0  -4  14 720.949 61.3055   6
   0  -4  14 769.408 60.6839   1
   0  -4  13 161.166 46.4025   1
   0  -4  13 122.577 44.9019   6
   0  -4  12 1061.37 59.0375   1
   0  -4  12 1124.59 58.7394   6
   0  -4  11 2964.92 76.4490   1
   0  -4  10 47.1870 36.6169   1
   0  -4   9 3698.32 74.6595   1
   0  -4   8 1110.44 47.7842   1
   0  -4   7 916.082 42.9910   1
   0  -4   6 6645.87 86.0880   1
   0  -4   5 2882.79 57.6899   1
   0  -4   4 40.2180 23.8244   1
   0   4  -3 8118.78 82.9157   3
   0  -4   3 7826.56 84.2408   1
   0   4  -2 873.433 35.5111   0
   0  -4   2 915.264 34.3730   1
   0   4  -2 845.503 33.4666   3
   0   4  -1 7492.32 82.6117   0
   0  -4   1 7608.13 81.9971   1
   0   4  -1 7562.48 86.6161   3
   0   4   0 14207.1 122.428   3
   0  -4   0 14610.2 109.246   1
   0   4   0 14400.1 113.742   0
   0   4   1 36.2931 12.2998   6
   0   4   1 34.4123 24.5022   0
   0  -4  -1 33.7589 20.5430   1
   0   4   1 56.6389 25.0508   3
   0  -4  -2 322.307 25.2786   1
   0   4   2 332.687 20.1683   6
   0   4   2 305.967 30.3947   0
   0   4   2 288.793 32.6096   3
   0   4   3 3941.63 73.5440   3
   0   4   3 4076.73 59.8632   6
   0  -4  -3 3950.61 60.5492   1
   0   4   3 3828.45 68.8893   0
   0   4   4 415.684 35.5708   3
   0  -4  -4 397.250 28.6024   1
   0   4   4 424.213 29.2136   6
   0   4   4 325.792 35.9619   0
   0   4   5 5947.88 85.6368   6
   0   4   5 5736.99 89.4106   0
   0  -4  -5 5624.29 75.6224   1
   0   4   5 5592.66 90.1167   3
   0   4   6 1774.44 60.7725   0
   0   4   6 1743.80 58.6232   3
   0   4   6 1639.66 50.7037   1
   0   4   6 1797.80 56.2413   6
   0   4   7-35.2072 31.1041   6
   0   4   7-4.55490 31.5913   1
   0   4   7-16.3195 34.3817   3
   0   4   7-4.65772 40.1900   0
   0   4   8 6395.48 97.0180   1
   0   4   8 6541.69 105.582   3
   0   4   8 6613.77 110.913   6
   0   4   8 6816.85 113.253   0
   0   4   9 2649.34 84.0898   0
   0   4   9 2823.94 82.2677   6
   0   4   9 2562.83 74.4435   3
   0   4  10 11.3243 50.6233   0
   0   4  10 44.1652 43.4983   6
   0   4  11 360.263 58.2142   0
   0   4  11 309.761 54.8428   6
   0   4  12-43.7129 48.6356   6
   0   4  12-18.1634 57.6189   0
   0   4  13 116.747 55.9238   6
   0   4  14 186.425 55.1452   6
   0  -5  18 16.7560 58.8812   1
   0  -5  17 241.578 65.3074   1
   0  -5  16 90.3573 55.6817   1
   0  -5  15 221.535 58.4675   1
   0  -5  14 506.214 60.9921   1
   0  -5  13 40.3169 47.4390   1
   0  -5  12 17.4766 44.4717   1
   0  -5  11 811.232 56.5333   1
   0  -5  10-0.87573 39.5358   1
   0  -5   9 2769.74 73.9714   1
   0  -5   8 2044.92 64.1151   1
   0  -5   7 344.209 40.6917   1
   0  -5   6 5024.26 84.2507   1
   0  -5   5 6362.43 90.6469   1
   0   5  -4 947.120 37.8461   3
   0  -5   4 893.203 42.5215   1
   0  -5   3 13279.5 121.537   1
   0   5  -3 13385.8 122.082   0
   0   5  -3 13068.8 120.589   3
   0  -5   2 5149.19 78.5061   1
   0   5  -2 5063.05 79.1103   0
   0   5  -2 5027.44 79.2388   3
   0   5  -1 42.3201 29.0463   3
   0   5  -1 31.4827 28.0309   0
   0  -5   1 28.7896 26.0012   1
   0   5   0 3799.81 75.2074   3
   0  -5   0 3867.46 67.1982   1
   0   5   0 3558.62 68.4131   0
   0   5   1 139.342 32.8021   3
   0   5   1 185.126 32.3868   0
   0  -5  -1 183.736 28.1464   1
   0   5   1 155.131 15.7971   6
   0   5   2 2929.04 49.1354   6
   0   5   2 2907.09 65.5986   0
   0   5   2 2842.03 72.4028   3
   0  -5  -2 2906.82 59.9576   1
   0   5   3 3652.85 75.4288   0
   0   5   3 4005.06 62.5163   6
   0  -5  -3 3724.34 67.1003   1
   0   5   3 3747.47 81.1077   3
   0  -5  -4 165.006 30.3770   1
   0   5   4 197.499 37.9821   3
   0   5   4 189.293 26.0348   6
   0   5   4 163.167 37.2538   0
   0   5   5 4230.86 90.0168   3
   0   5   5 4257.25 86.6928   0
   0   5   5 4203.40 76.7887   6
   0  -5  -5 4134.44 73.1787   1
   0   5   6 1304.32 58.6467   3
   0   5   6 1266.98 50.8936   6
   0   5   6 1369.66 62.8685   0
   0  -5  -6 1278.60 47.8201   1
   0   5   7 800.300 58.4670   0
   0   5   7 890.403 49.5471   6
   0   5   7 928.748 57.1559   3
   0   5   8 83.6416 50.5386   0
   0   5   8 123.210 40.7568   3
   0   5   8 76.5228 36.8611   6
   0   5   9 114.475 42.0745   3
   0   5   9 135.510 40.3336   6
   0   5   9 112.369 52.2271   0
   0   5  10 129.977 58.4534   0
   0   5  10 159.783 44.4201   6
   0   5  11 715.495 55.7342   6
   0   5  11 618.285 69.6524   0
   0   5  12-40.1279 42.8216   6
   0   5  12 52.7470 63.2428   0
   0   5  13-22.0312 42.7340   6
   0  -6  17 132.810 69.2155   1
   0  -6  16 61.1857 63.2184   1
   0  -6  15 467.880 67.2357   1
   0  -6  14 595.074 63.6258   1
   0  -6  13 39.1839 53.2098   1
   0  -6  12 257.872 54.5738   1
   0  -6  11 978.093 65.3904   1
   0  -6  10 6.70666 44.5832   1
   0  -6   9 1093.82 60.1515   1
   0  -6   8 2067.61 70.0574   1
   0  -6   7 337.694 45.9130   1
   0  -6   6 1063.31 53.9948   1
   0  -6   5 897.168 49.5864   1
   0  -6   4 3522.32 75.9637   1
   0   6  -4 3422.46 70.0410   3
   0   6  -4 3446.51 75.7131   0
   0   6  -3 5689.49 93.4508   0
   0   6  -3 5828.81 92.1042   3
   0  -6   3 5649.76 92.1351   1
   0   6  -2 11.2757 34.5563   3
   0  -6   2 28.4441 32.5246   1
   0   6  -2 6.32806 33.5472   0
   0  -6   1 11.1753 31.1497   1
   0   6  -1 46.0658 35.0693   3
   0   6  -1 9.09400 34.4558   0
   0  -6   0 3890.91 75.5370   1
   0   6   0 4065.86 79.9151   0
   0   6   0 4100.57 85.9198   3
   0  -6  -1 8.10472 29.4492   1
   0   6   1-8.64809 37.2218   3
   0   6   1 36.1947 37.7004   0
   0   6   2 5729.62 97.1441   0
   0   6   2 5655.31 105.031   3
   0  -6  -2 5504.60 86.7167   1
   0  -6  -3 957.733 45.3895   1
   0   6   3 978.989 56.9926   3
   0   6   3 1011.15 55.4871   0
   0  -6  -4 125.415 34.0192   1
   0   6   4 132.802 43.6833   3
   0   6   4 154.435 45.4842   0
   0  -6  -5 5293.60 89.5497   1
   0   6   5 5040.35 102.264   0
   0   6   5 5359.38 109.242   3
   0   6   6 2754.30 84.6608   3
   0   6   6 2735.42 83.7368   0
   0   6   7 470.332 60.0898   0
   0   6   7 566.173 56.7631   3
   0   6   8 12.4156 52.9598   0
   0   6   8 31.7718 47.6250   3
   0   6   9 80.1710 49.9996   3
   0   6   9 176.106 58.3178   0
   0   6  10 162.132 61.4916   0
   0   6  11 236.339 70.7389   0
   0  -7  16 154.660 63.3800   1
   0  -7  15 82.0141 61.3544   1
   0  -7  14 75.6781 58.5174   1
   0  -7  13 116.577 60.0231   1
   0  -7  12 322.979 59.2130   1
   0  -7  11 1058.26 70.7182   1
   0  -7  10 15.8291 49.9291   1
   0  -7   9 1479.35 70.4345   1
   0  -7   8 2862.45 85.1959   1
   0  -7   7 969.440 60.4181   1
   0  -7   6 4568.06 95.6654   1
   0  -7   5 1562.15 65.4977   1
   0   7  -5 1308.87 60.9241   0
   0   7  -4 125.795 35.1736   3
   0  -7   4 164.975 43.7475   1
   0   7  -4 164.698 42.1834   0
   0  -7   3 1712.63 63.8635   1
   0   7  -3 1689.82 64.0127   3
   0   7  -3 1522.88 62.6664   0
   0  -7   2 97.2819 40.8475   1
   0   7  -2 112.242 42.3109   3
   0   7  -2 143.996 44.0208   0
   0   7  -1 779.917 55.4368   3
   0   7  -1 727.644 53.6430   0
   0  -7   1 763.556 49.3684   1
   0  -7   0 2177.03 65.4648   1
   0   7   0 2080.80 76.4988   3
   0   7   0 2068.22 69.9546   0
   0   7   1 95.9166 41.6027   0
   0   7   1 104.854 48.9310   3
   0  -7  -1 102.330 37.8990   1
   0  -7  -2 2822.48 74.0576   1
   0   7   2 2842.74 81.2541   0
   0   7   2 2936.57 87.9455   3
   0   7   3 386.240 52.6162   0
   0   7   3 477.832 54.6902   3
   0  -7  -3 405.277 42.7700   1
   0   7   4 7.50038 45.8565   3
   0   7   4-2.05653 46.2475   0
   0   7   5 384.794 53.9459   3
   0   7   5 457.095 56.2859   0
   0   7   6-4.44477 49.4093   0
   0   7   6-5.79378 48.7976   3
   0   7   7-6.17648 51.5506   0
   0   7   7-4.84131 52.0776   3
   0   7   8 105.955 56.1022   3
   0   7   8 190.673 63.9477   0
   0   7   9 144.216 54.4823   3
   0   7   9 152.383 57.3131   0
   0   7  10-8.72139 68.0680   0
   0  -8  15 32.0156 60.8634   1
   0  -8  14 121.615 66.3460   1
   0  -8  13 214.509 65.7091   1
   0  -8  12 967.786 74.6296   1
   0  -8  11 265.374 64.0180   1
   0  -8  10 94.6549 59.6984   1
   0  -8   9 352.039 59.5759   1
   0  -8   8 1130.57 70.0852   1
   0  -8   7 988.175 68.4288   1
   0  -8   6 945.372 63.2916   1
   0   8  -6 953.150 64.7875   0
   0   8  -5 4.54229 47.9661   0
   0  -8   5 68.0812 49.6003   1
   0   8  -4 4.64144 37.5761   3
   0  -8   4 7.73775 46.7808   1
   0   8  -4 25.4598 45.3687   0
   0   8  -3 2665.70 82.9291   0
   0   8  -3 3087.50 86.2652   3
   0  -8   3 2807.26 84.7460   1
   0   8  -2 287.349 54.3181   0
   0  -8   2 321.851 50.6225   1
   0   8  -2 312.217 51.8222   3
   0   8  -1 1925.53 75.8911   0
   0  -8   1 2053.19 73.3606   1
   0   8  -1 2068.54 78.6598   3
   0   8   0 1744.64 76.1349   3
   0  -8   0 1588.69 65.5162   1
   0   8   0 1647.62 71.9324   0
   0   8   1 20.9371 46.7714   0
   0  -8  -1 47.9092 41.1127   1
   0   8   1 93.0787 50.0843   3
   0   8   2 763.560 64.4277   3
   0   8   2 689.982 58.3291   0
   0  -8  -2 672.080 53.5056   1
   0   8   3 445.081 60.3825   3
   0   8   3 422.670 58.0727   0
   0   8   4-7.32959 48.5907   0
   0   8   4 12.2590 53.7872   3
   0   8   5 168.882 56.6737   0
   0   8   5 209.122 58.8800   3
   0   8   6 135.597 54.6709   0
   0   8   6 77.1589 55.4275   3
   0   8   7 65.8763 56.2944   0
   0   8   7 78.7116 57.5289   3
   0   8   8 653.473 73.8563   3
   0   8   8 692.043 78.3537   0
   0   8   9 6.90219 57.3839   3
   0  -9  14 370.116 79.3239   1
   0  -9  13 327.120 75.6906   1
   0  -9  12 689.653 74.6320   1
   0  -9  11 128.990 64.9354   1
   0  -9  10 74.6346 62.3571   1
   0  -9   9 533.264 65.6609   1
   0   9  -8 480.355 61.5133   0
   0  -9   8 487.413 68.6629   1
   0  -9   7 311.005 63.2735   1
   0   9  -7 285.085 60.2608   0
   0  -9   6 438.012 62.0924   1
   0   9  -6 488.790 65.1611   0
   0   9  -5 1.05714 50.9557   0
   0  -9   5 72.0716 56.1066   1
   0  -9   4 2.44553 52.1704   1
   0   9  -4-15.1377 53.0988   0
   0  -9   3 70.4781 50.7528   1
   0   9  -3 164.593 50.6508   3
   0   9  -3 121.570 53.1910   0
   0  -9   2 9.57346 49.0746   1
   0   9  -2 22.5992 53.4557   0
   0   9  -2 28.9033 51.0926   3
   0  -9   1 606.939 57.5212   1
   0   9  -1 543.321 65.0766   3
   0   9  -1 486.600 62.3922   0
   0   9   0 752.699 63.0229   0
   0  -9   0 716.003 59.4445   1
   0   9   0 801.445 70.7268   3
   0   9   1-26.9890 54.6363   3
   0   9   1-2.67120 53.5046   0
   0   9   2 721.841 63.6450   0
   0   9   2 787.719 71.8993   3
   0   9   3 306.239 64.2120   3
   0   9   3 289.625 60.5156   0
   0   9   4 22.4066 58.6997   3
   0   9   4-7.11843 62.5592   0
   0   9   5 4.44346 64.9171   3
   0   9   5 6.95455 53.8808   0
   0   9   6 146.051 58.8805   3
   0   9   6 160.113 60.9161   0
   0   9   7 66.7630 69.3337   0
   0   9   7 190.449 70.2701   3
   0 -10  12 221.607 71.3547   1
   0 -10  11 95.2874 71.8092   1
   0 -10  10 14.3689 66.7738   1
   0  10 -10 61.1174 67.2671   0
   0  10  -9 134.973 64.2382   0
   0 -10   9 118.052 62.8595   1
   0 -10   8 101.403 69.0803   1
   0  10  -8 106.804 64.9297   0
   0  10  -7 7.56075 59.4626   0
   0 -10   7 12.9043 63.7353   1
   0 -10   6 993.170 82.1153   1
   0  10  -6 904.771 74.4201   0
   0 -10   5 332.584 63.4065   1
   0  10  -5 258.670 66.9433   0
   0 -10   4 701.927 68.1106   1
   0  10  -4 561.955 73.6439   0
   0  10  -3 608.383 68.6045   0
   0 -10   3 647.592 67.3727   1
   0  10  -2-30.5563 58.9379   0
   0 -10   2-0.29686 51.5109   1
   0 -10   1 44.3910 54.9446   1
   0  10  -1-0.16641 53.6992   3
   0  10  -1 59.0810 61.0609   0
   0  10   0 234.577 60.9334   0
   0  10   0 188.418 63.4717   3
   0  10   1 54.2962 54.1260   0
   0  10   1 56.6800 59.9448   3
   0  10   2 164.147 63.9257   3
   0  10   2 151.901 56.6195   0
   0  10   3 128.056 59.0043   0
   0  10   3 131.801 64.4209   3
   0  10   4 123.762 65.2516   0
   0 -11  10 3.20857 74.9060   1
   0 -11   9 153.939 78.4648   1
   0 -11   8 24.0969 66.7723   1
   0 -11   7-10.2772 64.9137   1
   0 -11   6 31.3285 62.3233   1
   0 -11   5 18.9365 67.7444   1
   0  11  -4 87.5569 60.0788   0
   0 -11   4 186.591 59.1149   1
   0 -11   3 267.714 66.2576   1
   0  11  -3 292.468 65.1273   0
   0  11  -2-34.8895 57.1991   0
   0  11  -1 78.0498 61.5393   0
   0  11   0 155.675 66.0488   0
   0  11   1-78.2119 64.0828   0
   0  11   2 160.999 71.0478   0
  -1  12  -2 93.7420 73.2967   0
  -1  12  -3 70.4979 79.5353   0
  -1  12  -4 61.6515 67.6772   0
  -1  12  -5 114.458 81.2855   0
  -1  12  -6 204.683 72.6870   0
   1 -12   6 66.1362 72.5069   1
  -1  12  -7 60.7460 82.3593   0
   1 -12   7 28.1264 74.8187   1
   1 -12   8 302.871 85.2816   1
  -1  12  -8 249.170 87.9332   0
  -1  11   2 176.125 70.6197   0
  -1  11   1 32.6542 65.9053   0
  -1  11   0 30.7495 66.4337   0
  -1  11  -1-7.36720 71.6645   0
  -1  11  -2-3.42585 71.0794   0
  -1  11  -3 499.064 77.9774   0
   1 -11   4 3.21847 58.7941   1
  -1  11  -4-70.3402 70.6819   0
   1 -11   5 104.598 60.3016   1
  -1  11  -5 147.814 68.5753   0
   1 -11   6 549.789 77.0780   1
  -1  11  -6 529.722 73.4141   0
   1 -11   7 105.546 70.0850   1
  -1  11  -7 105.620 74.3710   0
  -1  11  -8 503.984 75.6354   0
   1 -11   8 578.032 79.5710   1
   1 -11   9 20.4634 61.2204   1
  -1  11  -9 127.694 73.1033   0
   1 -11  10 38.6962 68.8658   1
  -1  11 -10-37.4268 72.9486   0
  -1  11 -11 62.2086 71.1813   0
   1 -11  11 32.4061 69.6522   1
  -1  10   5 51.5799 68.3981   0
  -1  10   4 254.959 66.6784   0
  -1  10   3 256.520 63.3488   0
  -1  10   2 247.351 63.2749   0
  -1  10   1 35.1742 61.5694   0
  -1  10   0 365.934 69.4697   0
  -1  10  -1 152.393 58.3087   0
  -1  10  -2 370.779 67.3748   0
   1 -10   2 531.806 60.0197   1
   1 -10   3 1267.80 72.1012   1
  -1  10  -3 1270.93 84.7339   0
  -1  10  -4 130.966 60.4274   0
   1 -10   4 174.253 54.2332   1
  -1  10  -5 158.670 63.0091   0
   1 -10   5 242.263 60.3721   1
  -1  10  -6-18.5582 60.7486   0
   1 -10   6 62.9438 58.8486   1
  -1  10  -7-29.7693 60.5940   0
   1 -10   7 6.80434 53.7952   1
  -1  10  -8 168.642 69.7692   0
   1 -10   8 237.228 61.0529   1
   1 -10   9 129.766 64.1519   1
   1 -10  10 55.2597 65.4174   1
   1 -10  11 137.806 67.5493   1
   1 -10  12 38.4801 61.1456   1
   1 -10  13-17.6372 69.8557   1
  -1   9   7 26.2347 58.4050   0
  -1   9   6 107.386 64.4815   0
  -1   9   5 481.487 71.8096   0
  -1   9   4-3.96876 57.9074   0
  -1   9   3 374.582 60.8863   0
  -1   9   2 482.042 68.0084   0
  -1   9   1 268.977 58.1027   0
  -1   9   0 637.413 69.1658   0
  -1   9  -1 155.553 59.1430   0
   1  -9   1 194.716 46.8173   1
  -1   9  -2 399.152 60.5621   0
   1  -9   2 427.045 51.7098   1
   1  -9   3 2145.20 79.1464   1
  -1   9  -3 2246.64 88.4058   0
   1  -9   4 82.8129 49.0401   1
  -1   9  -4 121.821 58.0357   0
  -1   9  -5 792.946 72.7350   0
   1  -9   5 755.032 62.6774   1
   1  -9   6 409.473 54.1268   1
  -1   9  -6 418.453 66.7659   0
   1  -9   7 39.0298 50.7537   1
  -1   9  -7 17.0485 55.6110   0
   1  -9   8 237.945 59.2418   1
   1  -9   9 113.429 54.4148   1
   1  -9  10 1.17202 54.9555   1
   1  -9  11 95.8731 59.1654   1
   1  -9  12 117.245 62.8530   1
   1  -9  13 88.9632 69.4289   1
   1  -9  14 114.368 68.5540   1
  -1   8   9 238.188 66.4320   0
  -1   8   8 134.833 65.8752   0
  -1   8   7 51.6491 62.3346   0
  -1   8   6 713.982 71.5613   0
  -1   8   6 675.261 65.1219   3
  -1   8   5 615.619 66.8040   0
  -1   8   5 566.264 63.7415   3
  -1   8   4 41.3335 51.2113   0
  -1   8   4 17.2313 49.2828   3
  -1   8   3 82.1167 48.9666   3
  -1   8   3 7.36318 52.6324   0
  -1   8   2 345.496 57.4161   0
  -1   8   1 929.654 67.5505   0
  -1   8   0 1280.42 69.9419   0
   1  -8   0 1251.33 56.0555   1
   1  -8   1 524.790 46.8870   1
  -1   8  -1 526.774 57.7362   0
   1  -8   2 1001.74 55.3865   1
  -1   8  -2 1063.36 67.4155   0
   1  -8   3 2016.42 69.5269   1
  -1   8  -3 2054.17 79.1936   0
   1  -8   4-15.4537 41.0525   1
  -1   8  -4 12.5187 49.6919   0
   1  -8   5 596.455 52.1249   1
  -1   8  -5 606.316 59.8843   0
   1  -8   6 413.066 50.8250   1
   1  -8   7-22.1795 46.6540   1
   1  -8   8 2037.54 79.5700   1
   1  -8   9 656.512 59.9002   1
   1  -8  10 189.392 55.8254   1
   1  -8  11 1596.77 82.3643   1
   1  -8  12 318.715 64.4938   1
   1  -8  13 525.181 71.1602   1
   1  -8  14 63.6237 62.6382   1
   1  -8  15-7.67234 64.9244   1
  -1   7  11 122.503 61.4525   0
  -1   7  10 44.7120 69.1956   0
  -1   7   9 736.927 69.2173   0
  -1   7   8 252.935 64.1576   0
  -1   7   8 271.851 54.1293   3
  -1   7   7 32.3982 48.1694   3
  -1   7   7 19.8798 54.8068   0
  -1   7   6 535.799 61.2526   0
  -1   7   6 575.519 57.5591   3
  -1   7   5 2784.05 87.1516   3
  -1   7   5 2752.26 86.6373   0
  -1   7   4-1.22530 42.5045   3
  -1   7   4 7.43370 46.3759   0
  -1   7   3 4767.34 101.719   0
  -1   7   3 4844.62 102.947   3
  -1   7   2 997.462 59.7452   0
   1  -7  -2 1073.22 45.0458   1
  -1   7   2 1116.33 60.2581   3
  -1   7   1 1145.84 61.1988   0
   1  -7  -1 1083.60 46.1217   1
  -1   7   1 1166.56 60.3843   3
  -1   7   0 3375.01 84.9444   0
   1  -7   0 3399.57 71.7264   1
  -1   7  -1 725.380 53.5600   0
   1  -7   1 820.426 45.2100   1
   1  -7   2 761.247 45.1806   1
  -1   7  -2 773.347 53.7816   0
  -1   7  -3 3087.10 81.7580   0
   1  -7   3 3053.22 71.7270   1
   1  -7   4 35.1027 36.1119   1
  -1   7  -4 21.5474 42.1425   0
   1  -7   5 20.6997 37.6799   1
   1  -7   6 2757.03 74.9485   1
   1  -7   7 39.2015 41.1667   1
   1  -7   8 1064.73 59.7173   1
   1  -7   9-3.53728 44.5243   1
   1  -7  10 19.3501 46.8410   1
   1  -7  11 3047.43 91.2605   1
   1  -7  12-5.66654 51.5806   1
   1  -7  13 296.809 57.9742   1
   1  -7  14 59.2615 59.4626   1
   1  -7  15 57.7799 63.5905   1
   1  -7  16 60.9524 64.6743   1
  -1   6  13-145.646 43.0899   6
  -1   6  12 73.2309 45.4459   6
  -1   6  12 34.0997 62.8095   0
  -1   6  11 511.694 64.9309   0
  -1   6  11 422.829 52.1821   6
  -1   6  10 21.1606 41.1438   6
  -1   6  10 44.6747 63.1847   0
  -1   6   9 1132.66 59.3842   6
  -1   6   9 1135.64 64.5245   3
  -1   6   9 1144.08 73.8707   0
  -1   6   8 618.495 49.8982   6
  -1   6   8 520.123 60.5336   0
  -1   6   8 612.194 55.4850   3
  -1   6   7 179.626 38.5981   6
  -1   6   7 194.404 44.9548   3
  -1   6   7 188.924 49.8615   0
  -1   6   6 265.333 47.5322   3
  -1   6   6 282.792 54.4776   0
  -1   6   6 314.049 38.9865   6
  -1   6   5 1210.40 63.1048   0
  -1   6   5 1268.11 49.9337   6
  -1   6   5 1281.57 60.8352   3
  -1   6   4 164.439 44.7863   0
  -1   6   4 160.008 41.9281   3
  -1   6   4 178.798 28.7842   6
  -1   6   3 1831.79 64.2536   0
  -1   6   3 1944.63 65.8012   3
   1  -6  -3 1873.90 48.2340   1
   1  -6  -2 5721.39 77.6079   1
  -1   6   2 5711.54 97.7997   0
  -1   6   2 5941.72 101.210   3
  -1   6   1 3894.93 82.2939   3
   1  -6  -1 3996.23 67.5456   1
  -1   6   1 4005.16 83.1350   0
   1  -6   0 7922.58 93.5249   1
  -1   6   0 7686.61 108.524   0
  -1   6  -1 53.6588 38.0473   0
   1  -6   1 70.3169 27.5984   1
  -1   6  -2 1378.22 55.6149   0
   1  -6   2 1408.75 47.3576   1
   1  -6   3 2657.69 60.3158   1
  -1   6  -3 2591.18 68.0968   0
   1  -6   4 370.142 36.5058   1
   1  -6   5 3165.53 70.0606   1
   1  -6   6 9097.66 113.080   1
   1  -6   7 267.637 40.4363   1
   1  -6   8 2803.40 74.0027   1
   1  -6   9 909.679 55.6136   1
   1  -6  10 1158.35 61.6779   1
   1  -6  11 2098.10 75.7462   1
   1  -6  12 0.58963 45.2004   1
   1  -6  13 112.330 53.1659   1
   1  -6  14 132.856 54.4774   1
   1  -6  15 56.1731 57.7864   1
   1  -6  16 141.935 62.9506   1
   1  -6  17 95.1398 56.9814   1
  -1   5  14 163.949 57.8156   6
  -1   5  13 43.6691 63.8489   0
  -1   5  13-36.1335 50.9380   6
  -1   5  12 119.360 46.8672   6
  -1   5  12 249.126 67.7273   0
  -1   5  11 840.885 73.5432   0
  -1   5  11 726.636 62.1311   6
  -1   5  10 63.3372 44.6047   6
  -1   5  10 94.5722 52.4091   0
  -1   5   9 401.082 59.4669   0
  -1   5   9 421.723 48.8109   6
  -1   5   8 2158.83 78.7170   0
  -1   5   8 2277.77 71.5613   6
  -1   5   8 2229.60 71.2465   3
  -1   5   7 35.4181 44.6106   0
  -1   5   7 67.1942 38.3977   3
  -1   5   7 37.2632 34.1718   6
  -1   5   6 10286.4 123.158   6
  -1   5   6 10144.4 128.850   0
  -1   5   6 9728.91 127.159   3
  -1   5   5 1684.12 52.0625   6
  -1   5   5 1667.81 62.1405   0
  -1   5   5 1732.70 59.5174   3
  -1   5   4 1421.78 45.5967   6
  -1   5   4 1247.61 52.7225   3
  -1   5   4 1290.02 55.2434   0
   1  -5  -4 1306.00 36.6582   1
   1  -5  -3 2954.92 51.3416   1
  -1   5   3 3270.48 57.5407   6
  -1   5   3 2996.56 69.9956   3
  -1   5   3 3012.78 69.1480   0
  -1   5   2 7331.72 98.8963   0
   1  -5  -2 7490.38 77.8706   1
  -1   5   2 7380.73 100.670   3
  -1   5   1 6427.35 90.7271   3
   1  -5  -1 6355.13 72.8814   1
  -1   5   1 6542.10 92.1486   0
   1  -5   0 3385.03 56.2081   1
  -1   5   0 3327.52 68.6058   0
  -1   5  -1 144.135 30.9104   0
   1  -5   1 115.310 22.5992   1
  -1   5  -2 594.010 38.7599   0
   1  -5   2 656.059 31.8761   1
   1  -5   3 12880.1 110.911   1
   1  -5   4 524.858 33.6968   1
   1  -5   5 2281.27 55.2178   1
   1  -5   6 1049.90 44.5594   1
   1  -5   7 548.632 39.9301   1
   1  -5   8 4013.56 79.0575   1
   1  -5   9 1523.15 58.1032   1
   1  -5  10 668.201 48.8937   1
   1  -5  11 88.6680 42.1491   1
   1  -5  12 364.418 50.4490   1
   1  -5  13 78.7500 47.2984   1
   1  -5  14 442.798 56.9077   1
   1  -5  15-5.61274 54.2040   1
   1  -5  16-10.3177 56.3381   6
   1  -5  16 44.0249 52.9778   1
   1  -5  17 142.778 64.9974   1
  -1   4  14 112.845 56.6855   6
  -1   4  13 81.6014 54.4781   6
  -1   4  13 21.6363 55.5088   0
  -1   4  12 363.809 51.1275   6
  -1   4  12 385.477 58.5270   0
  -1   4  11 905.122 66.9087   0
  -1   4  11 1057.01 66.1328   6
  -1   4  10 271.450 44.1711   6
  -1   4  10 263.053 53.2514   0
  -1   4   9 352.819 44.7406   6
  -1   4   9 374.838 50.8813   0
  -1   4   8 365.551 48.7378   0
  -1   4   8 367.148 43.3559   6
  -1   4   8 361.506 38.2054   3
  -1   4   7 27.1375 21.9434   4
  -1   4   7 6.01030 29.7615   3
  -1   4   7 16.0317 41.1680   0
  -1   4   7 23.4996 29.4389   6
  -1   4   6 6321.83 95.0453   6
  -1   4   6 5834.20 89.8778   3
  -1   4   6 5950.44 71.0712   1
  -1   4   6 6123.26 71.0186   4
  -1   4   6 6317.96 96.4946   0
  -1   4   5 4146.21 77.4967   0
  -1   4   5 4000.51 74.7756   3
   1  -4  -5 3964.45 52.5990   1
  -1   4   5 4259.06 73.3578   6
  -1   4   5 3951.19 56.8029   4
  -1   4   4 1058.75 38.3011   6
   1  -4  -4 1007.76 29.7151   1
  -1   4   4 1023.83 42.1903   3
  -1   4   4 1014.94 31.8508   4
  -1   4   4 1069.11 46.5029   0
  -1   4   3 7770.47 94.1945   3
  -1   4   3 7979.11 93.5926   0
   1  -4  -3 7791.67 67.9634   1
  -1   4   3 7892.94 82.4163   6
  -1   4   2 1225.59 41.9898   3
   1  -4  -2 1294.30 30.8057   1
  -1   4   2 1222.69 43.6689   0
  -1   4   1 11254.6 104.479   0
   1  -4  -1 11135.3 82.0551   1
  -1   4   1 11274.9 103.833   3
   1  -4   0 7877.79 70.4890   1
  -1   4   0 8027.02 87.4764   0
   1  -4   1 1267.29 32.4675   1
  -1   4  -1 1290.87 41.2199   0
   1  -4   2 8556.23 77.4819   1
   1  -4   3 9459.46 84.1424   1
   1  -4   4 2.16933 20.2090   1
   1  -4   5 8592.76 87.5075   1
   1  -4   6 914.435 38.0142   1
   1  -4   7 4824.93 62.6930   5
   1  -4   7 4673.95 74.5884   1
   1  -4   8 8545.92 103.408   1
   1  -4   9 822.013 46.7709   1
   1  -4  10 906.995 50.3405   1
   1  -4  11 326.900 45.4830   1
   1  -4  12 229.168 47.2800   1
   1  -4  13 288.471 49.5324   1
   1  -4  14 375.288 57.2476   1
   1  -4  15-45.6908 51.4615   1
   1  -4  16 264.264 64.0194   6
   1  -4  16 294.968 60.8527   1
   1  -4  17 114.955 62.7802   6
   1  -4  17 118.334 63.2062   1
  -1   3  15 128.183 54.4414   6
  -1   3  14 601.897 61.9075   6
  -1   3  13 29.8025 51.0978   6
  -1   3  12 731.972 61.2034   0
  -1   3  12 685.263 63.1692   6
  -1   3  11 391.198 52.6466   6
  -1   3  11 370.430 50.5495   0
  -1   3  10 265.697 47.8032   6
  -1   3  10 240.118 48.4790   0
  -1   3   9 4113.30 87.3232   0
  -1   3   9 4197.07 92.7309   6
  -1   3   8 2902.86 61.9559   3
  -1   3   8 3010.86 75.5934   6
  -1   3   8 2922.02 53.2068   4
  -1   3   8 2860.81 72.6986   0
  -1   3   7 764.831 30.0972   4
  -1   3   7 700.474 30.5639   1
  -1   3   7 717.227 44.9229   0
  -1   3   7 737.677 36.8998   3
  -1   3   7 760.335 44.4455   6
  -1   3   6 5065.62 58.9066   1
  -1   3   6 5216.19 83.3766   6
  -1   3   6 5086.46 79.3994   0
  -1   3   6 4920.80 73.7909   3
  -1   3   6 4939.17 59.9219   4
  -1   3   5 2435.07 42.3782   4
  -1   3   5 2573.63 39.8526   1
  -1   3   5 2516.95 53.2425   3
  -1   3   5 2539.59 56.1325   6
  -1   3   5 2396.80 54.9127   0
  -1   3   4 12469.9 107.003   0
   1  -3  -4 12569.1 73.2737   1
  -1   3   4 12744.4 108.221   6
  -1   3   4 12478.0 106.625   3
  -1   3   4 12756.7 87.3778   4
  -1   3   3 11121.2 91.6308   6
   1  -3  -3 11140.5 65.4716   1
  -1   3   3 11099.5 95.5304   0
  -1   3   3 11305.4 78.8842   4
  -1   3   3 10834.2 95.5616   3
  -1   3   2 54.8517 22.5878   0
   1  -3  -2 70.8921 11.2031   1
  -1   3   2 50.4009 14.2557   4
  -1   3   2 58.2571 18.1680   3
  -1   3   1 1522.36 37.3122   0
   1  -3  -1 1556.56 26.5774   1
  -1   3   0 32703.8 149.297   0
   1  -3   0 32918.7 113.774   1
   1  -3   1 175.960 14.9959   1
   1  -3   2 1902.51 32.5001   1
   1  -3   3 4763.68 53.3260   1
   1  -3   4 10.4491 16.5534   1
   1  -3   5 20761.5 124.587   1
   1  -3   6 13304.4 91.1478   5
   1  -3   6 13436.8 107.625   1
   1  -3   7 3154.88 59.8067   1
   1  -3   7 3101.20 46.3164   5
   1  -3   8 4181.93 52.8182   5
   1  -3   8 4367.37 73.8781   1
   1  -3   9 137.618 33.6291   1
   1  -3  10 166.047 35.9261   1
   1  -3  11 1337.21 57.6438   1
   1  -3  12 63.3720 42.1667   1
   1  -3  13 249.542 48.6275   1
   1  -3  14 494.265 57.2200   1
   1  -3  15 40.6138 50.7939   1
   1  -3  16 164.951 55.0281   1
   1  -3  16 151.915 59.9455   6
   1  -3  17 58.2657 57.8318   6
   1  -3  17 39.3356 56.8533   1
   1  -3  18 20.5145 59.3148   1
  -1   2  16-44.1854 62.1097   6
  -1   2  15-14.5140 49.7710   6
  -1   2  14 869.727 68.9308   6
  -1   2  13 163.549 50.3712   6
  -1   2  12 286.041 51.6957   6
  -1   2  11 988.531 56.6452   0
  -1   2  11 1104.68 63.1835   6
  -1   2  10 166.291 41.9276   0
  -1   2  10 151.581 28.3938   4
  -1   2  10 143.835 43.3826   6
  -1   2   9 6881.41 111.695   6
  -1   2   9 6881.01 79.9141   4
  -1   2   9 6679.59 80.3745   1
  -1   2   9 6521.99 99.0358   0
  -1   2   8 4213.41 59.8997   1
  -1   2   8 4100.14 75.4147   0
  -1   2   8 3992.59 59.2848   4
  -1   2   8 4216.68 84.2892   6
  -1   2   8 4059.26 60.9591   3
  -1   2   7 137.857 20.7405   3
  -1   2   7 122.621 18.4996   1
  -1   2   7 101.122 30.1248   0
  -1   2   7 115.131 21.5447   4
  -1   2   7 101.220 29.4771   6
  -1   2   6 3138.51 63.7917   6
  -1   2   6 3108.78 42.7831   1
  -1   2   6 3144.15 58.6252   0
  -1   2   6 3284.59 51.8523   3
  -1   2   6 3124.97 46.6739   4
  -1   2   5 1623.11 41.2189   0
  -1   2   5 1704.50 45.1367   6
  -1   2   5 1753.94 29.7599   1
  -1   2   5 1694.84 34.0373   4
  -1   2   5 1859.21 38.4439   3
  -1   2   4 11544.9 90.7276   0
  -1   2   4 11320.1 96.0842   6
  -1   2   4 12003.8 85.7070   3
  -1   2   4 11543.9 61.5486   1
  -1   2   4 11431.4 76.2428   4
  -1   2   3 25652.8 128.676   6
  -1   2   3 25703.4 105.681   4
  -1   2   3 25756.8 124.284   0
  -1   2   2 5994.60 57.1834   0
  -1   2   2 6004.70 50.4506   4
  -1   2   2 5740.43 54.8127   6
  -1   2   1 84.4240 11.3448   4
  -1   2   1 84.2002 16.5460   0
  -1   2   0 20725.5 97.3989   0
   1  -2   1 119.789 10.6207   1
   1  -2   2 671.925 18.7767   1
   1  -2   3 10329.0 70.5471   1
   1  -2   3 10056.4 69.7427   5
   1  -2   4 36105.4 132.111   5
   1  -2   4 35936.8 144.244   1
   1  -2   5 8517.12 66.6789   5
   1  -2   5 8287.80 77.4023   1
   1  -2   6 5035.74 65.9762   1
   1  -2   6 5116.63 53.2272   5
   1  -2   7 118.896 16.9998   5
   1  -2   7 135.547 25.7746   1
   1  -2   8 7989.77 94.4843   1
   1  -2   9 62.1650 30.6143   1
   1  -2  10 611.334 42.0350   1
   1  -2  11 1372.02 56.5536   1
   1  -2  12 40.0120 40.5459   1
   1  -2  13 984.098 59.0939   1
   1  -2  14 580.050 57.9520   1
   1  -2  15 6.86535 46.2663   1
   1  -2  16 101.478 61.7025   6
   1  -2  16 41.0638 54.1918   1
   1  -2  17 254.071 61.9834   1
   1  -2  17 210.104 63.1195   6
  -1   1  16 17.6443 65.6886   6
  -1   1  15 110.202 61.9385   6
  -1   1  14 609.218 67.9165   6
  -1   1  13 37.7981 50.2235   6
  -1   1  12 715.815 62.3910   6
  -1   1  11 1576.56 69.4720   6
  -1   1  11 1582.79 49.0060   4
  -1   1  10 37.3891 39.8391   6
  -1   1  10 64.8359 27.7613   4
  -1   1  10 69.3750 26.0228   1
  -1   1   9 2296.17 49.5690   4
  -1   1   9 2194.88 58.5336   0
  -1   1   9 2216.77 48.7344   1
  -1   1   9 2205.17 68.0361   6
  -1   1   8 334.893 36.6887   6
  -1   1   8 394.815 26.3718   4
  -1   1   8 358.614 35.3200   0
  -1   1   8 381.474 26.4444   1
  -1   1   7 9498.72 94.0239   0
  -1   1   7 9685.15 78.2671   1
  -1   1   7 9398.55 108.626   6
  -1   1   7 9636.59 82.4534   4
  -1   1   6 11912.4 96.5641   0
  -1   1   6 12497.9 114.637   6
  -1   1   6 12235.9 78.8324   1
  -1   1   6 12437.5 87.7599   4
  -1   1   5 7423.44 81.7050   6
  -1   1   5 7637.11 54.6961   1
  -1   1   5 7456.40 63.9368   4
  -1   1   5 7566.34 71.0457   0
  -1   1   4 11719.1 72.9480   4
  -1   1   4 11679.6 56.1322   1
  -1   1   4 11685.9 92.0783   6
  -1   1   4 11675.7 78.7753   0
  -1   1   3 15009.6 76.0267   4
  -1   1   3 15045.8 79.2289   0
  -1   1   3 14813.8 90.9428   6
  -1   1   2 223.743 12.8862   0
  -1   1   2 133.276 12.6455   4
  -1   1   1 1955.59 24.3886   4
  -1   1   0 9985.14 49.1465   4
   1  -1   1 4241.20 33.1050   1
   1  -1   1 4314.05 40.4443   5
   1  -1   2 48016.2 135.652   5
   1  -1   2 48533.4 129.453   1
   1  -1   3 152823. 1044.83   1
   1  -1   3 152868. 993.524   5
   1  -1   4 23.4172 14.6071   5
   1  -1   4 21.5413 15.7659   1
   1  -1   5 5364.09 62.6337   1
   1  -1   5 5524.20 52.7251   5
   1  -1   6 2188.36 46.5484   1
   1  -1   7 1459.84 43.5378   1
   1  -1   8 4091.05 71.1013   1
   1  -1   9 248.185 32.9672   1
   1  -1  10 476.492 41.1071   1
   1  -1  11 1362.21 57.5849   1
   1  -1  12 186.621 43.0335   1
   1  -1  13 1007.49 61.6112   1
   1  -1  14-4.23637 45.5201   1
   1  -1  15 88.8906 51.5637   1
   1  -1  15-11.1355 50.7073   6
   1  -1  16 136.000 56.1490   6
  -1   0  17 260.338 72.0708   6
  -1   0  16 60.8998 65.2470   6
  -1   0  15 254.050 58.7838   6
  -1   0  14 610.120 61.4111   6
  -1   0  13 77.1405 47.3892   6
  -1   0  13 82.7347 34.9888   4
  -1   0  12 2207.84 81.6265   6
  -1   0  12 2244.64 61.5828   1
  -1   0  12 2288.87 60.3419   4
  -1   0  11 3503.34 68.0422   4
  -1   0  11 3300.86 87.6084   6
  -1   0  11 3450.45 68.3804   1
  -1   0  10 134.140 27.4732   1
  -1   0  10 89.9144 36.7860   6
  -1   0   9 3801.92 82.2632   6
  -1   0   9 4003.90 63.0314   1
  -1   0   9 4084.77 65.0861   4
  -1   0   8 814.457 42.8843   6
  -1   0   8 805.116 30.6484   1
  -1   0   8 849.432 33.8896   4
  -1   0   7 4199.89 53.5877   1
  -1   0   7 4032.85 70.5201   6
  -1   0   7 4219.47 57.0493   4
  -1   0   6 11139.2 76.9247   1
  -1   0   6 10979.4 103.033   6
  -1   0   6 11218.0 83.8602   4
  -1   0   5 19679.0 90.9380   1
  -1   0   5 19820.0 102.868   4
  -1   0   5 19546.3 122.812   6
  -1   0   4 7567.00 56.2004   0
  -1   0   4 7621.16 59.4625   4
  -1   0   4 7571.49 50.4222   1
  -1   0   4 7374.15 68.2159   6
  -1   0   3 747.857 17.4214   0
  -1   0   3 741.032 21.0786   6
  -1   0   3 743.966 20.6424   4
  -1   0   3 759.701 16.2141   1
  -1   0   2 13388.3 55.5808   2
  -1   0   2 13059.5 62.5201   4
  -1   0   1 2138.92 23.0693   2
  -1   0   1 2076.98 22.3819   4
   1   0   0 190.414 12.3492   5
  -1   0   0 178.842 10.0118   1
   1   0   1 14289.7 71.1490   5
  -1   0  -1 14592.5 67.5143   1
   1   0   2 5985.98 51.5392   1
   1   0   3 20535.7 104.217   1
   1   0   4 578.442 25.5779   1
   1   0   5 12423.5 96.3816   1
   1   0   6 1.88939 22.3224   1
   1   0   7 716.712 35.3335   1
   1   0   7 810.770 23.5904   4
   1   0   8 2447.12 57.6253   1
   1   0   9 345.515 36.4197   1
   1   0  10 1004.92 50.8447   1
   1   0  11 930.868 51.9708   1
   1   0  12 22.4407 40.1629   1
   1   0  13 823.153 58.6848   1
   1   0  14 70.8510 45.3603   1
   1   0  14 69.6826 53.4119   6
   1   0  15 48.5591 56.4896   6
   1   0  16 261.552 65.8877   6
  -1  -1  17 300.279 63.7178   6
  -1  -1  16 40.4664 60.2937   6
  -1  -1  15 288.023 62.3599   6
  -1  -1  14 499.150 61.3855   6
  -1  -1  14 522.725 45.9546   4
  -1  -1  13 62.6751 35.7830   1
  -1  -1  13 66.9424 35.3905   4
  -1  -1  13 77.5312 48.7257   6
  -1  -1  12 759.433 45.0290   1
  -1  -1  12 783.781 58.6473   6
  -1  -1  12 757.551 45.6516   4
  -1  -1  11 451.474 36.4417   1
  -1  -1  11 432.374 47.6512   6
  -1  -1  11 451.332 39.2484   4
  -1  -1  10 599.329 36.0596   1
  -1  -1  10 604.759 45.6040   6
  -1  -1  10 618.652 37.8543   4
  -1  -1   9 11407.0 104.672   1
  -1  -1   9 11305.1 128.124   6
  -1  -1   8 201.453 23.6729   1
  -1  -1   8 211.078 30.1826   6
  -1  -1   7 10.4708 17.8966   1
  -1  -1   7 40.2418 23.5512   6
  -1  -1   6 13815.9 109.368   6
  -1  -1   6 14040.9 93.5662   1
  -1  -1   5 16045.1 69.2484   2
  -1  -1   5 15900.7 103.893   6
  -1  -1   5 16062.5 93.1318   1
  -1  -1   4 8078.08 63.8445   1
  -1  -1   4 8008.41 64.2226   6
  -1  -1   4 8193.14 48.6683   2
  -1  -1   3 230.648 15.8421   1
  -1  -1   3 206.373 12.7479   6
  -1  -1   2 29926.6 111.654   1
  -1  -1   1 72028.3 686.046   1
  -1  -1   0 74346.4 709.660   1
   1   1   1 8760.27 52.9833   0
  -1  -1  -1 8883.54 65.5832   1
   1   1   2 6574.22 53.8933   0
  -1  -1  -2 6585.64 60.1054   1
   1   1   3 11839.3 80.5205   0
  -1  -1  -3 11739.2 84.8167   1
   1   1   4 8884.09 78.3266   0
   1   1   4 9020.11 82.6729   1
   1   1   5 20395.7 69.8179   4
   1   1   5 20407.5 132.014   1
   1   1   5 20955.1 128.255   0
   1   1   6 85.5910 11.0442   4
   1   1   6 73.7781 24.6825   1
   1   1   6 90.5659 25.9912   0
   1   1   7 138.705 28.6586   1
   1   1   8 3128.33 67.4610   1
   1   1   9 68.7551 33.6551   1
   1   1  10 961.695 51.0315   1
   1   1  11 539.672 47.3264   1
   1   1  12 40.9007 41.4184   1
   1   1  13 199.878 47.6507   1
   1   1  13 197.341 49.8429   6
   1   1  14 524.761 59.5329   6
   1   1  15-23.8651 48.9730   6
  -1  -2  18 24.9257 63.1037   6
  -1  -2  17 320.627 72.6074   6
  -1  -2  16-2.15248 57.8106   6
  -1  -2  15 185.746 43.4272   4
  -1  -2  15 142.386 50.1672   6
  -1  -2  14 1561.65 64.9936   1
  -1  -2  14 1565.49 76.0966   6
  -1  -2  14 1565.37 63.8815   4
  -1  -2  13-5.81978 37.4018   1
  -1  -2  13 6.29640 43.3642   6
  -1  -2  13-27.8622 37.5449   4
  -1  -2  12 1171.36 52.9344   1
  -1  -2  12 1077.42 60.0162   6
  -1  -2  11 1491.96 53.0434   1
  -1  -2  11 1551.72 62.8714   6
  -1  -2  10 461.196 40.5438   6
  -1  -2  10 465.053 36.0994   1
  -1  -2   9 8189.85 95.0140   1
  -1  -2   9 8240.17 106.584   6
  -1  -2   8 49.7940 24.8396   1
  -1  -2   8 67.5087 24.9305   6
  -1  -2   7 356.977 15.5614   2
  -1  -2   7 349.688 26.7669   1
  -1  -2   7 389.214 27.5985   6
  -1  -2   6 6299.18 72.1119   1
  -1  -2   6 6258.13 47.6337   2
  -1  -2   6 6301.10 69.3394   6
  -1  -2   5 1243.90 34.7350   1
   1   2  -5 1261.29 21.6914   3
  -1  -2   5 1273.62 29.6016   6
  -1  -2   4 1355.92 24.6127   6
  -1  -2   4 1349.39 34.1726   1
  -1  -2   3 32353.5 142.880   1
  -1  -2   2 3290.77 48.6859   1
  -1  -2   1 62455.7 196.500   1
   1   2  -1 62664.8 153.393   0
   1   2   0 2704.64 35.9402   0
  -1  -2   0 2677.40 43.4900   1
  -1  -2  -1 2111.68 40.5945   1
   1   2   1 1998.72 34.1689   0
  -1  -2  -2 575.693 26.8679   1
   1   2   2 586.330 23.9662   0
   1   2   3 2073.57 41.4997   0
  -1  -2  -3 2010.50 42.9885   1
   1   2   4 113.726 24.6343   0
  -1  -2  -4 134.713 23.4291   1
   1   2   5 3755.44 64.4209   1
   1   2   5 3852.22 64.1709   0
   1   2   6 1936.27 53.3813   0
   1   2   6 1702.48 50.7688   1
   1   2   7 357.065 37.4255   0
   1   2   7 379.336 35.8748   1
   1   2   8 1509.46 55.4286   1
   1   2   8 1730.15 59.4010   0
   1   2   9 20.7581 41.4143   0
   1   2   9-5.27980 35.7026   1
   1   2  10 768.871 51.6646   1
   1   2  11 467.936 50.5083   1
   1   2  12 373.262 47.9170   1
   1   2  12 345.318 53.2141   6
   1   2  13 419.016 61.0588   6
   1   2  14 99.7810 58.2944   6
  -1  -3  18 118.171 56.6980   6
  -1  -3  17 283.750 63.7941   6
  -1  -3  17 183.998 54.5657   4
  -1  -3  16-14.2495 56.4070   6
  -1  -3  16 81.0274 45.0397   4
  -1  -3  15 172.991 49.9027   1
  -1  -3  15 44.3171 54.6001   6
  -1  -3  15 123.231 47.8687   4
  -1  -3  14 1138.27 63.7469   1
  -1  -3  14 1164.89 70.1027   6
  -1  -3  13 249.029 45.6690   1
  -1  -3  13 280.424 49.2865   6
  -1  -3  12 1332.09 61.9107   6
  -1  -3  12 1268.54 58.3455   1
  -1  -3  11 1004.46 51.0471   1
  -1  -3  11 1057.71 52.7129   6
  -1  -3  10 45.1978 29.2552   6
  -1  -3  10 53.6860 33.5893   1
  -1  -3   9 9192.49 107.584   6
  -1  -3   9 9459.93 109.743   1
  -1  -3   8 10745.9 112.486   1
  -1  -3   8 10988.3 106.662   6
  -1  -3   7 3595.57 56.0496   6
  -1  -3   7 3636.77 66.6921   1
  -1  -3   6 6763.82 84.7025   1
  -1  -3   6 6704.59 65.1765   6
   1   3  -6 6732.01 57.3023   3
  -1  -3   5 957.929 36.8040   1
  -1  -3   5 986.177 22.6325   6
   1   3  -5 1052.36 28.1213   3
  -1  -3   4 1932.16 46.2706   1
  -1  -3   3 16444.5 119.988   1
  -1  -3   2 9177.88 90.0100   1
   1   3  -2 9125.18 74.7111   0
   1   3  -1 4241.10 52.6476   0
  -1  -3   1 4462.34 63.8325   1
   1   3   0 8736.44 75.8759   0
  -1  -3   0 8739.00 86.9045   1
  -1  -3  -1 16240.9 118.442   1
   1   3   1 16265.0 106.382   0
   1   3   2 23558.9 136.312   0
  -1  -3  -2 23722.6 144.160   1
   1   3   3 2211.32 48.9451   0
  -1  -3  -3 2101.90 49.2441   1
   1   3   4 65.0827 26.6785   0
  -1  -3  -4 42.1287 24.7009   1
   1   3   5 1012.42 43.1978   0
  -1  -3  -5 1067.29 41.4629   1
   1   3   6 777.756 42.4930   1
   1   3   6 824.755 45.1271   0
   1   3   7 1365.81 54.2768   1
   1   3   7 1340.07 56.5324   0
   1   3   8 1102.39 53.5469   1
   1   3   8 1195.10 57.0690   0
   1   3   9 39.9576 43.6889   0
   1   3   9 25.0540 39.6913   1
   1   3  10 477.638 56.3893   0
   1   3  10 430.826 49.4156   1
   1   3  10 502.935 49.5872   6
   1   3  11 1464.39 72.4409   6
   1   3  12 349.984 52.7620   6
   1   3  13-13.6584 46.1667   6
   1   3  14-28.6387 56.7823   6
  -1  -4  18 89.4403 58.7325   4
  -1  -4  17 144.021 60.2942   1
  -1  -4  17 124.999 48.6903   4
  -1  -4  16 77.4987 52.7714   1
  -1  -4  15 418.610 57.2548   1
  -1  -4  14 1064.76 66.8472   1
  -1  -4  13 151.888 46.4781   1
  -1  -4  13 111.961 41.6722   6
  -1  -4  12 1085.40 55.0130   6
  -1  -4  12 1024.28 58.4318   1
  -1  -4  11 73.7547 40.1982   1
  -1  -4  11 116.626 33.3985   6
  -1  -4  10-10.7671 37.0748   1
  -1  -4  10 27.4155 26.9026   6
  -1  -4   9 1339.38 56.5370   1
  -1  -4   9 1242.56 42.4251   6
  -1  -4   8 2815.66 51.8972   6
  -1  -4   8 2841.91 68.9455   1
  -1  -4   7 4903.21 57.8903   6
  -1  -4   7 4797.23 81.9580   1
   1   4  -7 4760.46 55.9998   3
  -1  -4   6 5402.11 84.0095   1
   1   4  -6 5492.93 65.2992   3
  -1  -4   6 5273.57 49.7960   6
   1   4  -5 1605.68 41.1216   3
  -1  -4   5 1626.96 51.1291   1
  -1  -4   4 11556.8 114.506   1
   1   4  -4 11778.6 104.424   3
  -1  -4   3 3595.55 68.1906   1
   1   4  -3 3490.52 56.8659   0
   1   4  -2 513.634 29.1552   0
  -1  -4   2 529.898 35.6999   1
   1   4  -1 245.282 25.6875   0
  -1  -4   1 231.601 29.5245   1
   1   4   0 7566.43 82.7811   0
  -1  -4   0 7570.82 92.1259   1
   1   4   1 1323.89 41.1333   0
  -1  -4  -1 1238.90 44.0199   1
   1   4   2 3833.89 65.9049   0
  -1  -4  -2 4068.33 70.3829   1
   1   4   3 2284.89 56.3398   0
  -1  -4  -3 2254.87 57.2336   1
   1   4   4 675.233 41.4670   0
  -1  -4  -4 634.531 39.8255   1
   1   4   5 987.369 49.4059   0
  -1  -4  -5 1128.67 48.0659   1
   1   4   6 312.947 36.2197   6
   1   4   6 317.343 44.7417   0
  -1  -4  -6 382.225 39.0671   1
   1   4   6 286.634 41.5406   1
   1   4   7 1282.47 54.5120   6
   1   4   7 1123.81 58.0153   0
   1   4   7 1150.48 54.9338   1
   1   4   8 1016.46 56.4673   1
   1   4   8 1103.12 62.8448   0
   1   4   8 1094.93 55.0865   6
   1   4   9 175.566 45.9365   3
   1   4   9 203.936 42.9271   6
   1   4   9 197.550 48.1132   0
   1   4   9 177.338 45.0059   1
   1   4  10 558.759 52.9394   6
   1   4  10 588.996 59.2164   0
   1   4  11 131.313 46.0601   6
   1   4  11 78.2560 54.7281   0
   1   4  12-50.7097 46.4965   6
   1   4  13 164.141 51.6842   6
  -1  -5  18 55.3790 61.3347   1
  -1  -5  18 11.2746 54.6359   4
  -1  -5  17 168.143 64.4816   1
  -1  -5  16 14.7358 59.8739   1
  -1  -5  15 535.381 63.0240   1
  -1  -5  14 287.342 59.3869   1
  -1  -5  13 101.506 49.7981   1
  -1  -5  12 3468.36 93.0454   1
  -1  -5  11 1408.86 66.3168   1
  -1  -5  10 375.226 47.5710   1
  -1  -5   9 3040.01 80.9819   1
  -1  -5   8 976.990 54.6334   1
  -1  -5   7 2288.32 67.4478   1
   1   5  -7 2347.10 50.1178   3
  -1  -5   6 1866.21 61.5731   1
   1   5  -6 1868.93 49.1372   3
   1   5  -5-3.21008 24.1686   3
  -1  -5   5 7.08080 35.7085   1
   1   5  -4 4821.31 78.8943   3
   1   5  -4 4664.50 73.8847   0
  -1  -5   4 4805.39 87.1038   1
   1   5  -3 582.709 36.5312   0
   1   5  -3 578.285 40.2180   3
  -1  -5   3 624.046 44.4852   1
  -1  -5   2 1159.95 49.5434   1
   1   5  -2 1124.02 49.0072   3
   1   5  -2 1059.43 42.0407   0
   1   5  -1 8528.26 110.833   3
  -1  -5   1 7959.83 105.810   1
   1   5  -1 8136.38 95.4201   0
   1   5   0 2608.91 59.3520   0
  -1  -5   0 2555.20 64.6463   1
  -1  -5  -1 106.031 33.1345   1
   1   5   1 88.8318 29.6696   0
  -1  -5  -2 1600.15 54.8143   1
   1   5   2 1534.33 52.3456   0
  -1  -5  -3 1212.48 50.3471   1
   1   5   3 1223.21 52.2721   0
  -1  -5  -4 207.886 37.0045   1
   1   5   4 222.890 39.7543   0
   1   5   5 1351.58 59.2625   0
  -1  -5  -5 1332.95 55.5690   1
  -1  -5  -6 360.279 42.6083   1
   1   5   6 257.654 44.9754   0
   1   5   6 267.867 47.3715   3
   1   5   7 695.303 56.5831   3
   1   5   7 684.337 52.5369   1
   1   5   7 693.173 56.7980   0
   1   5   8 1450.95 70.8054   3
   1   5   8 1324.49 63.7748   1
   1   5   8 1517.54 72.6219   0
   1   5   8 1481.09 64.0541   6
   1   5   9 34.9451 51.6386   0
   1   5   9 8.10128 38.2104   6
   1   5   9 44.2746 47.1506   3
   1   5  10 119.865 42.9713   6
   1   5  10 98.0107 53.5175   0
   1   5  11 139.612 60.0111   0
   1   5  11 94.2844 46.3187   6
   1   5  12-26.8440 63.8451   0
  -1  -6  17 154.231 65.0499   1
  -1  -6  16-2.38555 56.7157   1
  -1  -6  15 256.240 68.0071   1
  -1  -6  14 138.979 57.5051   1
  -1  -6  13 15.1490 51.7979   1
  -1  -6  12 911.908 68.1726   1
  -1  -6  11 465.732 56.5327   1
  -1  -6  10 201.398 51.1054   1
  -1  -6   9 1435.83 68.4212   1
  -1  -6   8 365.869 50.8557   1
  -1  -6   7 139.866 44.0436   1
   1   6  -7 136.624 29.3760   3
   1   6  -6 2888.05 66.1612   3
  -1  -6   6 2921.85 80.7362   1
  -1  -6   5 192.730 43.5425   1
   1   6  -5 169.856 34.4307   3
   1   6  -5 137.560 36.2730   0
  -1  -6   4 2999.30 79.5180   1
   1   6  -4 2969.91 73.1924   3
   1   6  -4 2933.48 69.1233   0
   1   6  -3 3285.03 77.5446   3
  -1  -6   3 3239.75 80.3793   1
   1   6  -3 3089.27 69.2627   0
   1   6  -2 52.2534 32.4220   0
  -1  -6   2 60.1658 38.5040   1
   1   6  -2 83.3073 38.5630   3
   1   6  -1 2188.02 69.1778   3
   1   6  -1 2117.00 61.0703   0
  -1  -6   1 2181.72 67.5142   1
   1   6   0 1862.78 67.0801   3
  -1  -6   0 1849.02 63.2083   1
   1   6   0 1760.86 58.4663   0
   1   6   1 125.580 36.1759   0
   1   6   1 178.669 46.7328   3
  -1  -6  -1 154.350 38.7921   1
   1   6   2 1775.22 72.5229   3
  -1  -6  -2 1713.96 63.2785   1
   1   6   2 1671.49 59.7633   0
   1   6   3 31.8408 37.9273   0
  -1  -6  -3 26.0406 37.3290   1
   1   6   3 67.7584 47.2478   3
   1   6   4 349.644 47.9862   0
   1   6   4 302.056 49.9659   3
  -1  -6  -4 345.786 45.2799   1
   1   6   5 2072.88 81.1563   3
   1   6   5 2017.47 73.2081   0
  -1  -6  -5 2067.85 69.3159   1
   1   6   6 6.41755 46.0260   0
  -1  -6  -6 33.8161 40.6932   1
   1   6   6-0.40707 46.5281   3
   1   6   7 610.744 61.0330   3
   1   6   7 613.007 62.4375   0
   1   6   8 224.426 56.4271   3
   1   6   8 216.993 54.3153   0
   1   6   9 14.9475 53.4433   3
   1   6   9 17.0303 58.0073   0
   1   6  10 113.058 64.9954   0
  -1  -7  16 31.0413 68.8239   1
  -1  -7  15 416.694 66.4588   1
  -1  -7  14 112.730 63.8750   1
  -1  -7  13 14.9212 55.8002   1
  -1  -7  12 440.244 67.1455   1
  -1  -7  11 84.3111 55.0610   1
  -1  -7  10 1051.12 70.0718   1
  -1  -7   9 1839.50 80.6394   1
  -1  -7   8 77.2689 51.8931   1
  -1  -7   7 809.513 63.7820   1
   1   7  -7 759.263 44.4748   3
   1   7  -6 1252.57 56.2944   3
   1   7  -6 1234.12 58.8241   0
  -1  -7   6 1158.50 66.7327   1
   1   7  -5 14.2179 36.5528   3
  -1  -7   5 13.9538 48.0437   1
   1   7  -5-4.54688 39.7552   0
  -1  -7   4 2164.62 77.0128   1
   1   7  -4 2013.49 68.9996   3
   1   7  -4 2049.20 67.2208   0
   1   7  -3 1065.39 54.8656   0
   1   7  -3 1113.32 59.3243   3
  -1  -7   3 1174.32 62.7897   1
   1   7  -2 4.90687 42.2969   3
   1   7  -2-8.16716 39.5200   0
  -1  -7   2 9.60240 42.6178   1
   1   7  -1 484.208 54.7726   3
  -1  -7   1 468.380 50.3742   1
   1   7  -1 469.320 47.9167   0
   1   7   0 4509.40 91.1857   0
  -1  -7   0 4546.58 98.1881   1
   1   7   0 4817.37 107.258   3
   1   7   1 95.6608 43.4603   0
  -1  -7  -1 122.701 43.6221   1
   1   7   1 57.3109 51.2753   3
   1   7   2 981.817 58.4148   0
   1   7   2 965.184 66.0518   3
  -1  -7  -2 1093.09 59.9674   1
   1   7   3 138.897 53.8528   3
  -1  -7  -3 130.162 43.7441   1
   1   7   3 143.314 45.5355   0
   1   7   4 201.897 56.7377   3
   1   7   4 202.090 52.1610   0
  -1  -7  -4 242.804 47.5823   1
   1   7   5 757.518 67.8212   3
  -1  -7  -5 749.080 59.3836   1
   1   7   5 741.026 62.9366   0
   1   7   6 166.415 55.9575   0
   1   7   6 266.768 61.0783   3
   1   7   7 35.1621 49.7265   0
   1   7   7 23.6710 55.5440   3
   1   7   8 112.926 61.4589   3
   1   7   8 140.398 63.8575   0
   1   7   9 17.5876 56.5805   3
   1   7   9 83.3479 61.9213   0
  -1  -8  15 117.062 70.6967   1
  -1  -8  14 187.566 69.2156   1
  -1  -8  13-48.6462 66.6599   1
  -1  -8  12 457.467 65.6536   1
  -1  -8  11 598.970 69.0494   1
  -1  -8  10 57.0713 56.7789   1
  -1  -8   9 729.792 70.8971   1
  -1  -8   8 224.058 60.2159   1
  -1  -8   7 1176.29 74.3034   1
   1   8  -7 1306.58 67.1771   0
   1   8  -6 675.352 59.2928   0
  -1  -8   6 733.234 69.0200   1
   1   8  -6 733.112 53.8030   3
   1   8  -5 25.2150 41.6853   3
   1   8  -5-25.0331 44.7781   0
  -1  -8   5-38.6192 52.1264   1
   1   8  -4 1467.72 66.4013   0
   1   8  -4 1511.69 69.0032   3
  -1  -8   4 1461.45 73.2095   1
   1   8  -3 524.777 57.4661   3
  -1  -8   3 507.369 58.3266   1
   1   8  -3 418.249 52.8829   0
   1   8  -2 111.657 49.9476   3
  -1  -8   2 78.6553 45.6197   1
   1   8  -2 77.5177 44.8213   0
   1   8  -1 360.334 50.5797   0
   1   8  -1 345.884 55.4405   3
  -1  -8   1 370.844 57.6026   1
   1   8   0 41.9489 54.1810   3
   1   8   0 94.7635 46.0277   0
  -1  -8   0 84.0445 48.8270   1
  -1  -8  -1 360.356 52.5914   1
   1   8   1 274.207 49.2030   0
   1   8   1 319.570 59.7885   3
   1   8   2 662.599 66.6969   3
  -1  -8  -2 578.798 57.8200   1
   1   8   2 615.089 58.5612   0
   1   8   3 241.537 59.9489   3
   1   8   3 295.679 53.2380   0
  -1  -8  -3 283.317 52.9531   1
   1   8   4 590.024 68.5167   3
   1   8   4 558.254 58.7877   0
   1   8   5 388.195 65.0530   3
   1   8   5 367.396 58.0729   0
   1   8   6 7.37390 50.1991   3
   1   8   6-9.52076 60.6222   0
   1   8   7 53.2693 60.1349   3
   1   8   7-2.02875 54.8032   0
   1   8   8 50.9592 66.3643   0
  -1  -9  13 119.466 66.5490   1
  -1  -9  12 1101.82 89.0816   1
  -1  -9  11 10.4257 67.2364   1
  -1  -9  10 170.655 71.4304   1
  -1  -9   9 656.442 75.6780   1
  -1  -9   8 89.3648 66.7417   1
  -1  -9   7 784.954 77.6678   1
  -1  -9   6 32.1040 60.6416   1
   1   9  -6 47.7738 45.0938   3
   1   9  -5 77.7559 51.8410   3
  -1  -9   5 18.0816 54.5829   1
   1   9  -4 488.367 59.2271   3
  -1  -9   4 436.209 62.7339   1
   1   9  -3 2676.17 94.7590   3
  -1  -9   3 2299.88 92.4772   1
   1   9  -2 18.4530 53.3420   3
  -1  -9   2-0.43825 52.4153   1
   1   9  -1 863.792 73.9279   3
  -1  -9   1 879.509 70.3705   1
  -1  -9   0 39.9624 54.7762   1
   1   9   0 22.3750 54.6750   3
  -1  -9  -1 129.383 52.0987   1
   1   9   1 53.1842 60.2082   3
   1   9   2 211.498 65.6785   3
  -1  -9  -2 209.106 56.9607   1
   1   9   3-65.8516 57.9202   3
   1   9   4 68.5005 64.5560   3
  -1 -10  11-90.4231 77.4058   1
  -1 -10  10 134.160 76.2850   1
  -1 -10   9 385.705 75.1981   1
  -1 -10   8 7.19037 67.2254   1
  -1 -10   7 321.007 76.5113   1
  -1 -10   6 78.5696 69.0578   1
  -1 -10   5-12.8443 56.3129   1
   1  10  -5-14.0886 50.4851   3
   1  10  -4 84.9205 58.5666   3
  -1 -10   4 42.9755 65.9888   1
   1  10  -3 126.551 58.3006   3
  -1 -10   3 99.7350 52.3282   1
   1  10  -2 7.96554 58.7655   3
  -1 -10   2 110.822 60.4733   1
  -1 -10   1 160.650 58.8740   1
   1  10  -1 192.813 65.1088   3
   1  10   0 131.078 69.7910   3
  -1 -10   0-45.9959 57.2321   1
   1  10   1 113.286 67.8269   3
  -1 -11   7 37.0803 77.3560   1
  -1 -11   6 243.353 77.0573   1
  -1 -11   5-43.9113 72.3880   1
  -1 -11   4 91.4495 64.0277   1
   1  11  -4 156.718 61.7399   3
  -1 -11   3 121.982 73.2927   1
   1  11  -3 108.497 65.1713   3
  -1 -11   2 56.8595 62.5654   1
  -2  12  -1 108.619 78.6186   0
  -2  12  -2 49.6027 66.7059   0
  -2  12  -3 4.32107 76.6540   0
  -2  12  -4 12.2369 78.4703   0
  -2  12  -5 144.953 79.7457   0
  -2  12  -6 74.9946 76.9660   0
  -2  12  -7 99.0319 85.8728   0
   2 -12   7 18.5847 64.2645   1
   2 -12   8 58.6088 74.0558   1
  -2  12  -8 100.064 85.5265   0
   2 -12   9 314.675 72.5068   1
  -2  11   3 177.383 71.5502   0
  -2  11   2 26.3322 61.1642   0
  -2  11   1 400.592 69.7109   0
  -2  11   0 302.757 70.7414   0
  -2  11  -1 45.4656 68.2788   0
  -2  11  -2-20.6430 67.6050   0
  -2  11  -3 395.967 76.9929   0
  -2  11  -4 3.01166 74.8821   0
  -2  11  -5 948.050 90.9675   0
   2 -11   6 130.726 63.0378   1
  -2  11  -6 35.1771 67.2243   0
   2 -11   7 295.035 69.2457   1
  -2  11  -7 280.280 83.2149   0
   2 -11   8 184.186 65.8484   1
  -2  11  -8 254.097 81.5045   0
  -2  11  -9-26.7325 77.0678   0
   2 -11   9-59.5778 66.5746   1
   2 -11  10 113.162 68.7957   1
   2 -11  11 81.4692 71.4375   1
  -2  10   6 111.630 77.2903   0
  -2  10   5 15.4468 68.6832   0
  -2  10   4 25.7465 63.1075   0
  -2  10   3 175.846 71.2777   0
  -2  10   2 73.5850 68.6191   0
  -2  10   1 457.686 72.4312   0
  -2  10   0 244.370 65.0643   0
  -2  10  -1 1128.68 84.4766   0
  -2  10  -2 190.353 68.3959   0
  -2  10  -3 609.296 72.3340   0
  -2  10  -4 191.914 65.6282   0
   2 -10   4 237.864 54.8055   1
   2 -10   5 223.474 56.7814   1
  -2  10  -5 221.088 70.3316   0
   2 -10   6 567.515 61.4120   1
  -2  10  -6 492.214 70.5537   0
  -2  10  -7 165.527 67.7084   0
   2 -10   7 143.650 57.0377   1
   2 -10   8 457.420 62.8832   1
   2 -10   9-20.5237 62.2401   1
   2 -10  10-27.4446 63.9172   1
   2 -10  11 51.5298 60.2897   1
   2 -10  12 67.8524 69.9642   1
   2 -10  13 127.020 74.5276   1
  -2   9   8 114.666 62.6988   0
  -2   9   7 59.3897 65.3214   0
  -2   9   6 359.018 71.8332   0
  -2   9   5-24.0423 62.8745   0
  -2   9   4 63.0407 58.1068   0
  -2   9   3 1423.61 81.4222   0
  -2   9   2 69.3362 57.2671   0
  -2   9   1 868.212 73.5579   0
  -2   9   0-9.47614 57.8024   0
  -2   9  -1 285.027 62.0599   0
   2  -9   2 3160.55 83.0093   1
  -2   9  -2 3053.38 99.6901   0
   2  -9   3 460.692 50.9083   1
  -2   9  -3 509.257 71.4784   0
  -2   9  -4 410.106 66.7914   0
   2  -9   4 344.939 48.4202   1
  -2   9  -5 663.639 73.5356   0
   2  -9   5 652.772 55.8401   1
   2  -9   6 479.779 57.6609   1
  -2   9  -6 503.729 68.4796   0
   2  -9   7 451.616 58.0686   1
   2  -9   8 589.603 60.7021   1
   2  -9   9 36.7935 54.5307   1
   2  -9  10 125.463 59.2495   1
   2  -9  11 424.036 63.3591   1
   2  -9  12 112.665 56.7100   1
   2  -9  13-65.8581 57.1557   1
   2  -9  14 161.876 72.5548   1
  -2   8  10 67.9199 62.2455   0
  -2   8   9 156.332 73.4670   0
  -2   8   8 57.1747 62.9001   0
  -2   8   7 242.165 62.7192   0
  -2   8   6 1045.11 76.9103   0
  -2   8   5 25.0697 54.8166   0
  -2   8   4 404.937 61.5492   0
  -2   8   3 3563.06 99.0440   0
  -2   8   2 3946.89 102.583   0
  -2   8   1 469.998 58.0424   0
  -2   8   0 2428.42 85.6447   0
   2  -8   1 81.6867 34.8460   1
  -2   8  -1 73.1730 50.6657   0
  -2   8  -2 1877.82 77.9551   0
   2  -8   2 1778.09 60.5852   1
   2  -8   3 627.439 46.1575   1
  -2   8  -3 619.770 63.6232   0
  -2   8  -4 538.682 63.0621   0
   2  -8   4 574.860 48.0635   1
   2  -8   5 446.777 48.2422   1
   2  -8   6 607.938 52.8992   1
   2  -8   7 209.754 48.1912   1
   2  -8   8 311.711 52.0481   1
   2  -8   9 51.4810 46.9023   1
   2  -8  10 108.906 53.0448   1
   2  -8  11 197.330 55.2694   1
   2  -8  12-16.7697 54.8680   1
   2  -8  13 63.7315 63.1463   1
   2  -8  14 133.380 64.0189   1
   2  -8  15 54.1584 61.0515   1
  -2   7  11 150.742 61.1959   0
  -2   7  10 95.8996 66.2822   0
  -2   7   9 294.838 65.8369   0
  -2   7   8 136.444 55.8411   0
  -2   7   7 191.583 58.0633   0
  -2   7   6 2498.76 87.3048   0
  -2   7   5 106.429 52.3032   0
  -2   7   4 836.849 62.0414   0
  -2   7   3 329.832 53.1259   0
  -2   7   2 1350.82 67.8487   0
  -2   7   1 1736.34 71.3772   0
  -2   7   0 2077.02 73.6666   0
   2  -7   0 2059.45 53.6560   1
  -2   7  -1 42.8464 45.5909   0
   2  -7   1 25.7344 27.7281   1
   2  -7   2 4101.79 74.0272   1
  -2   7  -2 4294.88 95.6628   0
   2  -7   3 1018.91 46.4951   1
  -2   7  -3 976.577 59.4012   0
   2  -7   4 1556.65 54.9474   1
   2  -7   5 741.692 46.6374   1
   2  -7   6 1030.87 52.7723   1
   2  -7   7 1429.82 59.6091   1
   2  -7   8 782.916 52.9833   1
   2  -7   9 1015.15 57.3807   1
   2  -7  10 106.069 45.4930   1
   2  -7  11 1274.08 67.5772   1
   2  -7  12 141.192 55.9129   1
   2  -7  13 668.596 62.7112   1
   2  -7  14 254.545 56.1063   1
   2  -7  15 13.0039 52.6579   1
  -2   6  13-24.8468 52.7618   6
  -2   6  13-0.33984 68.8424   0
  -2   6  12 118.860 50.8036   6
  -2   6  12 146.329 67.5446   0
  -2   6  11 139.367 48.2355   6
  -2   6  11 184.766 56.4893   0
  -2   6  10 220.685 63.0366   0
  -2   6  10 234.771 48.2648   6
  -2   6   9 1300.01 65.4638   6
  -2   6   9 1345.05 74.1644   0
  -2   6   8 70.7404 38.1479   6
  -2   6   8 74.2965 52.2699   0
  -2   6   7 425.644 55.9473   0
  -2   6   6 4247.24 96.6525   0
  -2   6   5 3111.43 83.2324   0
  -2   6   4 1706.44 65.7525   0
  -2   6   3 3268.15 79.4063   0
  -2   6   2 127.714 40.6184   0
  -2   6   1 4882.66 91.4682   0
   2  -6  -1 4707.47 64.8754   1
   2  -6   0 1583.03 41.2766   1
  -2   6   0 1439.74 59.4676   0
   2  -6   1 125.349 23.5540   1
  -2   6  -1 59.2775 40.3705   0
   2  -6   2 6713.83 82.6584   1
  -2   6  -2 6736.64 103.077   0
   2  -6   3 77.6780 26.5527   1
   2  -6   4 260.628 31.3975   1
   2  -6   5 1973.49 55.1602   1
   2  -6   6 1902.77 57.3650   1
   2  -6   7 955.357 50.0080   1
   2  -6   8 460.579 45.5191   1
   2  -6   8 491.751 40.3410   5
   2  -6   9 952.395 55.8900   1
   2  -6  10 357.936 48.7389   1
   2  -6  11 793.032 59.7248   1
   2  -6  12 201.055 52.4910   1
   2  -6  13 56.8770 53.2576   1
   2  -6  14 64.5856 56.8182   1
   2  -6  15 25.0910 52.6998   1
   2  -6  16 146.623 61.5517   1
  -2   5  14 245.184 60.7339   6
  -2   5  14 165.189 72.3472   0
  -2   5  13 29.9702 47.7256   6
  -2   5  13 7.80675 62.1793   0
  -2   5  12 398.362 63.9208   0
  -2   5  12 496.451 58.3481   6
  -2   5  11 137.761 55.6409   0
  -2   5  11 174.955 47.4549   6
  -2   5  10 684.543 62.2813   0
  -2   5  10 744.241 57.5193   6
  -2   5   9 1014.92 65.5536   0
  -2   5   9 1141.64 61.5931   6
  -2   5   8 298.661 43.0934   6
  -2   5   8 320.191 49.5664   0
  -2   5   8 264.755 33.6025   4
  -2   5   7 35.4450 41.6191   0
  -2   5   7 29.0951 34.5645   6
  -2   5   7 39.0340 26.6365   4
  -2   5   6 1354.47 45.4186   4
  -2   5   6 1364.43 58.7010   0
  -2   5   5 346.219 43.5093   0
  -2   5   5 306.179 30.9857   4
  -2   5   4 487.608 42.9384   0
  -2   5   4 481.352 32.8416   4
   2  -5  -3 7573.62 63.6458   1
  -2   5   3 7617.33 101.647   0
   2  -5  -2 1247.43 29.1075   1
  -2   5   2 1188.80 50.5638   0
  -2   5   1 2198.96 59.0602   0
   2  -5  -1 2305.99 40.5859   1
  -2   5   0 119.108 33.5295   0
   2  -5   0 127.604 19.9434   1
  -2   5  -1 392.060 37.7703   0
   2  -5   1 380.048 23.6036   1
   2  -5   2 10802.7 91.3319   1
   2  -5   3 1436.53 39.5122   1
   2  -5   4 28.6076 21.9561   1
   2  -5   5 8283.98 92.7770   1
   2  -5   6 926.374 42.2412   1
   2  -5   7 299.108 32.6969   5
   2  -5   7 318.979 36.1109   1
   2  -5   8 2778.09 69.2746   1
   2  -5   8 2656.78 59.2837   5
   2  -5   9 1129.96 54.3015   1
   2  -5  10 5905.44 104.256   1
   2  -5  11 1022.39 59.7041   1
   2  -5  12 21.6841 45.7224   1
   2  -5  13 341.503 54.5590   1
   2  -5  14 17.0331 53.8797   1
   2  -5  15 25.1386 51.3241   1
   2  -5  16 15.6285 52.9194   1
  -2   4  15 85.1157 61.5723   6
  -2   4  14 198.488 63.4572   0
  -2   4  14 147.866 51.6270   6
  -2   4  13 24.1439 54.5674   0
  -2   4  13-17.6971 53.8683   6
  -2   4  12 1712.69 81.5274   6
  -2   4  12 1602.02 77.0400   0
  -2   4  11 481.134 58.6077   0
  -2   4  11 494.743 57.4386   6
  -2   4  10 869.620 58.5092   0
  -2   4  10 935.652 60.1505   6
  -2   4   9 841.562 56.6586   6
  -2   4   9 867.871 55.3446   0
  -2   4   9 859.504 41.5259   4
  -2   4   8 1139.91 56.5558   6
  -2   4   8 999.295 54.4837   0
  -2   4   8 1156.44 42.6774   4
  -2   4   7 826.991 37.9246   4
  -2   4   7 852.404 47.6786   6
  -2   4   7 868.156 49.6194   0
  -2   4   6 5350.59 87.6379   0
  -2   4   6 5616.37 75.9733   4
  -2   4   6 5761.66 92.0757   6
  -2   4   5 336.700 36.3570   0
  -2   4   5 415.206 30.3244   4
  -2   4   4 2230.82 56.0873   0
  -2   4   4 2247.96 47.9248   4
   2  -4  -4 2179.84 26.9272   1
  -2   4   3 24355.5 158.429   0
   2  -4  -3 24132.2 86.4442   1
  -2   4   3 24774.5 141.103   4
  -2   4   2 2177.71 46.8911   4
  -2   4   2 2234.25 53.7583   0
   2  -4  -2 2103.99 28.9668   1
   2  -4  -1 18861.1 86.4408   1
  -2   4   1 18432.7 133.576   0
  -2   4   0 257.266 28.8350   0
   2  -4   0 251.870 17.0431   1
   2  -4   1 3517.11 44.3735   1
   2  -4   2 3085.56 45.8018   1
   2  -4   3 22319.7 124.279   1
   2  -4   4 4053.19 59.1947   1
   2  -4   5 4578.77 70.2689   5
   2  -4   5 4540.90 67.2335   1
   2  -4   6 2082.76 50.9572   5
   2  -4   6 2031.69 51.1572   1
   2  -4   7 440.109 36.0627   1
   2  -4   7 416.343 32.8556   5
   2  -4   8 5633.86 88.8440   1
   2  -4   8 5623.87 78.1866   5
   2  -4   9 160.201 38.4679   1
   2  -4  10 75.2763 39.7400   1
   2  -4  11 72.8045 43.9574   1
   2  -4  12-0.66273 43.3642   1
   2  -4  13 418.334 53.6977   1
   2  -4  14 51.7956 50.9590   1
   2  -4  15 61.1262 56.6410   1
   2  -4  16 12.5648 57.8764   1
  -2   3  15 169.009 60.2906   6
  -2   3  14 45.8749 52.4614   6
  -2   3  13 79.7803 52.6393   6
  -2   3  13 74.5507 50.5728   0
  -2   3  12 713.268 64.5758   6
  -2   3  12 676.255 57.6172   0
  -2   3  11 303.746 51.9490   6
  -2   3  11 313.683 35.9998   4
  -2   3  11 271.881 47.6533   0
  -2   3  10 79.8898 42.9317   0
  -2   3  10 73.2737 40.6747   6
  -2   3  10 55.1610 29.4005   4
  -2   3   9 3697.55 88.9721   6
  -2   3   9 3492.69 78.6494   0
  -2   3   9 3629.20 66.9610   4
  -2   3   8 2174.15 52.8392   4
  -2   3   8 2184.84 68.2710   6
  -2   3   8 2083.84 60.0076   0
  -2   3   7 2941.69 70.0224   6
  -2   3   7 2701.04 63.3166   0
  -2   3   7 2796.70 55.1354   4
  -2   3   6 6820.72 88.0121   0
  -2   3   6 7229.55 97.7490   6
  -2   3   6 7095.80 78.8864   4
  -2   3   5 5994.65 37.9650   1
  -2   3   5 6091.61 79.2115   0
  -2   3   5 6255.67 72.4630   4
  -2   3   4 462.694 26.3066   4
  -2   3   4 469.641 30.9172   0
  -2   3   3 433.930 27.7817   0
  -2   3   3 437.776 25.2279   4
  -2   3   2 1095.01 35.3230   0
  -2   3   2 1052.44 32.2527   4
   2  -3  -1 29727.7 85.3251   1
  -2   3   1 30219.8 138.773   4
  -2   3   1 29904.4 146.751   0
   2  -3   0 10995.4 60.5924   1
  -2   3   0 11058.8 89.7540   0
   2  -3   1 450.645 17.8281   1
   2  -3   2 4486.77 49.7176   1
   2  -3   3 19269.0 125.865   5
   2  -3   3 19556.7 110.091   1
   2  -3   4 12507.4 96.3362   1
   2  -3   4 12343.5 103.022   5
   2  -3   5 99.3040 23.6655   5
   2  -3   5 104.204 23.4724   1
   2  -3   6 5089.73 73.6659   1
   2  -3   6 5114.58 70.5037   5
   2  -3   7 12296.2 117.091   1
   2  -3   7 12075.1 106.491   5
   2  -3   8 3560.80 61.9210   5
   2  -3   8 3586.34 72.2809   1
   2  -3   9 47.6748 35.2046   1
   2  -3  10 331.813 42.7408   1
   2  -3  11 415.252 47.9635   1
   2  -3  12-20.7696 42.3995   1
   2  -3  13 476.922 54.8372   1
   2  -3  14 96.6340 49.4020   1
   2  -3  15 76.5117 53.5907   1
   2  -3  16 152.822 62.5282   1
  -2   2  16 18.6801 55.6958   6
  -2   2  15 624.617 70.9978   6
  -2   2  14 789.253 72.2095   6
  -2   2  13 268.936 59.2269   6
  -2   2  12 307.052 51.8628   6
  -2   2  12 397.597 39.1888   4
  -2   2  11 579.806 49.0148   0
  -2   2  11 518.514 53.8763   6
  -2   2  11 625.353 39.9180   4
  -2   2  10 18.0228 39.9943   6
  -2   2  10 55.1078 37.5566   0
  -2   2  10 34.3281 29.8782   4
  -2   2   9 7565.61 119.231   6
  -2   2   9 7429.62 90.5903   4
  -2   2   9 7424.57 99.5738   0
  -2   2   8 306.879 39.2443   6
  -2   2   8 253.899 34.7487   0
  -2   2   8 286.298 29.7807   4
  -2   2   7 3349.10 39.9611   1
  -2   2   7 3377.17 62.1727   0
  -2   2   7 3625.82 59.3185   4
  -2   2   7 3464.42 72.5560   6
  -2   2   6 8890.46 85.0072   4
  -2   2   6 9011.29 104.009   6
  -2   2   6 8859.02 53.2022   1
  -2   2   6 8715.84 87.5851   0
  -2   2   5 68.9053 24.6062   6
  -2   2   5 80.1470 22.8517   0
  -2   2   5 62.4379 21.1259   4
  -2   2   4 42641.6 165.106   0
  -2   2   4 42625.8 165.868   4
  -2   2   3 1166.95 31.2608   4
  -2   2   3 1177.86 30.0704   0
  -2   2   2 805.228 24.9007   0
  -2   2   2 814.835 25.8808   4
  -2   2   1 32525.2 128.715   4
  -2   2   1 32801.3 126.614   0
   2  -2   0 12901.8 60.7404   1
  -2   2   0 12633.4 78.9604   4
   2  -2   0 13062.2 94.2879   5
   2  -2   1 2317.39 31.8727   1
   2  -2   1 2306.31 44.5527   5
   2  -2   2 4964.61 61.9302   5
   2  -2   2 4874.19 50.3949   1
  -2   2  -3 11362.5 59.8070   2
   2  -2   3 11772.5 84.7506   1
   2  -2   3 11538.5 94.1819   5
  -2   2  -4 1088.14 19.8649   2
   2  -2   4 1108.54 33.1743   1
   2  -2   4 1012.73 36.7104   5
   2  -2   5 5968.76 73.6526   1
   2  -2   5 5847.06 71.1968   5
  -2   2  -5 5970.50 40.7929   2
  -2   2  -6 3128.25 29.6486   2
   2  -2   6 3186.69 59.9480   1
   2  -2   6 3245.24 56.4992   5
   2  -2   7 1766.92 46.6025   5
   2  -2   7 1828.58 52.7750   1
   2  -2   8 962.177 46.6959   1
   2  -2   9 6.57938 34.2497   1
   2  -2  10 766.467 50.4986   1
   2  -2  11 871.105 53.9078   1
   2  -2  12 8.91493 42.0139   1
   2  -2  13 357.976 61.0410   1
   2  -2  14 47.0911 49.8869   1
   2  -2  15 11.3699 53.3927   1
   2  -2  16 228.885 63.6343   1
  -2   1  17 23.4445 64.6732   6
  -2   1  16 32.4689 56.1236   6
  -2   1  15 319.096 58.7934   6
  -2   1  14 614.305 70.1406   6
  -2   1  13 262.948 52.1166   6
  -2   1  13 245.485 39.8686   4
  -2   1  12 895.904 60.5927   6
  -2   1  12 932.155 47.7672   4
  -2   1  11 2242.80 77.4464   6
  -2   1  11 2211.95 59.6878   4
  -2   1  10 505.889 48.6428   6
  -2   1  10 550.451 39.1686   4
  -2   1   9 12118.1 140.678   6
  -2   1   9 11914.3 114.837   0
  -2   1   9 12144.9 113.087   4
  -2   1   8 1016.08 47.5208   6
  -2   1   8 993.749 28.3041   1
  -2   1   8 934.205 38.3536   4
  -2   1   8 932.512 38.6943   0
  -2   1   7 167.499 24.9366   0
  -2   1   7 149.277 24.5580   4
  -2   1   7 203.387 16.8340   1
  -2   1   7 188.776 29.9324   6
  -2   1   6 5633.75 78.8875   6
  -2   1   6 5728.01 48.6034   1
  -2   1   6 5736.13 68.2367   4
  -2   1   6 5562.48 64.1056   0
  -2   1   5 1772.53 38.7842   4
  -2   1   5 1672.28 25.2249   1
  -2   1   5 1765.47 35.7287   0
  -2   1   4 25910.0 107.874   0
  -2   1   4 25535.9 123.647   4
   2  -1  -4 25480.4 113.988   5
  -2   1   3 3159.16 34.9837   0
  -2   1   3 2990.38 42.6266   4
   2  -1  -3 3088.90 42.0386   5
  -2   1   2 607.496 20.7071   2
  -2   1   2 670.437 16.6935   0
   2  -1  -2 679.459 24.5136   5
  -2   1   2 659.271 21.9274   4
  -2   1   1 34776.6 118.799   2
   2  -1  -1 34761.5 139.989   5
  -2   1   1 34699.6 118.487   4
  -2   1   1 34774.4 98.8855   1
  -2   1   0 2377.36 31.8691   2
   2  -1   0 2501.98 32.1465   1
  -2   1   0 2438.32 31.8702   4
   2  -1   0 2449.18 42.5961   5
  -2   1  -1 843.879 21.3384   2
   2  -1   1 921.523 24.5579   1
  -2   1  -1 865.213 19.8525   4
   2  -1   1 822.749 30.1032   5
  -2   1  -2 8593.42 56.3286   2
   2  -1   2 8755.24 71.4654   1
   2  -1   2 8397.37 78.3710   5
   2  -1   3 3177.92 48.9774   1
   2  -1   3 2903.10 49.8334   5
   2  -1   4 2787.93 50.3812   1
   2  -1   4 2741.27 49.8035   5
   2  -1   5 4982.07 69.8726   1
   2  -1   5 5055.43 66.9166   5
   2  -1   6 316.390 31.6217   1
   2  -1   7 1652.51 51.1018   1
   2  -1   8 603.817 42.0938   1
   2  -1   9 397.301 40.3432   1
   2  -1  10 778.432 50.9744   1
   2  -1  11 661.893 55.5192   1
   2  -1  12 53.2759 44.1757   1
   2  -1  13 419.112 54.4491   1
   2  -1  14 38.3437 50.2389   1
   2  -1  15-20.2640 55.0543   1
   2  -1  16 244.610 58.9570   1
  -2   0  17 146.596 59.3361   6
  -2   0  16-43.2784 56.2743   6
  -2   0  15 530.541 69.0221   6
  -2   0  15 519.839 48.7436   4
  -2   0  14 622.517 50.8035   4
  -2   0  14 580.434 62.0953   6
  -2   0  13 400.024 60.3987   6
  -2   0  13 382.884 43.8997   4
  -2   0  12 2918.11 88.3113   6
  -2   0  12 2898.20 72.2590   4
  -2   0  11 897.060 56.4804   6
  -2   0  11 854.950 45.8316   4
  -2   0  10 1003.08 38.7064   1
  -2   0  10 915.481 51.8295   6
  -2   0  10 952.152 44.8566   4
  -2   0   9 5203.68 92.0360   6
  -2   0   9 5361.10 68.6459   1
  -2   0   9 5429.59 79.9369   4
  -2   0   8 142.466 20.6188   1
  -2   0   8 141.331 26.5657   4
  -2   0   8 132.608 29.9212   6
  -2   0   7 3273.80 64.6241   6
  -2   0   7 3323.72 48.4919   1
   2   0  -7 3171.65 31.6526   5
  -2   0   7 3420.67 58.9558   4
  -2   0   6 7511.30 66.2120   1
   2   0  -6 7558.13 51.0757   5
  -2   0   6 7596.74 78.8446   4
  -2   0   6 7399.92 85.1716   6
  -2   0   5 289.414 17.9281   1
  -2   0   5 318.350 23.0763   4
   2   0  -5 291.437 16.2384   5
  -2   0   4 7221.41 60.1378   2
  -2   0   4 7245.81 58.1474   1
   2   0  -4 7291.93 56.1958   5
  -2   0   4 7033.05 67.2558   4
  -2   0   3 17373.7 88.8373   2
  -2   0   3 17374.8 86.6596   1
   2   0  -3 17545.8 89.9901   5
  -2   0   3 17106.1 94.2524   4
  -2   0   2 55.7956 15.1813   2
  -2   0   2 59.3897 12.3026   1
   2   0  -2 64.0211 15.5389   5
  -2   0   2 58.3229 12.7817   4
  -2   0   1 5131.93 49.5688   1
   2   0  -1 5084.33 55.6965   5
  -2   0   1 5106.71 43.5529   4
   2   0   0 5557.06 60.3712   5
  -2   0   0 5510.07 39.9014   4
  -2   0   0 5476.98 53.7144   1
   2   0   1 1630.31 38.1542   5
  -2   0  -1 1723.90 33.9497   1
  -2   0  -1 1679.39 20.5912   4
  -2   0  -2 6241.92 64.9516   1
   2   0   2 6497.06 67.8285   1
   2   0   3 2455.73 47.8310   1
   2   0   4 2217.28 49.6288   1
   2   0   5 8899.98 95.6777   1
   2   0   6 105.166 30.3660   1
   2   0   7 4428.76 79.4665   1
   2   0   8 4554.07 85.9582   1
   2   0   9 105.582 40.6983   1
   2   0  10 160.122 43.6177   1
   2   0  11 896.693 59.1997   1
   2   0  12 157.534 48.0441   1
   2   0  13 236.622 53.3156   1
   2   0  14 16.4468 54.4241   1
   2   0  15 61.6022 51.0475   1
  -2  -1  18 292.068 74.0599   6
  -2  -1  17 394.528 71.5175   6
  -2  -1  16 0.72594 55.7845   6
  -2  -1  16 14.7563 45.9038   4
  -2  -1  15 183.839 56.6409   6
  -2  -1  15 153.968 47.4291   4
  -2  -1  14 667.578 62.2826   6
  -2  -1  14 728.232 53.3335   4
  -2  -1  13 240.247 52.1255   6
  -2  -1  13 297.328 43.3608   4
  -2  -1  12 2873.91 85.5391   6
  -2  -1  12 2804.44 72.7893   4
  -2  -1  11 1242.68 58.5909   6
  -2  -1  11 1374.29 54.0728   4
  -2  -1  11 1298.24 48.3068   1
  -2  -1  10 1039.92 45.6087   4
  -2  -1  10 1080.40 43.9415   1
  -2  -1  10 1072.97 51.2470   6
  -2  -1   9 4436.58 82.2886   6
  -2  -1   9 4481.86 70.2283   1
  -2  -1   9 4348.77 73.7326   4
  -2  -1   8 10.9605 22.1084   1
  -2  -1   8 8.54234 24.5856   6
  -2  -1   8 14.3132 28.8272   4
  -2  -1   7 4364.21 50.9616   2
  -2  -1   7 4328.33 68.6918   6
  -2  -1   7 4450.43 63.0775   1
  -2  -1   7 4447.61 67.7767   4
  -2  -1   6 5538.55 55.8765   2
  -2  -1   6 5523.75 65.6816   1
  -2  -1   6 5436.86 68.6287   4
  -2  -1   5 14011.4 85.1155   2
  -2  -1   5 13515.5 97.4237   1
  -2  -1   5 13983.4 100.407   4
  -2  -1   4 6517.87 65.9290   4
  -2  -1   4 6797.41 60.1434   2
  -2  -1   4 6777.23 68.7506   1
  -2  -1   3 544.951 24.6981   1
  -2  -1   3 498.987 21.5098   4
  -2  -1   2 2022.71 32.3710   4
  -2  -1   2 2019.45 39.2716   1
  -2  -1   1 20586.0 115.825   1
  -2  -1   1 20488.2 85.4656   4
   2   1   0 22777.8 74.9761   0
  -2  -1   0 22881.8 125.182   1
  -2  -1   0 22849.1 78.8736   4
  -2  -1  -1 1843.88 41.1961   1
   2   1   1 1832.92 27.6411   0
   2   1   2 6033.55 54.7710   0
  -2  -1  -2 6173.73 72.3966   1
  -2  -1  -3 1387.48 40.3798   1
   2   1   3 1380.48 32.7364   0
   2   1   4 5331.30 64.7509   0
   2   1   4 5116.69 76.0622   1
   2   1   5 281.740 33.7074   1
   2   1   6 101.340 32.8274   1
   2   1   7 1008.69 49.7822   1
   2   1   8 2173.39 66.7311   1
   2   1   9 0.00000 39.2059   1
   2   1  10 507.687 50.8817   1
   2   1  11 324.150 49.4785   1
   2   1  12 183.805 47.1492   1
   2   1  13 50.0271 46.2000   1
   2   1  14-10.4787 47.2939   1
  -2  -2  18 214.415 63.9246   6
  -2  -2  17 92.0977 54.2592   6
  -2  -2  17 106.076 54.9492   4
  -2  -2  16 180.581 58.8204   6
  -2  -2  16 281.835 53.9787   4
  -2  -2  15 1083.39 72.0984   6
  -2  -2  15 1079.06 62.3021   4
  -2  -2  14 585.905 62.2707   6
  -2  -2  14 647.526 52.0285   4
  -2  -2  13 304.799 44.0962   1
  -2  -2  13 282.415 48.8378   6
  -2  -2  13 278.595 44.2278   4
  -2  -2  12 1724.36 62.8313   4
  -2  -2  12 1724.88 68.4674   6
  -2  -2  12 1815.00 62.7999   1
  -2  -2  11 733.520 47.1251   6
  -2  -2  11 701.983 44.7125   1
  -2  -2  11 591.520 47.9871   4
  -2  -2  10 2768.84 64.5154   1
  -2  -2  10 2809.77 69.6820   6
  -2  -2   9 1208.19 45.6428   6
  -2  -2   9 1164.11 46.2510   1
  -2  -2   9 1167.57 31.2977   2
  -2  -2   8 825.553 27.1943   2
  -2  -2   8 877.496 37.6122   6
  -2  -2   8 896.388 40.1415   1
  -2  -2   7 1696.83 41.9571   6
  -2  -2   7 1657.81 35.1577   2
  -2  -2   7 1724.35 47.8853   1
  -2  -2   6 22077.5 113.897   2
  -2  -2   6 22402.6 143.537   1
  -2  -2   5 43.0754 21.9488   1
  -2  -2   4 7390.83 83.5640   1
  -2  -2   3 3679.03 59.5009   1
   2   2  -3 3830.11 36.8636   0
   2   2  -2 1896.98 26.3625   0
  -2  -2   2 1871.35 45.7512   1
   2   2  -1 14298.8 70.7794   0
  -2  -2   1 14103.3 111.119   1
   2   2   0 624.709 20.0089   0
  -2  -2   0 623.317 32.3519   1
   2   2   1 2061.69 35.8001   0
  -2  -2  -1 2179.67 50.2568   1
  -2  -2  -2 9433.37 97.5255   1
   2   2   2 9229.17 77.8255   0
  -2  -2  -3 1918.20 52.8042   1
   2   2   3 1961.54 42.9590   0
  -2  -2  -4 23558.7 161.379   1
   2   2   4 23025.2 142.662   0
   2   2   5 2672.86 65.7316   1
   2   2   5 2854.95 58.1409   0
   2   2   6-4.11608 33.6480   1
   2   2   6 27.7166 30.9093   0
   2   2   7 365.227 43.7464   1
   2   2   7 404.137 40.3395   0
   2   2   8 863.770 54.8954   1
   2   2   9-30.3882 41.1908   1
   2   2  10 737.249 58.4000   1
   2   2  11 11.0288 46.7381   1
   2   2  12 2.38673 53.0075   1
   2   2  13 82.3503 51.4923   1
   2   2  14 33.8150 47.7475   6
  -2  -3  18 101.042 56.0452   4
  -2  -3  17 146.360 58.4938   4
  -2  -3  16-5.18809 50.1372   6
  -2  -3  16-26.7520 53.9102   4
  -2  -3  15 767.589 63.0594   6
  -2  -3  15 800.710 62.9260   4
  -2  -3  14 477.034 53.7626   1
  -2  -3  14 464.718 52.9647   6
  -2  -3  14 390.655 51.6552   4
  -2  -3  13 250.598 46.9310   1
  -2  -3  13 238.643 45.8496   6
  -2  -3  12 2171.55 70.6060   6
  -2  -3  12 2132.63 71.3118   1
  -2  -3  11 411.957 40.3112   6
  -2  -3  11 480.150 44.0234   1
  -2  -3  10 1978.89 55.6088   6
  -2  -3  10 2001.68 63.3630   1
  -2  -3   9 233.029 37.0009   1
  -2  -3   9 187.096 27.3481   6
  -2  -3   8 1324.21 34.6871   2
  -2  -3   8 1379.19 51.5961   1
  -2  -3   7 2291.08 60.0460   1
  -2  -3   6 2867.12 62.8833   1
  -2  -3   5 319.909 33.6801   1
  -2  -3   4 8777.45 101.750   1
  -2  -3   3 14603.6 126.836   1
   2   3  -3 14637.3 89.4445   0
   2   3  -2 784.200 25.4438   0
  -2  -3   2 839.966 40.0939   1
   2   3  -1 12173.3 82.9337   0
  -2  -3   1 12021.4 114.945   1
  -2  -3   0 513.306 36.0377   1
   2   3   0 418.138 22.4910   0
   2   3   1 391.040 24.2720   0
  -2  -3  -1 433.149 34.8594   1
   2   3   2 621.860 30.6229   0
  -2  -3  -2 559.640 38.5620   1
   2   3   3-3.29196 25.8036   0
  -2  -3  -3 0.07589 30.3568   1
   2   3   4 541.568 34.9145   0
  -2  -3  -4 644.650 41.8223   1
  -2  -3  -5 2962.47 71.7103   1
   2   3   5 2891.25 65.3890   0
   2   3   6 11.1207 39.1454   1
   2   3   6 69.2336 36.0004   0
   2   3   7 1012.70 58.1860   1
   2   3   7 1222.53 55.5764   0
   2   3   8 431.788 53.0325   1
   2   3   8 469.321 49.9891   0
   2   3   9-29.5772 46.4481   1
   2   3  10 436.580 58.7014   1
   2   3  11-14.7873 48.4737   1
   2   3  12 50.4144 42.0276   6
   2   3  13 248.217 57.3027   6
  -2  -4  18 230.800 59.2336   4
  -2  -4  17 204.240 65.7155   4
  -2  -4  16-59.6789 58.3367   4
  -2  -4  15 705.381 66.2849   1
  -2  -4  15 786.721 65.3650   4
  -2  -4  14 294.212 55.1740   1
  -2  -4  13 326.925 53.7361   1
  -2  -4  12 1492.91 67.9189   1
  -2  -4  11 103.728 44.2753   1
  -2  -4  10 848.925 53.3429   1
  -2  -4   9 6695.65 106.645   1
  -2  -4   8 115.479 39.1768   1
   2   4  -7 4115.08 62.6178   3
  -2  -4   7 4216.65 84.2858   1
  -2  -4   6 3674.04 79.3936   1
  -2  -4   5 978.621 51.0127   1
  -2  -4   4 17335.3 154.495   1
   2   4  -4 17317.5 116.339   0
  -2  -4   3 2226.20 62.3975   1
   2   4  -3 2191.94 45.9696   0
   2   4  -2 4953.63 64.6298   0
  -2  -4   2 5213.05 87.2357   1
   2   4  -1 1599.46 39.8932   0
  -2  -4   1 1690.04 55.6761   1
   2   4   0 451.106 29.5371   0
  -2  -4   0 422.084 39.4246   1
   2   4   1 6150.14 77.6606   0
  -2  -4  -1 6406.96 96.8734   1
  -2  -4  -2 2359.13 65.4369   1
   2   4   2 2294.98 53.9034   0
  -2  -4  -3 18.5172 36.4546   1
   2   4   3 10.4442 28.7916   0
   2   4   4 104.177 33.4922   0
  -2  -4  -4 120.740 39.2190   1
   2   4   5 2381.23 66.2122   0
  -2  -4  -5 2309.48 70.1538   1
   2   4   6 20.8497 40.0305   1
   2   4   6 61.8688 37.9348   0
   2   4   7 174.030 48.7880   1
   2   4   7 209.212 44.5415   0
   2   4   8 141.953 46.3531   0
   2   4   8 130.646 48.0309   1
   2   4   9 21.1509 46.6759   0
   2   4   9 41.3643 46.0241   1
   2   4  10 96.3383 46.1804   6
   2   4  10 152.432 51.6738   1
   2   4  11 81.2001 48.2083   6
   2   4  12-22.2219 42.0569   6
  -2  -5  17 251.429 64.8379   4
  -2  -5  16-19.1231 61.0588   1
  -2  -5  15 593.446 66.0546   1
  -2  -5  14 188.952 58.6301   1
  -2  -5  13 300.860 55.4982   1
  -2  -5  12 289.133 55.8229   1
  -2  -5  11-35.8733 47.9269   1
  -2  -5  10 307.918 51.0975   1
  -2  -5   9 4683.62 99.8158   1
  -2  -5   8 57.9448 44.3963   1
  -2  -5   7 769.899 55.2856   1
   2   5  -6 896.699 42.0238   3
  -2  -5   6 939.313 58.4623   1
  -2  -5   5 7.50064 40.7005   1
   2   5  -5-7.67019 27.2041   0
  -2  -5   4 4188.24 89.5619   1
   2   5  -4 4265.32 68.5478   0
   2   5  -3 114.889 28.7829   0
  -2  -5   3 107.300 42.2869   1
   2   5  -2 741.994 37.6444   0
  -2  -5   2 815.438 50.4881   1
   2   5  -1 1139.75 41.0769   0
  -2  -5   1 1264.00 57.1335   1
   2   5   0 487.689 34.3019   0
  -2  -5   0 499.553 46.8764   1
  -2  -5  -1 1307.49 58.7416   1
   2   5   1 1204.42 46.1911   0
   2   5   2 1325.39 49.5637   0
  -2  -5  -2 1312.18 59.6575   1
   2   5   3 36.2690 33.0044   0
  -2  -5  -3-17.2297 39.7199   1
   2   5   4 1036.64 52.5911   0
  -2  -5  -4 1001.16 58.4736   1
   2   5   5 1096.76 55.8915   0
  -2  -5  -5 1132.51 61.8496   1
  -2  -5  -6 38.3623 46.8664   1
   2   5   6 16.3956 43.1110   0
   2   5   7 382.279 57.5829   1
   2   5   7 513.244 53.6572   0
   2   5   8 167.032 49.7156   0
   2   5   8 170.732 51.3731   1
   2   5   9 54.8568 49.6136   0
   2   5   9-147.717 51.1665   1
   2   5  10 56.7944 53.5813   0
  -2  -6  17 192.854 70.5000   1
  -2  -6  16 64.2751 64.1639   1
  -2  -6  15 426.460 64.9957   1
  -2  -6  14 33.1037 56.3684   1
  -2  -6  13 356.270 61.5976   1
  -2  -6  12 733.593 65.4135   1
  -2  -6  11 56.6171 53.3190   1
  -2  -6  10 886.312 65.8203   1
  -2  -6   9 2384.63 85.8760   1
  -2  -6   8 380.647 57.2002   1
  -2  -6   7 7818.90 133.541   1
   2   6  -6 2027.13 63.3602   3
  -2  -6   6 2004.55 78.1185   1
   2   6  -5 677.972 47.5194   3
  -2  -6   5 717.960 58.8909   1
   2   6  -4 1004.00 53.7863   3
  -2  -6   4 1019.92 62.5611   1
  -2  -6   3 252.171 51.0374   1
  -2  -6   2 190.452 46.5735   1
  -2  -6   1 675.005 56.0550   1
  -2  -6   0 190.552 47.0503   1
  -2  -6  -1 634.030 53.9489   1
  -2  -6  -2 1324.64 66.2478   1
   2   6   3 672.166 49.2430   0
  -2  -6  -3 694.308 58.0990   1
  -2  -6  -4 36.3913 47.0907   1
   2   6   4 63.7956 34.6211   0
  -2  -6  -5 381.355 53.7328   1
   2   6   5 291.871 49.6354   0
  -2  -6  -6 77.2905 50.8721   1
   2   6   6-3.45184 44.9342   0
   2   6   7 337.916 60.5394   3
   2   6   7 274.432 55.1963   0
   2   6   7 274.080 57.4733   1
   2   6   8-42.2732 56.9799   3
   2   6   8 61.6423 52.6798   0
   2   6   9 23.9816 59.9622   3
   2   6   9 5.13556 55.9539   0
   2   6  10 17.2619 62.0421   0
  -2  -7  16 115.464 67.3455   1
  -2  -7  15 246.441 63.5604   1
  -2  -7  14 92.7925 60.5080   1
  -2  -7  13 210.323 67.3567   1
  -2  -7  12 1042.38 76.6414   1
  -2  -7  11 153.477 58.7633   1
  -2  -7  10 35.4284 56.6091   1
  -2  -7   9 129.947 60.4981   1
  -2  -7   8 169.983 60.1062   1
  -2  -7   7 462.124 63.7928   1
   2   7  -6 427.062 47.3762   3
  -2  -7   6 451.367 60.1988   1
  -2  -7   5 165.544 55.6405   1
   2   7  -5 135.094 43.8589   3
   2   7  -4 1102.03 62.2283   3
  -2  -7   4 1055.30 67.8670   1
  -2  -7   3 119.571 50.8459   1
   2   7  -3 151.676 48.6971   3
  -2  -7   2 249.370 53.5400   1
   2   7  -2 229.166 53.5969   3
   2   7  -1 1289.38 70.5256   3
  -2  -7   1 1115.96 67.6305   1
   2   7   0 26.4334 48.7675   3
  -2  -7   0 2.70439 47.5656   1
  -2  -7  -1 995.910 64.9934   1
   2   7   1 1099.39 70.6574   3
   2   7   2 473.594 61.5045   3
  -2  -7  -2 358.704 56.2788   1
   2   7   3 13.1838 56.4675   3
  -2  -7  -3 6.52408 45.7676   1
  -2  -7  -4 243.964 57.8335   1
   2   7   4 367.235 61.9115   3
   2   7   5 419.102 66.0498   3
  -2  -7  -5 419.407 57.8758   1
   2   7   6 14.4416 58.2597   3
  -2  -7  -6-2.89645 53.8966   1
   2   7   7 113.645 64.6710   3
   2   7   8-2.98823 62.3932   3
  -2  -8  14 38.3059 62.3344   1
  -2  -8  13 123.363 71.8178   1
  -2  -8  12 256.437 68.9071   1
  -2  -8  11 200.365 64.5377   1
  -2  -8  10 1463.68 87.9527   1
  -2  -8   9 836.445 81.1611   1
  -2  -8   8-9.00621 63.0582   1
  -2  -8   7 748.032 75.0752   1
   2   8  -6 321.600 50.5521   3
  -2  -8   6 291.806 65.3748   1
   2   8  -5 38.4213 46.7380   3
  -2  -8   5 68.8260 55.6318   1
   2   8  -4 458.451 57.6501   3
  -2  -8   4 559.049 66.0357   1
   2   8  -3 2.04170 51.1309   3
  -2  -8   3-21.4859 56.5607   1
   2   8  -2-4.20773 52.9720   3
  -2  -8   2 2.48381 53.5343   1
   2   8  -1 1334.92 78.4942   3
  -2  -8   1 1225.25 77.0431   1
   2   8   0 674.382 69.8565   3
  -2  -8   0 649.975 65.8359   1
   2   8   1 167.834 60.4132   3
  -2  -8  -1 182.924 56.8203   1
  -2  -8  -2 166.600 59.5741   1
   2   8   2 197.825 63.5129   3
   2   8   3 4.42686 56.1113   3
  -2  -8  -3 26.7895 53.7335   1
   2   8   4 324.292 69.6150   3
  -2  -8  -4 382.692 60.9487   1
   2   8   5 119.317 66.5724   3
  -2  -9  12 203.527 70.5425   1
  -2  -9  11 33.0244 65.4696   1
  -2  -9  10 43.7849 65.7533   1
  -2  -9   9 463.566 81.5564   1
  -2  -9   8 73.4131 64.3562   1
  -2  -9   7 233.666 67.1084   1
   2   9  -6 216.577 53.3410   3
  -2  -9   6 223.790 64.6983   1
  -2  -9   5 59.5000 59.6768   1
   2   9  -5 1.85549 53.7509   3
   2   9  -4 377.756 60.8442   3
  -2  -9   4 384.296 70.9021   1
   2   9  -3-26.9336 55.6574   3
  -2  -9   3 14.9479 60.6827   1
   2   9  -2 56.5291 59.4848   3
  -2  -9   2 131.631 57.1926   1
   2   9  -1 503.924 68.9188   3
  -2  -9   1 437.661 66.0286   1
   2   9   0 38.0614 64.3480   3
  -2  -9   0 50.8660 57.9766   1
   2   9   1 107.358 61.7771   3
  -2  -9  -1 166.279 59.6099   1
  -2  -9  -2 13.7995 56.0650   1
   2   9   2 46.8433 62.9612   3
  -2  -9  -3 74.2049 55.7353   1
  -2 -10   8 148.855 79.4721   1
  -2 -10   7 170.122 74.6880   1
  -2 -10   6-33.0860 69.7195   1
   2  10  -5 141.490 60.6739   3
  -2 -10   5 102.448 73.1606   1
   2  10  -4 305.305 67.4873   3
  -2 -10   4 345.898 78.3693   1
   2  10  -3 89.4446 60.2928   3
  -2 -10   3 143.014 62.2260   1
  -2 -10   2 193.285 72.1245   1
   2  10  -2-10.7996 67.4858   3
  -2 -10   1 87.8689 70.0457   1
  -3  12  -1 232.541 77.6893   0
  -3  12  -2 109.486 84.8547   0
  -3  12  -3 114.561 70.2131   0
  -3  12  -4 50.0821 87.0834   0
  -3  12  -5 353.821 78.3055   0
  -3  12  -6-1.47039 81.9450   0
  -3  12  -7 122.548 86.5870   0
   3 -12   9-13.4255 58.7318   1
  -3  11   4 185.476 78.0034   0
  -3  11   3-44.6167 78.5465   0
  -3  11   2-35.4306 71.7956   0
  -3  11   1 207.997 76.1241   0
  -3  11   0 25.6773 71.5616   0
  -3  11  -1 134.917 71.8775   0
  -3  11  -2-63.9833 72.9787   0
  -3  11  -3 444.438 77.6903   0
  -3  11  -4 114.125 69.0425   0
  -3  11  -5 43.2406 78.9300   0
  -3  11  -6 13.0190 64.7418   0
   3 -11   7 37.1853 53.9046   1
  -3  11  -7 109.562 79.6650   0
   3 -11   8 132.661 63.8543   1
  -3  11  -8 120.943 80.6437   0
   3 -11   9 1.47809 55.7353   1
   3 -11  10 89.0326 62.7651   1
   3 -11  11-58.7136 72.6940   1
  -3  10   6 382.255 80.6677   0
  -3  10   5 9.98195 71.0185   0
  -3  10   4 267.517 74.6866   0
  -3  10   3 128.374 69.7804   0
  -3  10   2 115.493 63.0406   0
  -3  10   1 426.999 71.7461   0
  -3  10   0-2.07663 66.9265   0
  -3  10  -1 198.908 65.1361   0
  -3  10  -2 1159.65 81.6914   0
  -3  10  -3-4.47320 67.4589   0
  -3  10  -4 1117.03 88.8239   0
   3 -10   5 652.670 59.4319   1
  -3  10  -5 590.057 81.1575   0
   3 -10   6 125.700 51.9812   1
  -3  10  -6 102.677 66.0396   0
   3 -10   7 636.202 63.5139   1
  -3  10  -7 756.603 83.7351   0
   3 -10   8 77.9941 55.5539   1
   3 -10   9 1.32859 52.4063   1
   3 -10  10 173.318 60.8608   1
   3 -10  11 136.683 65.6259   1
   3 -10  12-4.10027 66.1091   1
  -3   9   8 107.118 64.8909   0
  -3   9   7 244.691 69.4287   0
  -3   9   6 88.1618 61.3070   0
  -3   9   5 44.1754 55.8365   0
  -3   9   4 259.289 63.1567   0
  -3   9   3 509.539 68.8378   0
  -3   9   2 434.731 68.8211   0
  -3   9   1 459.582 64.8805   0
  -3   9   0 1692.34 85.9723   0
  -3   9  -1 2717.47 99.8084   0
  -3   9  -2 2092.41 89.0572   0
  -3   9  -3-7.59018 59.8574   0
   3  -9   4 685.799 53.1937   1
  -3   9  -4 632.921 71.6099   0
   3  -9   5 295.349 48.1212   1
  -3   9  -5 237.427 68.6003   0
   3  -9   6 166.257 47.2420   1
   3  -9   7 1203.49 67.7516   1
   3  -9   8-12.2596 47.9580   1
   3  -9   9 13.8858 51.3093   1
   3  -9  10 144.035 56.2094   1
   3  -9  11 63.7864 58.8242   1
   3  -9  12 162.983 58.3442   1
   3  -9  13 161.249 66.3698   1
  -3   8  10 9.08197 68.0200   0
  -3   8   9 338.873 63.6695   0
  -3   8   8 96.7349 57.5379   0
  -3   8   7 446.246 64.3317   0
  -3   8   6 42.6215 59.0763   0
  -3   8   5 1.74102 53.4520   0
  -3   8   4 468.838 62.1950   0
  -3   8   3 1299.40 76.3934   0
  -3   8   2 1690.15 80.7090   0
  -3   8   1 1102.03 69.2999   0
  -3   8   0-11.4929 53.0132   0
  -3   8  -1 795.201 65.9891   0
  -3   8  -2 4844.13 111.662   0
   3  -8   3 38.2097 35.2185   1
  -3   8  -3 35.4350 54.3414   0
   3  -8   4 250.179 39.9483   1
  -3   8  -4 207.288 58.5312   0
   3  -8   5 877.348 53.2848   1
   3  -8   6 23.8165 41.4583   1
   3  -8   7 1340.19 62.7956   1
   3  -8   8 70.3634 43.5018   1
   3  -8   9 2.99914 46.1757   1
   3  -8  10 364.569 55.9447   1
   3  -8  11 124.332 55.7641   1
   3  -8  12 49.1732 52.4517   1
   3  -8  13 116.477 61.6720   1
   3  -8  14 19.5780 61.5429   1
  -3   7  12 477.187 74.3523   0
  -3   7  11 182.622 66.6046   0
  -3   7  10 208.925 60.0714   0
  -3   7   9 329.275 60.6645   0
  -3   7   8 53.3832 51.7903   0
  -3   7   7 506.126 58.2049   0
  -3   7   6 724.640 63.1909   0
  -3   7   5 80.5001 52.2586   0
  -3   7   4 1050.18 63.7558   0
  -3   7   3 3358.84 90.5025   0
  -3   7   2 119.493 48.9360   0
  -3   7   1 4025.79 94.9309   0
  -3   7   0 434.359 54.7831   0
   3  -7   1 1162.54 40.8155   1
  -3   7  -1 1103.55 64.6229   0
   3  -7   2 4635.56 75.0509   1
  -3   7  -2 4550.03 99.1218   0
   3  -7   3 382.294 34.9578   1
  -3   7  -3 370.262 52.1833   0
   3  -7   4 427.676 37.8717   1
   3  -7   5 1030.70 47.5492   1
   3  -7   6 149.336 37.1154   1
   3  -7   7 743.188 49.7261   1
   3  -7   7 777.396 54.2795   5
   3  -7   8 347.301 45.8730   1
   3  -7   8 361.967 47.9843   5
   3  -7   9 125.082 44.7663   1
   3  -7  10 149.515 49.7352   1
   3  -7  11 253.999 52.2746   1
   3  -7  12 89.8504 52.5308   1
   3  -7  13 30.8802 51.3481   1
   3  -7  14 31.7208 61.0129   1
   3  -7  15 33.1437 60.4341   1
  -3   6  13-1.48128 60.5179   0
  -3   6  12 533.472 71.4428   0
  -3   6  11 118.757 55.1947   0
  -3   6  10 617.590 66.8385   0
  -3   6   9 547.451 60.6360   0
  -3   6   8 54.2570 47.3104   0
  -3   6   8 32.2046 35.3942   4
  -3   6   7 996.511 62.8982   0
  -3   6   7 995.365 48.8618   4
  -3   6   6 1645.06 57.0757   4
  -3   6   6 1702.97 68.9689   0
  -3   6   5 489.972 52.4272   0
  -3   6   5 446.904 39.6275   4
  -3   6   4 1404.28 60.1103   0
  -3   6   3 1563.57 61.8133   0
  -3   6   2 1708.64 64.3411   0
  -3   6   1 4569.12 90.6827   0
  -3   6   0 259.578 42.4316   0
   3  -6   0 243.939 24.9789   1
   3  -6   1 387.127 27.9190   1
  -3   6  -1 409.046 44.9758   0
   3  -6   2 303.885 27.5539   1
  -3   6  -2 311.101 42.5731   0
   3  -6   3 276.960 29.8153   1
   3  -6   4 1051.26 42.5226   1
   3  -6   5 1614.92 50.6818   1
   3  -6   6 66.5082 32.2627   1
   3  -6   6 37.5564 36.4664   5
   3  -6   7 920.781 49.7074   1
   3  -6   7 889.357 51.3430   5
   3  -6   8 271.595 42.2128   1
   3  -6   8 306.356 43.8964   5
   3  -6   9-18.9839 41.1490   1
   3  -6  10 944.605 59.0359   1
   3  -6  11 506.955 54.3951   1
   3  -6  12 578.721 59.0152   1
   3  -6  13 533.477 64.5789   1
   3  -6  14 249.292 58.4708   1
   3  -6  15 167.164 59.1522   1
  -3   5  14 59.1352 56.7251   0
  -3   5  13 148.591 61.2580   0
  -3   5  12 544.129 67.3318   0
  -3   5  11 607.870 60.5544   0
  -3   5  10 250.250 53.1114   0
  -3   5  10 301.905 42.4951   4
  -3   5   9 1772.18 70.2728   0
  -3   5   9 1731.88 58.3501   4
  -3   5   8 27.5618 41.4950   0
  -3   5   8 28.0813 34.7371   4
  -3   5   7 1705.59 64.2201   0
  -3   5   7 1708.65 55.0982   4
  -3   5   6 827.821 51.8566   0
  -3   5   6 805.536 43.6124   4
  -3   5   5 1497.87 57.3525   0
  -3   5   5 1477.18 49.6209   4
  -3   5   4 2466.26 65.9217   0
  -3   5   4 2591.88 60.0195   4
  -3   5   3 1932.63 59.6086   0
  -3   5   3 1885.74 53.2500   4
  -3   5   2 350.047 39.3626   0
   3  -5  -1 15935.8 89.1317   1
  -3   5   1 16222.7 142.365   0
   3  -5   0 9731.29 74.6561   1
  -3   5   0 9399.96 111.203   0
   3  -5   1 4634.15 56.5817   1
  -3   5  -1 4549.31 80.6662   0
   3  -5   2 1017.58 32.8494   1
   3  -5   3 296.024 26.4272   1
   3  -5   4 2051.70 48.8182   1
   3  -5   4 2140.17 63.2153   5
   3  -5   5 1709.43 49.1863   1
   3  -5   5 1757.72 59.2337   5
   3  -5   6 70.8636 31.5292   1
   3  -5   6 101.029 36.8217   5
   3  -5   7 1398.60 54.4806   5
   3  -5   7 1308.91 52.8635   1
   3  -5   8 1178.51 53.6173   1
   3  -5   8 1243.01 54.4307   5
   3  -5   9 939.098 54.0550   1
   3  -5  10 342.897 49.2297   1
   3  -5  11 23.4592 46.6902   1
   3  -5  12 274.674 54.2919   1
   3  -5  13 28.3501 48.5152   1
   3  -5  14-33.2333 50.8798   1
   3  -5  15 77.6437 59.8202   1
  -3   4  15 439.316 71.0080   6
  -3   4  14 244.866 60.7919   6
  -3   4  14 126.191 62.3928   0
  -3   4  13 460.430 63.1105   0
  -3   4  13 567.079 63.0465   6
  -3   4  12 640.543 65.7186   6
  -3   4  12 517.617 59.6297   0
  -3   4  11 93.7350 47.6412   0
  -3   4  11 108.456 36.0656   4
  -3   4  10 954.911 58.0770   0
  -3   4  10 914.233 48.2069   4
  -3   4   9 567.231 48.2701   0
  -3   4   9 626.887 41.0950   4
  -3   4   8 172.705 38.9477   0
  -3   4   8 184.448 33.3998   4
  -3   4   7 4030.42 79.5034   0
  -3   4   7 4171.30 74.2528   4
  -3   4   6 3152.88 69.8670   0
  -3   4   6 3342.04 66.4061   4
  -3   4   5 776.647 41.1668   0
  -3   4   5 746.981 37.5952   4
  -3   4   4 5348.18 79.2625   0
  -3   4   4 5372.46 77.0558   4
  -3   4   3 1406.10 46.2034   0
  -3   4   3 1379.14 43.8172   4
  -3   4   2 568.169 36.0068   0
   3  -4  -2 285.975 12.1780   1
  -3   4   2 468.584 31.9931   4
  -3   4   1 55.2824 26.2922   0
   3  -4  -1 86.2521 11.2112   1
  -3   4   1 71.0666 26.4283   4
  -3   4   0 15.4645 24.9237   0
   3  -4   0 16.0028 12.5566   1
   3  -4   1 1827.26 34.8367   1
   3  -4   2 4341.55 56.4444   1
   3  -4   2 4446.52 77.1480   5
   3  -4   3 609.094 29.4133   1
   3  -4   3 500.721 38.8400   5
   3  -4   4 3631.96 61.0729   1
   3  -4   4 3794.49 73.8136   5
   3  -4   5 1651.27 54.4357   5
   3  -4   5 1562.88 47.2793   1
   3  -4   6 320.402 34.6265   1
   3  -4   6 372.667 36.9067   5
   3  -4   7 4080.22 78.3179   1
   3  -4   7 4052.08 79.4395   5
   3  -4   8 1245.90 54.6845   1
   3  -4   8 1249.63 52.5465   5
   3  -4   9 2152.73 69.0365   1
   3  -4  10 2414.26 75.7845   1
   3  -4  11 42.3254 46.0798   1
   3  -4  12 79.6533 48.6557   1
   3  -4  13 267.319 55.2762   1
   3  -4  14 54.5644 53.8961   1
   3  -4  15 18.3993 58.7100   1
  -3   3  15 473.053 63.2663   6
  -3   3  14 613.677 67.4419   6
  -3   3  13 113.792 52.4046   6
  -3   3  13 156.768 42.7484   4
  -3   3  13 167.379 47.8729   0
  -3   3  12 2379.66 91.4676   6
  -3   3  12 2095.59 73.8131   0
  -3   3  12 2160.38 67.5589   4
  -3   3  11 34.2258 42.2724   0
  -3   3  11 36.4795 44.0405   6
  -3   3  11 46.4214 35.0911   4
  -3   3  10 479.078 46.4132   0
  -3   3  10 497.627 41.2822   4
  -3   3   9 680.919 47.0281   0
  -3   3   9 729.313 44.2465   4
  -3   3   8 187.973 35.1009   0
  -3   3   8 125.774 32.1543   4
  -3   3   7 3801.34 70.3653   0
  -3   3   7 3796.27 69.2369   4
  -3   3   6 2751.55 57.3461   0
  -3   3   6 2903.34 59.7388   4
  -3   3   5 1.62737 24.0349   0
  -3   3   5-5.81253 24.5689   4
  -3   3   4 21351.7 134.217   0
  -3   3   4 21614.7 138.162   4
  -3   3   3 9441.32 88.2045   0
  -3   3   3 9421.98 90.2922   4
  -3   3   2 4085.73 59.4109   0
  -3   3   2 3975.78 59.6787   4
   3  -3  -1 12216.9 112.310   5
   3  -3  -1 11987.4 63.0971   1
  -3   3   1 11896.4 96.7288   4
  -3   3   1 11903.5 96.6727   0
   3  -3   0 5188.95 76.5929   5
   3  -3   0 4865.00 47.7301   1
  -3   3   0 4899.87 62.9336   4
   3  -3   1 378.441 20.4918   1
   3  -3   1 288.285 32.5637   5
   3  -3   2 9274.66 79.2183   1
   3  -3   2 9100.71 101.713   5
   3  -3   3 550.179 28.4791   1
   3  -3   3 572.685 37.9429   5
   3  -3   4 6823.77 80.2286   1
   3  -3   4 6884.69 91.9566   5
   3  -3   5 856.281 38.8941   1
   3  -3   5 829.064 43.0729   5
   3  -3   6 1778.24 54.0777   1
   3  -3   6 1820.84 55.1941   5
   3  -3   7 2139.98 61.1978   1
   3  -3   7 2102.10 58.7790   5
   3  -3   8 954.371 52.2561   1
   3  -3   8 939.694 47.3982   5
   3  -3   9 1643.18 62.9664   1
   3  -3  10-9.38875 40.1103   1
   3  -3  11 235.222 49.4665   1
   3  -3  12 2.34038 46.9844   1
   3  -3  13 131.960 52.0927   1
   3  -3  14-11.4218 52.7704   1
   3  -3  15 6.73229 57.5858   1
  -3   2  16 14.7029 62.3616   6
  -3   2  15 197.066 54.8272   6
  -3   2  14 60.4270 38.3896   4
  -3   2  14 28.2329 51.5136   6
  -3   2  13 679.810 63.1685   6
  -3   2  13 719.626 50.5746   4
  -3   2  12 470.745 58.2906   6
  -3   2  12 535.738 46.8305   4
  -3   2  11 35.1389 43.4611   6
  -3   2  11 21.4944 35.8194   0
  -3   2  11 42.4958 33.2994   4
  -3   2  10 567.107 53.9616   6
  -3   2  10 501.529 41.2680   0
  -3   2  10 546.624 41.4824   4
  -3   2   9 2461.51 60.4330   0
  -3   2   9 2487.85 62.3123   4
  -3   2   8 290.022 32.1270   0
  -3   2   8 334.640 35.9600   4
  -3   2   7 2190.32 54.3448   4
  -3   2   7 2121.84 49.1819   0
  -3   2   6 13352.2 102.972   0
   3  -2  -6 13050.3 105.910   5
  -3   2   6 13450.3 113.750   4
  -3   2   5 589.531 27.9738   0
  -3   2   5 508.285 33.7893   4
   3  -2  -5 580.766 31.8176   5
  -3   2   4 3535.99 48.9134   0
   3  -2  -4 3462.39 57.5155   5
  -3   2   4 3466.82 56.9268   4
  -3   2   3 2645.57 40.6366   0
   3  -2  -3 2557.71 51.6364   5
  -3   2   3 2512.98 47.3135   4
  -3   2   2 3235.52 43.8130   0
   3  -2  -2 3224.10 32.9898   1
   3  -2  -2 3254.16 58.3953   5
  -3   2   2 3198.07 49.6195   4
   3  -2  -1 13689.0 74.9712   1
   3  -2  -1 13601.1 112.677   5
  -3   2   1 13703.9 85.1432   0
  -3   2   1 13459.2 94.4693   4
  -3   2   0 976.952 29.4103   2
   3  -2   0 982.512 39.3349   5
   3  -2   0 961.084 25.9345   1
  -3   2   0 920.612 28.5819   4
  -3   2  -1 937.563 28.3919   2
   3  -2   1 932.587 28.0630   1
   3  -2   1 888.532 39.5592   5
  -3   2  -2 25974.0 120.286   2
   3  -2   2 26830.0 136.903   1
   3  -2   2 26358.5 164.069   5
  -3   2  -3 119.529 17.3572   2
   3  -2   3 106.153 30.1153   5
   3  -2   3 110.730 23.2705   1
  -3   2  -4 7598.64 63.6005   2
   3  -2   4 7368.01 85.8688   1
   3  -2   4 7219.86 92.4352   5
  -3   2  -5 1843.56 34.0435   2
   3  -2   5 1822.09 51.8338   1
   3  -2   5 1872.63 54.9394   5
   3  -2   6 312.584 35.3583   1
   3  -2   6 327.908 35.2689   5
   3  -2   7 2547.30 66.6989   1
   3  -2   7 2578.91 64.5478   5
   3  -2   8 127.586 40.6488   1
   3  -2   9 680.847 51.8861   1
   3  -2  10 15.7478 41.6154   1
   3  -2  11 16.6542 45.2080   1
   3  -2  12 378.661 56.7061   1
   3  -2  13 163.017 55.7693   1
   3  -2  14-5.82942 57.0133   1
   3  -2  15 5.16833 56.9334   1
  -3   1  17 1.90206 56.2768   6
  -3   1  16 0.58511 61.7077   6
  -3   1  15 599.465 69.6197   6
  -3   1  15 660.734 56.5317   4
  -3   1  14 27.3256 57.8509   6
  -3   1  14 34.3932 40.8957   4
  -3   1  13 851.842 67.0293   6
  -3   1  13 820.828 51.9875   4
  -3   1  12 848.527 61.2212   6
  -3   1  12 873.282 51.2548   4
  -3   1  11 1133.65 62.1736   6
  -3   1  11 1179.39 54.5957   4
  -3   1  10 5504.48 106.575   6
  -3   1  10 5541.06 89.4920   4
  -3   1   9 3372.66 69.5478   4
  -3   1   9 3305.52 61.9282   0
  -3   1   8 701.283 33.4025   0
  -3   1   8 688.372 39.9438   4
   3  -1  -7 2334.02 43.0748   5
  -3   1   7 2361.05 45.6535   0
  -3   1   7 2356.04 54.8166   4
  -3   1   7 2207.58 37.3376   1
   3  -1  -6 13219.1 96.6924   5
  -3   1   6 12880.8 81.3744   1
  -3   1   6 13291.0 90.3904   0
  -3   1   6 13357.4 112.197   4
  -3   1   5 7665.17 62.6096   0
  -3   1   5 7497.01 58.8849   1
  -3   1   5 7666.38 82.5748   4
   3  -1  -5 7784.88 76.9451   5
  -3   1   4 4927.07 60.1951   2
  -3   1   4 4677.79 62.9441   4
  -3   1   4 4686.47 43.9844   0
   3  -1  -4 4854.81 64.2100   5
  -3   1   4 4859.66 46.0546   1
  -3   1   3 2040.12 40.8467   2
  -3   1   3 2021.97 26.6784   0
   3  -1  -3 1931.01 45.2186   5
  -3   1   3 1969.35 31.0093   1
  -3   1   3 1888.47 39.6917   4
  -3   1   2 81.1920 18.2097   2
   3  -1  -2 45.1466 24.7306   5
  -3   1   2 73.5887 14.2661   1
  -3   1   2 65.9961 16.2746   4
  -3   1   2 84.1977 10.0752   0
  -3   1   1 3713.98 50.9437   2
   3  -1  -1 3844.62 62.9159   5
  -3   1   1 3720.22 46.1763   1
  -3   1   1 3720.05 47.3847   4
  -3   1   1 3765.83 34.7595   0
  -3   1   0 1024.11 29.6199   2
   3  -1   0 1072.99 40.1843   5
  -3   1   0 1036.39 29.7776   1
  -3   1   0 1057.18 26.7985   4
  -3   1  -1 6089.81 62.1881   2
   3  -1   1 6170.20 68.2124   1
   3  -1   1 5922.35 79.5870   5
  -3   1  -1 5956.92 53.7487   4
  -3   1  -2 2513.55 42.2207   2
   3  -1   2 2553.81 51.1348   1
   3  -1   2 2532.16 57.1157   5
   3  -1   3 49.1380 29.3001   5
   3  -1   3 21.4513 25.1099   1
   3  -1   4 6620.52 89.7300   5
   3  -1   4 6586.63 85.1218   1
   3  -1   5 797.748 42.5231   1
   3  -1   6 182.476 37.7009   1
   3  -1   7 922.017 50.3999   1
   3  -1   8 1098.51 55.6691   1
   3  -1   9 19.6717 39.5258   1
   3  -1  10 614.679 53.3990   1
   3  -1  11 156.566 50.1591   1
   3  -1  12 147.309 53.1660   1
   3  -1  13 52.8833 53.2592   1
   3  -1  14 55.2283 57.1822   1
   3  -1  15 142.807 56.1494   1
  -3   0  17 28.4643 55.7505   6
  -3   0  17 34.2346 46.6299   4
  -3   0  16-13.7490 60.9104   6
  -3   0  16-37.8402 48.5748   4
  -3   0  15 869.942 75.4154   6
  -3   0  15 729.602 62.3931   4
  -3   0  14 66.2178 54.4901   6
  -3   0  14 46.2056 42.2811   4
  -3   0  13 4.58289 46.5265   6
  -3   0  13 28.4836 42.8344   4
  -3   0  12 50.2105 44.5864   6
  -3   0  12 88.0020 43.6548   4
  -3   0  11 719.416 54.3115   6
  -3   0  11 677.787 49.3558   4
  -3   0  10 6346.64 96.6432   4
  -3   0   9 2476.98 63.9879   4
  -3   0   8 271.551 36.2118   4
  -3   0   8 227.216 23.8600   1
   3   0  -7 6682.24 63.1840   5
  -3   0   7 6742.40 73.3725   1
  -3   0   7 6895.92 87.0796   4
  -3   0   6 7795.45 77.5609   2
  -3   0   6 7546.50 75.7765   1
   3   0  -6 7879.65 71.4009   5
  -3   0   6 7692.25 86.6967   4
  -3   0   5 4125.56 57.6909   2
   3   0  -5 4002.99 55.0016   5
  -3   0   5 4170.54 55.1305   1
  -3   0   5 4043.81 61.9246   4
  -3   0   4 4187.97 56.3579   2
  -3   0   4 4128.32 53.7365   1
   3   0  -4 4122.27 57.7600   5
  -3   0   4 4086.53 58.4744   4
  -3   0   3 468.520 26.7378   2
  -3   0   3 523.643 24.3824   1
   3   0  -3 496.678 30.0215   5
  -3   0   3 484.052 25.7149   4
  -3   0   2 12990.7 94.2427   2
   3   0  -2 12976.4 104.981   5
  -3   0   2 13036.4 87.6751   4
  -3   0   2 13120.6 94.4739   1
  -3   0   1 13450.2 82.7196   4
  -3   0   1 13593.9 98.4141   1
   3   0  -1 13577.9 110.256   5
   3   0   0 20.0200 26.6034   5
  -3   0   0 11.1480 20.0518   1
  -3   0   0 17.7573 12.7025   4
  -3   0  -1 8795.05 57.2890   4
   3   0   1 8971.96 97.2097   5
  -3   0  -1 8951.69 88.0223   1
  -3   0  -2 5284.87 72.9034   1
   3   0   3 1078.47 43.9217   1
   3   0   4 3474.95 69.3709   1
   3   0   5 373.333 39.2490   1
   3   0   6 323.615 42.0053   1
   3   0   7 331.810 44.1546   1
   3   0   8 312.891 46.8663   1
   3   0   9 69.0293 44.6294   1
   3   0  10 609.342 56.8024   1
   3   0  11 93.5947 48.5884   1
   3   0  12 159.616 53.1360   1
   3   0  13 87.8797 58.3314   1
   3   0  14-21.9704 58.4127   1
  -3  -1  18 167.204 65.6798   6
  -3  -1  18 35.1549 50.3231   4
  -3  -1  17-20.9255 58.4578   6
  -3  -1  17 29.8339 50.5311   4
  -3  -1  16 218.485 56.0713   6
  -3  -1  16 182.498 56.7754   4
  -3  -1  15 1402.72 78.1973   6
  -3  -1  15 1585.51 73.4255   4
  -3  -1  14 84.8136 48.6033   6
  -3  -1  14 50.1381 47.1923   4
  -3  -1  13 1369.42 68.6226   6
  -3  -1  13 1317.61 61.8904   4
  -3  -1  12 2603.32 81.8017   6
  -3  -1  12 2542.70 75.7386   4
  -3  -1  11 12.5175 42.2951   4
  -3  -1  10 4057.67 73.5819   1
  -3  -1  10 4262.37 84.1866   4
  -3  -1   9 2328.94 56.2981   1
  -3  -1   9 2366.86 63.7036   4
  -3  -1   8 506.236 29.9394   2
  -3  -1   8 511.471 32.8201   1
  -3  -1   8 519.935 39.4527   4
  -3  -1   7 5940.09 70.7359   2
  -3  -1   7 5712.28 78.0387   1
  -3  -1   7 5736.83 81.6586   4
  -3  -1   6 1628.78 41.1325   2
  -3  -1   6 1711.70 45.8435   1
  -3  -1   6 1654.92 47.2167   4
  -3  -1   5 1803.70 41.8555   2
  -3  -1   5 1916.83 45.6043   4
  -3  -1   5 1852.13 45.9470   1
  -3  -1   4 4167.86 59.6939   2
  -3  -1   4 4240.49 64.4842   1
  -3  -1   4 4266.30 60.0794   4
  -3  -1   3 678.416 28.5873   4
  -3  -1   3 693.110 32.3862   1
  -3  -1   2 1649.94 42.9997   1
  -3  -1   2 1609.49 34.4479   4
  -3  -1   1 7958.46 86.4963   1
  -3  -1   1 7881.91 63.3562   4
  -3  -1   0 102.058 25.5505   1
  -3  -1   0 87.4875 12.7298   4
  -3  -1  -1 2335.79 54.2464   1
  -3  -1  -1 2351.20 27.5352   4
  -3  -1  -2 2130.14 55.3134   1
  -3  -1  -3 255.908 33.9521   1
   3   1   4 1920.00 61.0720   1
   3   1   5 3388.69 77.8393   1
   3   1   6 19.3957 38.5127   1
   3   1   7 2735.71 79.4868   1
   3   1   8 16.2464 44.9332   1
   3   1   9 80.7931 47.3811   1
   3   1  10 290.080 55.4807   1
   3   1  11 34.3466 53.5486   1
   3   1  12 85.5519 56.2756   1
   3   1  13 87.6425 59.3176   1
   3   1  14-29.8577 63.8554   1
  -3  -2  18 377.789 73.0511   6
  -3  -2  18 264.065 64.5663   4
  -3  -2  17 314.527 61.1500   6
  -3  -2  17 272.036 66.6754   4
  -3  -2  16 47.2653 50.6389   6
  -3  -2  16-4.90098 57.1728   4
  -3  -2  15 176.557 52.6730   6
  -3  -2  15 220.590 49.6016   4
  -3  -2  14 54.9926 46.9690   6
  -3  -2  14-2.89367 50.3127   4
  -3  -2  13 1313.04 66.5560   6
  -3  -2  13 1181.94 64.6245   4
  -3  -2  12 1843.93 69.7376   4
  -3  -2  11 127.878 37.4781   1
  -3  -2  11 71.5254 40.9183   4
  -3  -2  10 2652.26 68.1150   1
  -3  -2  10 2603.53 70.9928   4
  -3  -2   9 3809.06 61.1052   2
  -3  -2   9 4021.38 77.7991   1
  -3  -2   9 3684.36 77.3388   4
  -3  -2   8 456.916 29.7614   2
  -3  -2   8 451.126 37.5354   1
  -3  -2   8 430.075 39.5259   4
  -3  -2   7 2562.02 51.0052   2
  -3  -2   7 2684.67 63.3440   1
  -3  -2   7 2635.60 61.5033   4
  -3  -2   6 106.718 24.9293   2
  -3  -2   6 134.898 30.9889   1
  -3  -2   6 92.7744 29.5238   4
  -3  -2   5 8229.31 99.7435   1
  -3  -2   5 8159.90 89.6879   4
  -3  -2   4 2225.21 56.4056   1
  -3  -2   4 2275.86 48.0389   4
  -3  -2   3 167.191 29.0809   1
  -3  -2   3 181.310 22.4569   4
  -3  -2   2 1250.31 45.5514   1
  -3  -2   2 1274.64 32.9168   4
  -3  -2   1 7359.59 94.0110   1
  -3  -2   1 7258.65 63.8923   4
  -3  -2   0 147.047 32.4152   1
   3   2   0 125.349 13.9723   0
  -3  -2   0 123.831 14.1168   4
  -3  -2  -1 937.965 45.3843   1
   3   2   1 867.782 26.5546   0
   3   2   2 4510.63 56.6431   0
  -3  -2  -2 4633.41 82.3015   1
  -3  -2  -3 584.217 44.9070   1
   3   2   3 549.929 29.6758   0
  -3  -2  -4 677.455 47.6194   1
   3   2   5 22.2027 40.3309   1
   3   2   6 91.0524 43.9257   1
   3   2   7 614.971 55.8471   1
   3   2   8 218.960 49.5835   1
   3   2   9 283.355 62.2935   1
   3   2  10 551.614 60.3871   1
   3   2  11-28.5341 56.4381   1
   3   2  12-49.4457 58.4066   1
   3   2  13-33.6378 55.4437   1
  -3  -3  17 3.09041 59.7375   4
  -3  -3  16 305.607 65.8821   4
  -3  -3  15 711.910 67.2654   4
  -3  -3  14 14.0927 46.3373   4
  -3  -3  13 1209.37 65.7233   1
  -3  -3  13 1204.63 68.5664   4
  -3  -3  12 1492.81 63.7240   1
  -3  -3  12 1383.62 64.8830   4
  -3  -3  11 85.6203 42.1120   1
  -3  -3  11 80.9401 45.2636   4
  -3  -3  10 1961.85 66.4913   4
  -3  -3  10 2064.27 67.8746   1
  -3  -3   9 1373.96 42.9778   2
  -3  -3   9 1338.28 57.9383   1
  -3  -3   8 6.29752 24.2984   2
  -3  -3   8 9.74304 36.4460   1
  -3  -3   7 2644.07 70.9641   1
  -3  -3   6 845.594 48.1959   1
  -3  -3   5 1693.85 57.6147   1
  -3  -3   4 2055.23 61.5602   1
  -3  -3   3 6901.14 99.7933   1
  -3  -3   2 3413.73 74.4532   1
  -3  -3   1 8633.51 112.093   1
  -3  -3   0 102.891 37.5752   1
  -3  -3  -1 1904.71 62.5554   1
  -3  -3  -2 2677.83 71.6369   1
   3   3   3 231.115 29.6682   0
  -3  -3  -3 238.825 42.7520   1
   3   3   4 1347.35 47.3015   0
  -3  -3  -4 1450.98 61.5048   1
   3   3   5 59.8424 31.9072   0
  -3  -3  -5 77.1912 43.0438   1
   3   3   6 130.735 37.0971   0
   3   3   6 79.9374 47.6769   1
   3   3   7 194.003 50.6370   1
   3   3   8 255.152 54.9882   1
   3   3   9 162.940 55.6953   1
   3   3  10 55.8418 57.2328   1
   3   3  11-0.95121 54.2490   1
   3   3  12 38.1762 62.2802   1
  -3  -4  17 78.1992 66.2946   4
  -3  -4  16 210.265 61.0812   4
  -3  -4  15 653.779 63.6089   4
  -3  -4  14-3.76716 50.9245   1
  -3  -4  14-10.5239 55.9740   4
  -3  -4  13 873.183 64.3798   1
  -3  -4  13 830.970 66.2123   4
  -3  -4  12 760.751 59.4417   1
  -3  -4  11 19.5652 42.3379   1
  -3  -4  10 855.118 58.8364   1
  -3  -4   9 403.644 34.4414   2
  -3  -4   9 456.149 50.8577   1
  -3  -4   8 350.560 48.0289   1
  -3  -4   7 2815.24 79.0721   1
  -3  -4   6 520.563 48.8775   1
  -3  -4   5 145.322 42.6002   1
  -3  -4   4 242.460 42.6475   1
  -3  -4   3 34.9854 40.4435   1
  -3  -4   2 2586.73 72.6529   1
  -3  -4   1 2184.63 70.7871   1
  -3  -4   0 77.2198 41.4574   1
  -3  -4  -1 3168.30 81.5205   1
  -3  -4  -2 407.484 49.6210   1
  -3  -4  -3 73.5244 44.8076   1
  -3  -4  -4 428.921 51.4180   1
  -3  -4  -5 62.6384 46.7768   1
   3   4   6 264.474 58.3097   1
   3   4   7 738.277 65.7537   1
   3   4   8 211.625 59.0450   1
   3   4   9 178.873 55.0286   1
   3   4  10 74.2709 62.5048   1
   3   4  11-77.5321 58.7505   1
  -3  -5  16 162.276 60.1481   4
  -3  -5  15 485.282 66.4467   1
  -3  -5  15 429.279 62.6421   4
  -3  -5  14 8.74260 55.0551   1
  -3  -5  13 1004.15 70.2815   1
  -3  -5  12 359.156 59.6093   1
  -3  -5  11 125.835 53.1228   1
  -3  -5  10 623.549 61.2758   1
  -3  -5   9 418.710 58.7686   1
  -3  -5   8 376.804 54.5952   1
  -3  -5   7 2408.26 83.3026   1
  -3  -5   6 3307.90 90.2412   1
  -3  -5   5 1702.14 73.4823   1
  -3  -5   4 14987.0 169.153   1
  -3  -5   3 159.784 49.6548   1
  -3  -5   2 944.855 60.5307   1
  -3  -5   1 536.286 56.4561   1
  -3  -5   0 111.092 45.4423   1
  -3  -5  -1 662.895 56.4381   1
  -3  -5  -2 11.1773 46.1892   1
  -3  -5  -3-10.1180 49.5185   1
  -3  -5  -4 424.927 55.8836   1
  -3  -5  -5 190.108 51.6207   1
   3   5   6 8.02269 50.2752   1
   3   5   7 64.4172 54.0027   1
   3   5   8-17.8721 55.6350   1
   3   5   9 15.1053 58.9318   1
   3   5  10 33.6323 62.9861   1
  -3  -6  16 120.681 68.8904   1
  -3  -6  15 282.173 70.1832   1
  -3  -6  14-21.9740 58.4490   1
  -3  -6  13 489.387 72.8512   1
  -3  -6  12 331.482 64.5064   1
  -3  -6  11-22.0565 54.2555   1
  -3  -6  10 1032.97 78.5918   1
  -3  -6   9 931.427 71.8494   1
  -3  -6   8 45.2844 52.5068   1
  -3  -6   7 184.251 57.8365   1
  -3  -6   6 25.4591 52.7255   1
  -3  -6   5 997.474 68.8193   1
  -3  -6   4 1991.69 81.0059   1
  -3  -6   3 80.1832 51.0380   1
  -3  -6   2 346.133 57.4695   1
  -3  -6   1 820.477 66.6067   1
  -3  -6   0 41.2333 50.4612   1
  -3  -6  -1 219.299 53.9700   1
  -3  -6  -2 64.8352 51.2094   1
  -3  -6  -3 175.762 57.1991   1
  -3  -6  -4 645.124 69.4001   1
  -3  -6  -5 256.158 61.5068   1
   3   6   6 18.1693 61.4751   1
  -3  -6  -6-10.7709 58.6866   1
   3   6   7 129.183 66.4471   1
   3   6   8 9.79911 60.3254   1
  -3  -7  15 89.3199 68.5138   1
  -3  -7  14 46.4872 73.6213   1
  -3  -7  13 260.677 70.2888   1
  -3  -7  12 244.225 73.2767   1
  -3  -7  11 80.9390 68.9327   1
  -3  -7  10 1076.63 79.6326   1
  -3  -7   9 336.302 69.8958   1
  -3  -7   8 1142.59 79.0818   1
  -3  -7   7 2770.50 98.6133   1
   3   7  -6 50.3134 45.8836   3
  -3  -7   6 94.2090 60.9308   1
   3   7  -5 754.512 57.5529   3
  -3  -7   5 663.867 68.5710   1
  -3  -7   4 313.827 62.9463   1
  -3  -7   3 29.3139 54.8145   1
  -3  -7   2 197.442 57.8602   1
  -3  -7   1 80.7070 57.3254   1
  -3  -7   0-85.3658 55.0000   1
  -3  -7  -1 154.999 60.0786   1
  -3  -7  -2 226.539 61.3239   1
  -3  -7  -3-21.1964 56.1304   1
  -3  -7  -4 34.1076 61.2842   1
   3   7   5 50.5466 65.6751   3
  -3  -7  -5 157.109 64.4192   1
   3   7   6 29.4211 64.2472   1
  -3  -7  -6 31.6593 66.8939   1
  -3  -8  13 109.224 77.9371   1
  -3  -8  12 177.899 68.5914   1
  -3  -8  11-26.3964 64.9964   1
  -3  -8  10 16.5827 68.2520   1
  -3  -8   9-53.0296 70.7486   1
  -3  -8   8 192.297 66.7694   1
  -3  -8   7 584.738 73.2235   1
   3   8  -6 50.3596 48.1939   3
  -3  -8   6 18.4230 59.1627   1
   3   8  -5 44.7712 50.9291   3
  -3  -8   5 95.8723 63.2373   1
   3   8  -4 140.543 57.7417   3
  -3  -8   4 190.058 68.6577   1
   3   8  -3 50.0801 54.0401   3
  -3  -8   3 85.9096 58.1716   1
   3   8  -2 136.592 61.9244   3
  -3  -8   2 197.233 65.8848   1
   3   8  -1 61.3328 59.7289   3
  -3  -8   1 168.773 65.9980   1
   3   8   0-87.5941 65.2286   3
  -3  -8   0 26.3809 56.7090   1
   3   8   1 129.859 65.3272   3
  -3  -8  -1 122.948 59.0219   1
   3   8   2 78.7459 64.8055   3
  -3  -8  -2 88.7630 63.5249   1
  -3  -8  -3-76.7306 65.6791   1
  -3  -9   9 9.73133 75.9259   1
  -3  -9   8 97.9109 74.6375   1
  -3  -9   7 183.002 67.3835   1
  -3  -9   6 45.8196 66.2008   1
   3   9  -5 206.175 60.3926   3
  -3  -9   5 322.131 71.8477   1
   3   9  -4 185.008 62.6759   3
  -3  -9   4 107.177 65.5547   1
   3   9  -3 9.87449 58.9194   3
  -3  -9   3 15.5592 70.4570   1
   3   9  -2 57.9071 62.0782   3
  -3  -9   2 48.0789 70.0456   1
  -3  -9   1 112.342 66.5959   1
  -4  12  -1 68.8298 82.8383   0
  -4  12  -2 172.692 72.1421   0
  -4  12  -3 81.8781 84.8519   0
  -4  12  -4-3.32610 72.1324   0
  -4  12  -5 7.80050 81.7466   0
  -4  12  -6-13.2762 86.2931   0
  -4  11   4 39.1796 68.7921   0
  -4  11   3 102.479 64.3137   0
  -4  11   2 43.5258 64.2921   0
  -4  11   1 224.704 69.2828   0
  -4  11   0 15.3811 63.7656   0
  -4  11  -1 268.076 72.5450   0
  -4  11  -2 37.2399 72.7692   0
  -4  11  -3 122.600 77.2679   0
  -4  11  -4 744.152 84.7022   0
  -4  11  -5 458.259 85.7984   0
  -4  11  -6-60.5419 67.5372   0
  -4  11  -7 194.185 77.1176   0
  -4  11  -8 73.5103 70.5784   0
   4 -11   9-10.1011 55.8528   1
   4 -11  10 263.531 71.4224   1
   4 -11  11 11.4360 61.0179   1
  -4  10   7 784.228 79.0150   0
  -4  10   6 410.951 68.6067   0
  -4  10   5 206.870 64.6311   0
  -4  10   4 224.708 62.8027   0
  -4  10   3 24.9921 63.0781   0
  -4  10   2 139.229 70.4191   0
  -4  10   1 631.957 76.6643   0
  -4  10   0 122.147 63.7586   0
  -4  10  -1 7.61995 65.4510   0
  -4  10  -2 75.4305 67.6687   0
  -4  10  -3 248.954 70.8492   0
  -4  10  -4 86.9731 69.0453   0
  -4  10  -5 10.8260 68.8305   0
  -4  10  -6 16.4603 61.9348   0
   4 -10   7 323.678 59.6083   1
   4 -10   8 62.2767 54.2937   1
   4 -10   9 16.6007 58.4618   1
   4 -10  10 111.636 60.4136   1
   4 -10  11 20.7449 57.9553   1
   4 -10  12 18.3218 64.6269   1
  -4   9   9 30.0102 60.7791   0
  -4   9   8 9.56328 56.5888   0
  -4   9   7 365.509 66.1158   0
  -4   9   6 213.263 62.0803   0
  -4   9   5 222.673 64.3342   0
  -4   9   4 474.525 66.6605   0
  -4   9   3 174.293 60.8745   0
  -4   9   2 769.075 69.7947   0
  -4   9   1 172.620 64.5577   0
  -4   9   0 5.58181 57.7157   0
  -4   9  -1 510.947 64.5828   0
  -4   9  -2 1755.81 89.1841   0
  -4   9  -3 319.113 65.2510   0
  -4   9  -4 221.585 62.7768   0
   4  -9   5 888.147 56.7711   1
  -4   9  -5 848.782 75.5137   0
   4  -9   6 248.477 49.6120   1
   4  -9   7 727.614 58.0713   1
   4  -9   7 722.287 68.6551   5
   4  -9   8 33.1871 48.5247   1
   4  -9   8-6.04964 53.2950   5
   4  -9   9 284.778 48.5440   1
   4  -9  10 181.985 55.7820   1
   4  -9  11 0.00000 52.9814   1
   4  -9  12-50.6356 62.1669   1
   4  -9  13 62.0200 62.6434   1
  -4   8  11-21.5503 71.5779   0
  -4   8  10 369.565 69.3948   0
  -4   8   9 362.227 63.0313   0
  -4   8   8 75.6105 56.6239   0
  -4   8   7 835.393 71.2145   0
  -4   8   6-1.53545 56.5511   0
  -4   8   5 2.15795 52.2738   0
  -4   8   4 515.200 60.7009   0
  -4   8   3 75.2592 50.6508   0
  -4   8   2 800.196 64.4706   0
  -4   8   1 84.4111 54.8598   0
  -4   8   0 1697.82 79.3189   0
  -4   8  -1 736.959 66.6855   0
  -4   8  -2 1843.90 80.8515   0
  -4   8  -3 627.888 65.5170   0
   4  -8   4 178.755 39.5264   1
   4  -8   5 2354.52 68.3744   1
   4  -8   6 25.7402 38.7794   1
   4  -8   6-1.29579 52.2597   5
   4  -8   7 253.555 46.3354   1
   4  -8   7 252.730 55.1058   5
   4  -8   8 9.42884 40.4989   1
   4  -8   8 13.8332 49.5309   5
   4  -8   9 13.8878 44.9117   1
   4  -8  10 143.272 49.3361   1
   4  -8  11 48.8456 52.7319   1
   4  -8  12 212.233 61.9325   1
   4  -8  13 3.90406 61.5210   1
  -4   7  12 142.989 64.4064   0
  -4   7  11 25.0105 60.1935   0
  -4   7  10 369.483 68.9216   0
  -4   7   9 390.201 64.9698   0
  -4   7   9 381.230 46.2852   4
  -4   7   8 254.727 58.7733   0
  -4   7   8 235.588 44.4273   4
  -4   7   7 2063.97 80.6117   0
  -4   7   7 1885.87 70.7347   4
  -4   7   6 40.0861 49.5748   0
  -4   7   5 232.178 51.1136   0
  -4   7   4 1885.68 74.4997   0
  -4   7   3 285.241 53.4227   0
  -4   7   2 733.121 56.4718   0
  -4   7   1 425.548 51.9632   0
  -4   7   0 1225.68 64.9161   0
  -4   7  -1 5320.07 106.640   0
  -4   7  -2 274.941 53.4319   0
   4  -7   3 1286.87 46.1230   1
   4  -7   4 915.857 44.9866   1
   4  -7   5 46.4081 33.7351   1
   4  -7   5 92.3355 47.7708   5
   4  -7   6 233.190 38.2484   1
   4  -7   6 233.846 50.5702   5
   4  -7   7 399.368 45.9969   1
   4  -7   7 482.022 55.1156   5
   4  -7   8 56.0644 41.4057   1
   4  -7   8 56.1026 49.4983   5
   4  -7   9 67.8841 43.2415   1
   4  -7  10 90.8109 49.7368   1
   4  -7  11 27.1644 51.1258   1
   4  -7  12 222.050 55.7663   1
   4  -7  13 115.916 59.3894   1
   4  -7  14 47.9069 57.2311   1
  -4   6  13 81.0956 61.6637   0
  -4   6  12 369.277 66.9902   0
  -4   6  11 80.5151 58.0318   0
  -4   6  11 83.0947 41.5108   4
  -4   6  10 616.089 61.2679   0
  -4   6  10 608.229 55.0307   4
  -4   6   9 346.454 52.3455   0
  -4   6   9 301.695 43.6533   4
  -4   6   8 49.4903 49.1804   0
  -4   6   8 24.6010 39.2346   4
  -4   6   7 1080.99 61.1780   0
  -4   6   7 1039.45 56.9534   4
  -4   6   6 557.721 51.7432   0
  -4   6   6 503.775 47.9798   4
  -4   6   5 123.556 44.4092   0
  -4   6   5 129.420 41.3056   4
  -4   6   4 1180.14 59.6217   0
  -4   6   4 1059.80 52.5105   4
  -4   6   3 13.8364 40.4567   0
  -4   6   2 1916.66 66.6490   0
  -4   6   1 3258.96 78.4590   0
  -4   6   0 47.9026 40.7323   0
   4  -6   1 2323.85 47.2747   1
  -4   6  -1 2327.63 69.5494   0
   4  -6   2 6359.96 78.6026   1
   4  -6   3 313.659 30.5327   1
   4  -6   3 320.357 47.3309   5
   4  -6   4 2589.12 60.6653   1
   4  -6   4 2652.38 79.1717   5
   4  -6   5 12.9019 45.8163   5
   4  -6   5 32.8322 31.8013   1
   4  -6   6 45.2455 34.1942   1
   4  -6   6 82.3442 44.6655   5
   4  -6   7 796.060 48.6319   1
   4  -6   7 893.594 56.8237   5
   4  -6   8 15.2461 39.2902   1
   4  -6   8 25.4973 44.2931   5
   4  -6   9 69.8632 41.5649   1
   4  -6  10 132.631 47.3518   1
   4  -6  11 19.9466 50.8716   1
   4  -6  12 28.6960 51.1545   1
   4  -6  13-32.3367 50.9519   1
   4  -6  14 97.5744 57.9513   1
  -4   5  14-8.68987 60.1589   0
  -4   5  13 163.111 54.6449   0
  -4   5  12 589.453 64.4253   0
  -4   5  12 555.682 52.0478   4
  -4   5  11 351.099 55.2373   0
  -4   5  11 234.026 44.6842   4
  -4   5  10 2263.43 79.8179   0
  -4   5  10 2202.54 72.9967   4
  -4   5   9 177.334 45.7694   0
  -4   5   9 146.857 40.7539   4
  -4   5   8 257.272 41.2591   4
  -4   5   8 317.423 47.0891   0
  -4   5   7 1895.42 65.5592   0
  -4   5   7 1943.76 65.0434   4
  -4   5   6 826.355 50.5317   0
  -4   5   6 818.718 49.4200   4
  -4   5   5 550.647 44.4444   0
  -4   5   5 510.242 43.3659   4
  -4   5   4 2109.04 61.4416   0
  -4   5   4 2313.60 63.9830   4
  -4   5   3 665.754 43.8209   0
  -4   5   3 727.926 44.8278   4
  -4   5   2 5006.17 85.1833   0
  -4   5   2 4943.51 83.5483   4
  -4   5   1 2310.38 63.2260   0
   4  -5   0 3964.41 51.1616   1
  -4   5   0 3882.56 77.4994   0
   4  -5   1 96.0020 19.4843   1
   4  -5   1 101.698 42.0363   5
  -4   5  -1 95.6986 34.5179   0
   4  -5   2 1006.39 35.9099   1
   4  -5   2 1052.75 55.3813   5
   4  -5   3 452.988 32.2312   1
   4  -5   3 452.633 49.4384   5
   4  -5   4 1067.04 42.1105   1
   4  -5   4 1037.33 57.3632   5
   4  -5   5 491.446 37.9825   1
   4  -5   5 532.321 49.9778   5
   4  -5   6 478.427 40.2609   1
   4  -5   6 397.221 46.5539   5
   4  -5   7 511.549 44.6422   1
   4  -5   7 487.357 50.8873   5
   4  -5   8 9.40406 42.1410   1
   4  -5   8 37.1600 40.4051   5
   4  -5   9 36.6341 43.4872   1
   4  -5  10 968.424 60.9741   1
   4  -5  11 13.8060 48.8905   1
   4  -5  12 152.654 54.4799   1
   4  -5  13 265.528 56.9322   1
   4  -5  14-66.2456 52.7471   1
  -4   4  14 31.1256 53.3616   0
  -4   4  13 427.970 57.3771   0
  -4   4  13 411.541 48.2470   4
  -4   4  12 822.519 56.3872   4
  -4   4  12 808.528 60.1098   0
  -4   4  11 113.943 48.8423   0
  -4   4  11 60.8702 38.6057   4
  -4   4  10 1274.60 60.7342   0
  -4   4  10 1229.43 57.3401   4
  -4   4   9 1215.80 57.2160   0
  -4   4   9 1166.51 54.0887   4
  -4   4   8 274.421 40.6837   0
  -4   4   8 245.292 38.8411   4
  -4   4   7 1855.24 58.4429   0
  -4   4   7 1957.56 60.7740   4
  -4   4   6 671.363 41.2307   0
  -4   4   6 681.033 44.9395   4
  -4   4   5 2499.57 59.0904   0
  -4   4   5 2519.40 63.5253   4
  -4   4   4 1369.75 46.3162   0
  -4   4   4 1350.30 51.0867   4
  -4   4   3 324.719 31.8819   0
   4  -4  -3 378.065 40.0970   5
  -4   4   3 355.217 34.9042   4
  -4   4   2 3699.89 66.1182   0
   4  -4  -2 3746.01 80.0637   5
  -4   4   2 3528.38 67.2534   4
  -4   4   1 9503.95 102.799   4
   4  -4  -1 9287.33 67.4817   1
   4  -4  -1 9445.37 117.705   5
  -4   4   1 9348.95 100.571   0
   4  -4   0 162.206 18.4817   1
   4  -4   0 207.293 39.5094   5
  -4   4   0 191.765 30.4305   0
   4  -4   1 3198.28 51.2414   1
   4  -4   1 3108.67 75.9779   5
   4  -4   2 921.794 35.6270   1
   4  -4   2 943.779 51.4953   5
   4  -4   3 316.884 44.3846   5
   4  -4   3 335.523 29.0473   1
   4  -4   4 150.080 43.3549   5
   4  -4   4 140.627 28.2467   1
   4  -4   5 78.8926 42.0740   5
   4  -4   5 82.6843 32.2128   1
   4  -4   6 813.369 47.2497   1
   4  -4   6 818.825 52.8679   5
   4  -4   7 116.830 42.8911   5
   4  -4   7 133.564 39.3503   1
   4  -4   8 645.195 50.6052   1
   4  -4   8 776.514 54.7089   5
   4  -4   9 264.702 45.3092   5
   4  -4   9 265.557 49.0392   1
   4  -4  10 274.005 51.3672   1
   4  -4  11-7.91247 47.5057   1
   4  -4  12 166.499 57.5275   1
   4  -4  13 50.7599 51.3553   1
   4  -4  14-24.0060 60.4493   1
  -4   3  15 303.111 55.9928   4
[truncated: 316,296 more chars]
