# Supplementary material for: Syntheses and crystal structures of three salts of 1-(4-nitro­phenyl)­piperazine
Source: Acta Crystallogr E Crystallogr Commun. 2023 Apr 6;79(Pt 5):423–7. doi: 10.1107/S205698902300302X (PMC10162081; doi:10.1107/S205698902300302X)
Supplement: Supplementary file 2 [file e-79-00423-1sup2.hkl]

data_1                                                                          
_shelx_title ' TK10 IN P-1'                                                     
_shelx_refln_list_code          4                                               
_shelx_F_calc_maximum      130.97                                               
_exptl_crystal_F_000       380.00                                               
_reflns_d_resolution_high  0.7652                                               
                                                                                
loop_                                                                           
 _space_group_symop_operation_xyz                                               
 'x, y, z'                                                                      
 '-x, -y, -z'                                                                   
                                                                                
_cell_length_a     6.6073                                                       
_cell_length_b     8.2708                                                       
_cell_length_c    16.9840                                                       
_cell_angle_alpha 102.385                                                       
_cell_angle_beta   91.745                                                       
_cell_angle_gamma  99.903                                                       
                                                                                
_shelx_F_squared_multiplier     1.000                                           
                                                                                
loop_                                                                           
 _refln_index_h                                                                 
 _refln_index_k                                                                 
 _refln_index_l                                                                 
 _refln_F_squared_calc                                                          
 _refln_F_squared_meas                                                          
 _refln_F_squared_sigma                                                         
 _refln_observed_status                                                         
   1   0   0       1687.05       1647.61         5.11 o                         
   2   0   0        136.01        118.28         1.74 o                         
   3   0   0          2.24          2.00         0.58 o                         
   4   0   0          3.99          2.82         0.71 o                         
   5   0   0          1.59          2.23         2.05 o                         
   6   0   0         59.89         59.09         4.67 o                         
   7   0   0         27.31         32.63         4.01 o                         
   8   0   0          3.34         -3.64         3.64 o                         
  -8   1   0          1.58          2.66         2.61 o                         
  -7   1   0          9.74          3.32         2.93 o                         
  -6   1   0         22.09         20.86         3.24 o                         
  -5   1   0         60.39         65.91         2.77 o                         
  -4   1   0         24.29         19.68         1.54 o                         
  -3   1   0        219.18        213.42         2.68 o                         
  -2   1   0       3362.13       3409.20         8.31 o                         
  -1   1   0       1423.98       1447.03         8.85 o                         
   0   1   0         45.82         40.88         1.17 o                         
   1   1   0       4307.04       4411.51         7.37 o                         
   2   1   0       1166.29       1215.12        10.43 o                         
   3   1   0          0.17          1.98         0.67 o                         
   4   1   0        139.05        135.65         3.33 o                         
   5   1   0         20.63         20.25         2.77 o                         
   6   1   0         40.37         46.25         4.34 o                         
   7   1   0          0.52          2.06         2.57 o                         
   8   1   0          1.00          1.53         3.08 o                         
  -8   2   0          1.01          3.17         2.73 o                         
  -7   2   0          0.68          2.16         2.37 o                         
  -6   2   0          0.37          0.57         1.44 o                         
  -5   2   0         46.22         47.86         2.70 o                         
  -4   2   0        364.86        350.99         4.03 o                         
  -3   2   0         19.60         20.66         2.30 o                         
  -2   2   0        459.77        458.77         4.00 o                         
  -1   2   0        563.51        506.73         4.23 o                         
   0   2   0       1105.79       1084.75         5.34 o                         
   1   2   0         31.59         29.95         0.72 o                         
   2   2   0        129.41        121.35         2.13 o                         
   3   2   0        282.70        247.79         4.35 o                         
   4   2   0         91.81         96.90         4.62 o                         
   5   2   0         45.55         38.90         3.69 o                         
   6   2   0          8.59          9.38         2.80 o                         
   7   2   0         27.89         23.42         3.85 o                         
  -8   3   0          4.01          3.68         3.10 o                         
  -7   3   0          9.92         10.80         3.07 o                         
  -6   3   0         35.90         32.79         2.67 o                         
  -5   3   0         20.47         22.19         3.58 o                         
  -4   3   0         48.81         50.15         1.64 o                         
  -3   3   0        111.77        114.74         2.52 o                         
  -2   3   0        859.86        857.83         9.26 o                         
  -1   3   0       1382.92       1296.58         8.20 o                         
   0   3   0         64.99         73.45         1.08 o                         
   1   3   0        454.30        448.05         3.04 o                         
   2   3   0         91.76         94.71         1.85 o                         
   3   3   0         53.32         52.80         3.26 o                         
   4   3   0         23.46         25.35         2.81 o                         
   5   3   0         96.65         99.15         5.52 o                         
   6   3   0          2.10          2.33         2.36 o                         
   7   3   0          0.42          1.60         2.68 o                         
  -8   4   0          0.13         -0.46         2.83 o                         
  -7   4   0         13.27         13.81         2.40 o                         
  -6   4   0          0.21         -1.18         3.43 o                         
  -5   4   0         49.67         44.55         2.77 o                         
  -4   4   0         10.42          6.03         2.33 o                         
  -3   4   0         25.03         20.88         1.54 o                         
  -2   4   0         17.44         26.00         1.64 o                         
  -1   4   0         52.63         47.94         2.05 o                         
   0   4   0        178.04        166.39         1.86 o                         
   1   4   0        408.58        416.27         2.94 o                         
   2   4   0         23.61         30.08         1.44 o                         
   3   4   0         59.60         64.09         2.17 o                         
   4   4   0         32.74         32.31         2.30 o                         
   5   4   0          0.87          1.16         2.20 o                         
   6   4   0          4.80          9.23         2.04 o                         
   7   4   0          0.22          0.38         2.40 o                         
  -7   5   0          3.08          1.95         1.95 o                         
  -6   5   0          9.85         10.07         3.07 o                         
  -5   5   0         21.46         21.75         3.70 o                         
  -4   5   0          0.09         -2.09         2.67 o                         
  -3   5   0         10.55         12.59         1.53 o                         
  -2   5   0         14.65         12.10         1.50 o                         
  -1   5   0        384.10        377.51         4.56 o                         
   0   5   0          6.78          7.67         0.74 o                         
   1   5   0        213.57        222.41         3.78 o                         
   2   5   0          0.44          0.79         0.89 o                         
   3   5   0         12.07         11.60         1.35 o                         
   4   5   0          2.09          0.72         1.46 o                         
   5   5   0          1.28          2.01         2.07 o                         
   6   5   0         17.71         18.78         3.44 o                         
  -7   6   0          0.00         -3.32         5.03 o                         
  -6   6   0          0.01         -1.38         1.80 o                         
  -5   6   0          0.00         -3.34         3.34 o                         
  -4   6   0          2.28          1.74         2.59 o                         
  -3   6   0         90.22         97.59         5.77 o                         
  -2   6   0          5.75          4.46         1.45 o                         
  -1   6   0        167.77        148.60         3.28 o                         
   0   6   0         41.54         39.07         1.47 o                         
   1   6   0          0.34          0.63         0.89 o                         
   2   6   0         30.17         29.33         2.19 o                         
   3   6   0          2.66          3.10         1.36 o                         
   4   6   0         13.54         12.98         2.55 o                         
   5   6   0          1.10          7.59         2.59 o                         
  -7   7   0          0.01         -2.60         2.60 o                         
  -6   7   0          5.53          6.10         7.23 o                         
  -5   7   0         15.23         13.65         4.14 o                         
  -4   7   0         52.28         52.11         5.14 o                         
  -3   7   0          1.86          0.47         2.66 o                         
  -2   7   0          0.88          3.34         2.24 o                         
  -1   7   0          0.45          1.21         1.28 o                         
   0   7   0          6.65          5.30         2.33 o                         
   1   7   0         26.14         27.60         3.71 o                         
   2   7   0         34.03         35.76         2.51 o                         
   3   7   0         12.20         19.58         2.34 o                         
   4   7   0          0.49          2.04         2.06 o                         
  -6   8   0          3.41         -3.87         3.87 o                         
  -5   8   0          2.54          6.62         3.47 o                         
  -4   8   0          6.64         -0.84         3.24 o                         
  -3   8   0         19.58         19.80         3.75 o                         
  -2   8   0          1.13          0.07         1.47 o                         
  -1   8   0         25.72         33.38         3.68 o                         
   0   8   0         22.79         25.39         3.55 o                         
   1   8   0          7.81          7.49         1.77 o                         
   2   8   0          4.05          1.93         1.46 o                         
   3   8   0          4.45          5.72         2.47 o                         
   4   8   0          0.95         -2.62         2.62 o                         
  -5   9   0          0.17          0.52         3.34 o                         
  -4   9   0          1.34          1.04         3.34 o                         
  -3   9   0          6.67          6.94         3.58 o                         
  -2   9   0          6.93          7.36         2.79 o                         
  -1   9   0          0.04          0.74         2.64 o                         
   0   9   0          3.72          0.41         2.30 o                         
   1   9   0          3.19          7.31         2.79 o                         
   2   9   0          8.39          4.75         2.74 o                         
  -3  10   0          0.04         -2.54         2.66 o                         
  -2  10   0         11.11          7.14         2.91 o                         
   1 -10   1          0.48          3.31         3.03 o                         
   2 -10   1          2.49         -3.27         3.27 o                         
   3 -10   1          2.07         -2.98         2.98 o                         
   4 -10   1          0.25          9.04         3.86 o                         
  -3  -9   1          8.78          5.79         2.85 o                         
  -2  -9   1          2.27          2.59         1.64 o                         
  -1  -9   1          0.18          0.87         2.39 o                         
   0  -9   1          2.61          7.38         2.92 o                         
   1  -9   1          0.15          2.43         2.24 o                         
   2  -9   1         19.69         26.59         3.82 o                         
   3  -9   1         22.96         19.05         2.45 o                         
   4  -9   1          5.30          3.34         3.43 o                         
   5  -9   1          0.43          5.89         3.81 o                         
  -4  -8   1          0.50         -1.34         2.22 o                         
  -3  -8   1          4.87          3.36         1.69 o                         
  -2  -8   1         22.75         20.16         2.19 o                         
  -1  -8   1          6.46          9.97         1.74 o                         
   0  -8   1         28.10         27.13         3.43 o                         
   1  -8   1         31.39         28.00         3.49 o                         
   2  -8   1         12.03         12.89         2.08 o                         
   3  -8   1          4.78          6.24         3.28 o                         
   4  -8   1          8.43         10.53         3.84 o                         
   5  -8   1          0.09         -1.06         3.54 o                         
   6  -8   1          1.25          5.14         3.86 o                         
  -5  -7   1          5.41          6.61         2.58 o                         
  -4  -7   1          4.05          2.67         2.53 o                         
  -3  -7   1          1.07          3.05         1.62 o                         
  -2  -7   1         17.84         18.85         2.04 o                         
  -1  -7   1          5.84          5.10         1.53 o                         
   0  -7   1         45.81         36.03         2.74 o                         
   1  -7   1          0.91         -0.25         0.99 o                         
   2  -7   1         53.15         55.33         2.40 o                         
   3  -7   1          6.93          5.86         1.74 o                         
   4  -7   1         42.14         45.95         4.97 o                         
   5  -7   1         14.26         18.27         4.19 o                         
   6  -7   1          3.26          2.16         5.42 o                         
   7  -7   1          1.39          9.70         2.79 o                         
  -5  -6   1         11.60         14.98         3.33 o                         
  -4  -6   1          6.43          8.75         2.46 o                         
  -3  -6   1          3.38          3.23         1.42 o                         
  -2  -6   1          9.13          9.26         1.57 o                         
  -1  -6   1         44.34         47.71         2.02 o                         
   0  -6   1         92.23         85.42         2.67 o                         
   1  -6   1          8.99          6.79         1.18 o                         
   2  -6   1          5.30          5.39         1.47 o                         
   3  -6   1         75.76         80.13         3.30 o                         
   4  -6   1          2.81          1.53         2.37 o                         
   5  -6   1         10.49         13.36         3.42 o                         
   6  -6   1          1.03          1.82         1.83 o                         
   7  -6   1          0.17          4.74         3.34 o                         
  -6  -5   1          2.91          0.39         1.88 o                         
  -5  -5   1         11.23          9.35         2.58 o                         
  -4  -5   1          5.90          6.01         2.10 o                         
  -3  -5   1         10.24          9.14         1.28 o                         
  -2  -5   1          0.29          0.30         0.76 o                         
  -1  -5   1        505.65        530.74         4.68 o                         
   0  -5   1        301.11        321.86         2.82 o                         
   1  -5   1       1340.54       1391.24         7.34 o                         
   2  -5   1         16.80         16.77         1.59 o                         
   3  -5   1         29.33         30.39         1.98 o                         
   4  -5   1          5.36          3.26         2.07 o                         
   5  -5   1         14.12         15.68         2.03 o                         
   6  -5   1         17.61         18.65         3.48 o                         
   7  -5   1          0.69          4.51         1.98 o                         
   8  -5   1          1.67          8.01         3.54 o                         
  -6  -4   1         21.36         18.18         2.33 o                         
  -5  -4   1         23.75         24.62         2.38 o                         
  -4  -4   1         48.26         50.04         2.79 o                         
  -3  -4   1          5.71          7.87         1.24 o                         
  -2  -4   1          2.06          2.06         0.70 o                         
  -1  -4   1        182.75        189.61         1.84 o                         
   0  -4   1        330.56        345.92         2.70 o                         
   1  -4   1        103.19        103.58         2.16 o                         
   2  -4   1         38.06         34.01         1.95 o                         
   3  -4   1        243.29        235.14         4.26 o                         
   4  -4   1         12.03          9.26         2.41 o                         
   5  -4   1          1.17         -0.82         3.27 o                         
   6  -4   1          1.99          0.28         1.55 o                         
   7  -4   1          4.21         -1.76         4.36 o                         
   8  -4   1          0.46          4.82         3.39 o                         
  -7  -3   1          4.07          4.72         2.79 o                         
  -6  -3   1          9.42         13.01         3.39 o                         
  -5  -3   1          3.35          7.31         2.68 o                         
  -4  -3   1          2.92          5.05         1.99 o                         
  -3  -3   1         19.58         16.45         1.50 o                         
  -2  -3   1        293.78        302.31         2.84 o                         
  -1  -3   1         15.75         13.19         0.50 o                         
   0  -3   1         15.32         16.32         0.58 o                         
   1  -3   1        373.00        336.12         4.23 o                         
   2  -3   1        803.09        766.03         6.54 o                         
   3  -3   1         71.15         65.21         2.03 o                         
   4  -3   1         34.79         37.28         2.18 o                         
   5  -3   1         69.72         61.62         2.97 o                         
   6  -3   1         28.49         32.71         2.68 o                         
   7  -3   1          2.76          4.95         2.78 o                         
   8  -3   1         10.43         13.97         3.28 o                         
  -7  -2   1          9.28          9.57         3.49 o                         
  -6  -2   1          0.01          0.16         2.52 o                         
  -5  -2   1          1.42          3.88         2.49 o                         
  -4  -2   1        152.92        148.37         5.49 o                         
  -3  -2   1        315.30        317.39         4.80 o                         
  -2  -2   1        789.38        821.97         4.57 o                         
  -1  -2   1       4788.54       4702.43         8.77 o                         
   0  -2   1       2502.93       2540.06         5.10 o                         
   1  -2   1        218.63        214.09         2.85 o                         
   2  -2   1         56.12         42.82         2.32 o                         
   3  -2   1        277.20        271.98         3.27 o                         
   4  -2   1        254.69        250.15         3.28 o                         
   5  -2   1         85.92         82.43         3.24 o                         
   6  -2   1         35.28         37.12         2.72 o                         
   7  -2   1          1.78          0.39         2.63 o                         
   8  -2   1          0.41         -0.83         2.65 o                         
  -8  -1   1          3.50         10.44         4.11 o                         
  -7  -1   1         13.15         13.38         3.20 o                         
  -6  -1   1         91.10         85.19         5.47 o                         
  -5  -1   1          8.08         10.73         2.47 o                         
  -4  -1   1        368.61        365.92         5.32 o                         
  -3  -1   1         60.08         54.56         1.36 o                         
  -2  -1   1        669.57        688.43         4.19 o                         
  -1  -1   1       7877.17       7764.84        36.40 o                         
   0  -1   1        207.12        207.04         2.36 o                         
   1  -1   1        234.84        239.61         2.41 o                         
   2  -1   1       2455.71       2531.55         9.27 o                         
   3  -1   1        379.95        329.86         4.50 o                         
   4  -1   1          0.63          0.43         0.90 o                         
   5  -1   1          1.40          0.13         1.10 o                         
   6  -1   1          2.13          3.36         2.45 o                         
   7  -1   1          0.07          0.46         2.85 o                         
   8  -1   1          0.45          3.75         3.14 o                         
  -8   0   1          0.32          1.18         2.76 o                         
  -7   0   1          0.40          0.28         2.71 o                         
  -6   0   1         20.90         28.67         3.64 o                         
  -5   0   1          3.50          3.23         1.96 o                         
  -4   0   1         34.95         30.59         1.76 o                         
  -3   0   1         61.40         60.22         1.48 o                         
  -2   0   1        521.85        452.38         3.36 o                         
  -1   0   1        864.94        871.40         5.86 o                         
   1   0   1        339.82        370.74         2.52 o                         
   2   0   1          3.90          6.37         0.75 o                         
   3   0   1         11.59         11.88         0.81 o                         
   4   0   1         15.58         18.37         1.19 o                         
   5   0   1        113.14        107.26         5.19 o                         
   6   0   1         11.17         13.00         2.91 o                         
   7   0   1         96.53         97.91         6.51 o                         
   8   0   1          1.13          5.31         3.04 o                         
  -8   1   1          2.61          1.82         2.79 o                         
  -7   1   1          1.63          2.16         2.37 o                         
  -6   1   1         37.26         32.54         3.67 o                         
  -5   1   1        121.47        122.61         3.70 o                         
  -4   1   1         11.94         12.41         1.01 o                         
  -3   1   1        310.64        316.36         3.28 o                         
  -2   1   1       3991.10       3930.51        22.07 o                         
  -1   1   1       1563.28       1489.44         8.08 o                         
   0   1   1       1480.60       1534.46         7.83 o                         
   1   1   1       1153.05       1130.25         3.96 o                         
   2   1   1        395.87        421.57         3.16 o                         
   3   1   1        124.73        125.02         2.08 o                         
   4   1   1          8.79          7.82         0.93 o                         
   5   1   1        264.95        276.21         8.40 o                         
   6   1   1          6.67          7.36         2.82 o                         
   7   1   1          4.56          3.74         3.13 o                         
  -8   2   1          8.66          8.23         2.86 o                         
  -7   2   1          5.38          5.94         2.73 o                         
  -6   2   1          5.09          3.70         1.58 o                         
  -5   2   1        124.38        125.70         3.93 o                         
  -4   2   1         12.04         13.99         1.56 o                         
  -3   2   1         16.05         11.83         1.83 o                         
  -2   2   1       2051.56       2041.44        10.04 o                         
  -1   2   1        200.48        206.32         2.90 o                         
   0   2   1         25.73         30.55         0.86 o                         
   1   2   1         25.38         18.06         0.58 o                         
   2   2   1          6.61         13.81         0.90 o                         
   3   2   1        321.95        307.18         4.85 o                         
   4   2   1          0.46          0.06         1.70 o                         
   5   2   1          5.43          7.60         2.50 o                         
   6   2   1          1.18          1.38         2.24 o                         
   7   2   1         18.24         21.02         4.16 o                         
  -8   3   1          0.46          0.69         2.57 o                         
  -7   3   1          8.96          7.03         2.90 o                         
  -6   3   1          1.60          4.97         1.84 o                         
  -5   3   1          3.76          4.12         1.64 o                         
  -4   3   1        236.63        242.56         7.45 o                         
  -3   3   1         97.24         86.36         4.26 o                         
  -2   3   1        215.07        220.45         5.79 o                         
  -1   3   1          6.25          6.44         1.38 o                         
   0   3   1        253.98        268.68         4.01 o                         
   1   3   1       3468.13       3582.43         9.28 o                         
   2   3   1        393.43        447.02         4.98 o                         
   3   3   1        128.73        123.06         3.30 o                         
   4   3   1         59.03         55.77         3.95 o                         
   5   3   1         83.78         83.85         5.22 o                         
   6   3   1         12.05         14.25         3.42 o                         
   7   3   1          0.00          4.09         2.76 o                         
  -8   4   1          0.33         -0.76         2.80 o                         
  -7   4   1         16.06         13.91         2.96 o                         
  -6   4   1          7.74          9.95         1.99 o                         
  -5   4   1         68.06         69.87         5.05 o                         
  -4   4   1         15.00         20.41         2.94 o                         
  -3   4   1         18.97         12.29         2.35 o                         
  -2   4   1        125.58        139.11         5.19 o                         
  -1   4   1        123.24        119.33         4.32 o                         
   0   4   1        560.41        581.05         3.73 o                         
   1   4   1        177.39        219.06         2.42 o                         
   2   4   1        438.34        455.70         5.00 o                         
   3   4   1         27.53         29.46         1.64 o                         
   4   4   1          4.16          3.80         1.64 o                         
   5   4   1         23.01         24.68         2.50 o                         
   6   4   1          0.69         -0.04         4.31 o                         
   7   4   1          0.13         -3.25         3.25 o                         
  -8   5   1          0.88         15.13         3.91 o                         
  -7   5   1          9.69          7.29         2.13 o                         
  -6   5   1          2.36          2.85         1.73 o                         
  -5   5   1          7.55          3.61         2.59 o                         
  -4   5   1          0.49         -1.08         2.43 o                         
  -3   5   1         43.00         38.11         3.67 o                         
  -2   5   1         16.97         18.07         2.53 o                         
  -1   5   1         80.35         75.29         3.90 o                         
   0   5   1          8.19          5.88         0.74 o                         
   1   5   1        129.74        124.25         3.07 o                         
   2   5   1          1.45          2.12         0.90 o                         
   3   5   1          3.06          2.67         1.04 o                         
   4   5   1          0.15          0.32         1.42 o                         
   5   5   1          0.55         -0.88         1.70 o                         
   6   5   1         10.04         11.17         3.09 o                         
  -7   6   1          0.10         -0.29         2.23 o                         
  -6   6   1          2.08          2.11         1.90 o                         
  -5   6   1         26.45         23.10         4.07 o                         
  -4   6   1          5.38          8.31         2.90 o                         
  -3   6   1        167.71        181.21         7.56 o                         
  -2   6   1          1.82          2.08         1.92 o                         
  -1   6   1        128.28        139.71         5.63 o                         
   0   6   1         19.75         19.09         1.16 o                         
   1   6   1          1.57          1.73         0.95 o                         
   2   6   1          4.48          5.35         1.15 o                         
   3   6   1          0.04         -0.25         1.40 o                         
   4   6   1         27.36         25.85         3.41 o                         
   5   6   1          0.13         -1.02         2.01 o                         
  -7   7   1          1.25          4.08         2.98 o                         
  -6   7   1          4.01          3.33         2.91 o                         
  -5   7   1          1.93          2.84         3.36 o                         
  -4   7   1         28.48         27.92         4.28 o                         
  -3   7   1          2.28          0.94         2.42 o                         
  -2   7   1         35.54         41.47         4.09 o                         
  -1   7   1          7.87          9.08         1.63 o                         
   0   7   1          0.05          0.41         2.06 o                         
   1   7   1         20.37         23.78         2.10 o                         
   2   7   1         51.20         52.20         2.97 o                         
   3   7   1         46.69         42.58         3.12 o                         
   4   7   1          1.10         -0.86         1.88 o                         
  -5   8   1          6.75          5.21         3.61 o                         
  -4   8   1         13.22         13.02         3.65 o                         
  -3   8   1         27.64         30.25         4.47 o                         
  -2   8   1          2.63          5.18         1.86 o                         
  -1   8   1         21.25         27.72         3.63 o                         
   0   8   1         38.77         42.31         4.27 o                         
   1   8   1          0.05          0.99         2.33 o                         
   2   8   1          5.31          5.73         1.73 o                         
   3   8   1          6.70          7.86         1.99 o                         
   4   8   1          6.46         -2.60         2.60 o                         
  -5   9   1          0.47          5.59         4.25 o                         
  -4   9   1          0.08         -3.35         3.35 o                         
  -3   9   1          1.47          3.74         2.06 o                         
  -2   9   1          2.21          4.17         2.72 o                         
  -1   9   1          0.03         -0.51         2.48 o                         
   0   9   1          0.33          2.01         2.74 o                         
   1   9   1         12.27          9.03         3.22 o                         
   2   9   1          0.03         -1.01         2.92 o                         
   1 -10   2          3.38         -2.52         2.52 o                         
   2 -10   2          0.08          2.94         2.42 o                         
   3 -10   2          0.01          2.78         2.52 o                         
   4 -10   2          2.03          8.34         5.32 o                         
  -2  -9   2          2.43         -2.82         2.82 o                         
  -1  -9   2          2.49         -0.25         2.48 o                         
   0  -9   2          3.19          5.21         2.44 o                         
   1  -9   2          0.57         -1.11         2.55 o                         
   2  -9   2         13.41         13.33         3.08 o                         
   3  -9   2          4.00          6.34         1.93 o                         
   4  -9   2         10.09          9.74         3.97 o                         
   5  -9   2          2.94          3.31         3.56 o                         
  -3  -8   2          0.19         -0.27         1.64 o                         
  -2  -8   2          2.56          5.98         2.81 o                         
  -1  -8   2          2.64          0.57         1.37 o                         
   0  -8   2          0.43         -1.92         2.21 o                         
   1  -8   2         14.60         18.70         2.31 o                         
   2  -8   2          5.38          3.11         1.74 o                         
   3  -8   2          8.94          9.58         1.54 o                         
   4  -8   2         14.41         19.61         3.96 o                         
   5  -8   2          1.39         -3.75         3.75 o                         
   6  -8   2          0.57          3.75         3.76 o                         
  -5  -7   2          0.25          2.39         2.36 o                         
  -4  -7   2          0.84          1.03         2.30 o                         
  -3  -7   2          0.01          0.70         1.51 o                         
  -2  -7   2         11.79         12.04         1.75 o                         
  -1  -7   2         50.85         47.29         2.24 o                         
   0  -7   2          4.40          3.75         1.64 o                         
   1  -7   2         18.85         15.55         1.58 o                         
   2  -7   2        100.83        100.01         3.07 o                         
   3  -7   2          9.05          7.94         2.11 o                         
   4  -7   2          2.50          0.98         2.83 o                         
   5  -7   2          6.83          5.34         3.05 o                         
   6  -7   2          3.36          2.87         1.80 o                         
   7  -7   2          1.44         -2.30         2.30 o                         
  -5  -6   2         12.96          7.72         2.75 o                         
  -4  -6   2          0.05          1.16         1.77 o                         
  -3  -6   2          0.55          2.22         1.31 o                         
  -2  -6   2          1.82          1.43         1.13 o                         
  -1  -6   2         11.03         11.62         1.57 o                         
   0  -6   2        212.68        215.40         3.84 o                         
   1  -6   2          5.23          5.39         1.10 o                         
   2  -6   2         17.29         15.92         1.34 o                         
   3  -6   2         23.51         23.64         2.12 o                         
   4  -6   2          0.48         -1.27         2.28 o                         
   5  -6   2         12.25         11.35         1.92 o                         
   6  -6   2          5.16          7.09         2.00 o                         
   7  -6   2          0.00          1.58         3.26 o                         
  -6  -5   2          0.28          4.37         2.47 o                         
  -5  -5   2          0.87         -0.88         2.23 o                         
  -4  -5   2          3.23          4.36         2.14 o                         
  -3  -5   2         50.76         57.53         2.80 o                         
  -2  -5   2         18.10         15.55         1.35 o                         
  -1  -5   2          1.94          3.43         0.73 o                         
   0  -5   2         97.49        107.00         1.65 o                         
   1  -5   2        292.04        282.61         3.76 o                         
   2  -5   2          0.00         -0.28         0.84 o                         
   3  -5   2         37.23         29.87         2.10 o                         
   4  -5   2         16.75         16.36         2.89 o                         
   5  -5   2          0.01          1.06         1.41 o                         
   6  -5   2         20.54         23.78         6.39 o                         
   7  -5   2          0.01          2.81         5.29 o                         
   8  -5   2          2.67         15.50         4.02 o                         
  -6  -4   2          9.50         16.53         3.13 o                         
  -5  -4   2          6.11          8.00         1.91 o                         
  -4  -4   2        164.42        170.05         4.59 o                         
  -3  -4   2          6.61          6.81         0.99 o                         
  -2  -4   2        322.36        321.00         3.09 o                         
  -1  -4   2        185.76        196.41         1.75 o                         
   0  -4   2         15.85         14.33         0.52 o                         
   1  -4   2        658.03        626.41         6.83 o                         
   2  -4   2        400.86        394.59         6.21 o                         
   3  -4   2        181.09        187.49         3.91 o                         
   4  -4   2         28.98         27.17         2.03 o                         
   5  -4   2          3.50          2.17         1.52 o                         
   6  -4   2          0.47         -0.72         1.69 o                         
   7  -4   2          0.24         -2.77         2.77 o                         
   8  -4   2          1.71         -1.97         2.43 o                         
  -7  -3   2         13.70          8.41         3.17 o                         
  -6  -3   2         14.21         14.86         2.91 o                         
  -5  -3   2        113.62        124.20         6.02 o                         
  -4  -3   2        266.66        257.57         5.27 o                         
  -3  -3   2        454.99        472.89         5.24 o                         
  -2  -3   2         18.01         15.03         0.74 o                         
  -1  -3   2       1301.09       1246.84         3.83 o                         
   0  -3   2       1715.03       1833.89         4.30 o                         
   1  -3   2         55.32         65.10         1.15 o                         
   2  -3   2         12.18         11.13         1.13 o                         
   3  -3   2         96.90         95.91         2.06 o                         
   4  -3   2          0.05          0.98         1.41 o                         
   5  -3   2         12.79         13.96         1.91 o                         
   6  -3   2         11.96         17.04         2.19 o                         
   7  -3   2          2.22          1.79         2.36 o                         
   8  -3   2          8.84          0.45         2.98 o                         
  -7  -2   2          4.85          2.40         2.58 o                         
  -6  -2   2          6.54          2.11         2.40 o                         
  -5  -2   2        152.64        152.25         6.29 o                         
  -4  -2   2         11.22          9.20         1.93 o                         
  -3  -2   2        108.88         94.44         2.10 o                         
  -2  -2   2       1562.05       1514.65         6.16 o                         
  -1  -2   2        551.22        531.69         2.68 o                         
   0  -2   2       4093.37       4119.89         6.00 o                         
   1  -2   2      17153.44      16292.73        85.51 o                         
   2  -2   2       1459.71       1524.74        12.26 o                         
   3  -2   2         46.65         54.23         1.27 o                         
   4  -2   2        212.60        177.88         4.09 o                         
   5  -2   2        200.58        196.74         4.83 o                         
   6  -2   2         55.76         56.93         3.14 o                         
   7  -2   2          6.45          2.32         2.44 o                         
   8  -2   2          3.60          7.62         3.07 o                         
  -8  -1   2          1.19         -1.99         3.06 o                         
  -7  -1   2         19.12         20.38         3.66 o                         
  -6  -1   2         25.42         35.24         3.95 o                         
  -5  -1   2         18.83         15.03         2.43 o                         
  -4  -1   2        197.01        209.29         4.05 o                         
  -3  -1   2         40.37         34.25         0.88 o                         
  -2  -1   2        697.75        703.03         3.81 o                         
  -1  -1   2       5602.60       5582.35        10.82 o                         
   0  -1   2        480.11        501.75         3.61 o                         
   1  -1   2      10566.10      10153.18        30.86 o                         
   2  -1   2        291.25        307.44         4.29 o                         
   3  -1   2        369.54        383.74         3.29 o                         
   4  -1   2          0.06         -0.31         0.59 o                         
   5  -1   2         13.87         12.64         2.28 o                         
   6  -1   2         90.92         94.27         5.57 o                         
   7  -1   2          7.14          3.80         2.80 o                         
   8  -1   2          1.47         -3.07         3.07 o                         
  -8   0   2          0.37         -3.00         3.00 o                         
  -7   0   2          4.72          2.43         2.46 o                         
  -6   0   2          6.94          3.52         2.36 o                         
  -5   0   2          0.38         -0.18         1.57 o                         
  -4   0   2        417.58        426.23         4.38 o                         
  -3   0   2        373.99        358.72         3.20 o                         
  -2   0   2        431.82        412.00         3.22 o                         
  -1   0   2       1843.28       1976.34         6.82 o                         
   1   0   2         26.28         23.54         2.97 o                         
   2   0   2          0.01          2.38         0.50 o                         
   3   0   2        170.55        154.77         2.64 o                         
   4   0   2        116.58        105.20         1.89 o                         
   5   0   2         50.79         43.17         3.64 o                         
   6   0   2          0.63          1.53         2.68 o                         
   7   0   2         38.14         49.26         5.16 o                         
   8   0   2          0.23         -1.49         2.99 o                         
  -8   1   2          1.09          1.56         2.79 o                         
  -7   1   2          0.01          0.17         2.32 o                         
  -6   1   2         52.02         59.57         4.50 o                         
  -5   1   2         27.89         27.47         2.04 o                         
  -4   1   2         69.40         61.24         1.87 o                         
  -3   1   2         58.57         62.90         1.67 o                         
  -2   1   2         32.55         30.79         1.41 o                         
  -1   1   2        419.29        470.37         3.73 o                         
   0   1   2          0.22          1.74         0.93 o                         
   1   1   2        249.07        219.67         2.12 o                         
   2   1   2        567.96        570.92         5.18 o                         
   3   1   2        401.95        396.17         3.74 o                         
   4   1   2         21.08         16.14         1.47 o                         
   5   1   2         74.90         64.98         4.44 o                         
   6   1   2         13.20          9.43         3.05 o                         
   7   1   2          7.53         13.02         3.30 o                         
  -8   2   2         10.95         16.32         3.90 o                         
  -7   2   2         14.04         17.30         3.52 o                         
  -6   2   2          0.01         -1.14         1.52 o                         
  -5   2   2         41.51         39.05         2.44 o                         
  -4   2   2        120.26        126.06         3.04 o                         
  -3   2   2         52.97         59.84         2.31 o                         
  -2   2   2        384.72        414.16         4.72 o                         
  -1   2   2       2945.45       2969.70        26.20 o                         
   0   2   2       1320.20       1234.05         4.99 o                         
   1   2   2         34.76         34.12         1.11 o                         
   2   2   2         12.98         14.21         0.83 o                         
   3   2   2         17.79         18.81         1.56 o                         
   4   2   2         27.31         27.79         2.93 o                         
   5   2   2        124.81        116.49         5.97 o                         
   6   2   2          0.97          3.16         2.82 o                         
   7   2   2          3.72          3.96         2.93 o                         
  -8   3   2          0.79          7.91         3.26 o                         
  -7   3   2          3.57          6.20         2.46 o                         
  -6   3   2         13.97         11.39         2.08 o                         
  -5   3   2         13.97         13.96         1.83 o                         
  -4   3   2        198.28        195.30         6.77 o                         
  -3   3   2         79.07         64.71         3.77 o                         
  -2   3   2          2.28          0.80         0.76 o                         
  -1   3   2        108.02         98.24         1.79 o                         
   0   3   2         72.24         80.42         2.10 o                         
   1   3   2        161.28        160.67         1.86 o                         
   2   3   2         17.42         14.46         0.72 o                         
   3   3   2        114.07        107.90         3.17 o                         
   4   3   2          6.19          4.24         2.07 o                         
   5   3   2         13.16         12.90         3.03 o                         
   6   3   2         13.58         14.83         3.33 o                         
   7   3   2          0.96          8.30         3.37 o                         
  -7   4   2          6.42         12.44         2.46 o                         
  -6   4   2         24.17         28.31         2.58 o                         
  -5   4   2         86.22         92.58         5.71 o                         
  -4   4   2          4.43          2.75         2.21 o                         
  -3   4   2         42.82         46.54         3.60 o                         
  -2   4   2          1.25          1.17         1.56 o                         
  -1   4   2          2.20          1.98         1.38 o                         
   0   4   2        231.92        232.49         2.67 o                         
   1   4   2          7.17          3.65         0.63 o                         
   2   4   2         29.43         30.25         1.51 o                         
   3   4   2          2.88          2.70         0.94 o                         
   4   4   2         10.35         13.33         1.89 o                         
   5   4   2         46.33         44.28         4.19 o                         
   6   4   2          0.40          2.81         1.88 o                         
   7   4   2          1.50          9.83         3.64 o                         
  -8   5   2          1.75          5.06         3.28 o                         
  -7   5   2          8.19         10.94         2.39 o                         
  -6   5   2          0.12         -0.44         1.60 o                         
  -5   5   2          0.22         -0.80         2.57 o                         
  -4   5   2          9.86         10.33         2.78 o                         
  -3   5   2         36.76         40.97         3.77 o                         
  -2   5   2         51.45         53.53         3.81 o                         
  -1   5   2         64.43         64.66         3.69 o                         
   0   5   2        363.41        342.11         3.63 o                         
   1   5   2         15.97         15.12         1.20 o                         
   2   5   2         52.36         55.55         2.10 o                         
   3   5   2         11.32          9.46         1.29 o                         
   4   5   2          0.97          0.74         1.46 o                         
   5   5   2          0.27          0.64         2.41 o                         
   6   5   2          0.31          2.73         2.13 o                         
  -7   6   2          0.68          4.31         2.03 o                         
  -6   6   2          6.47          9.84         3.68 o                         
  -5   6   2         68.44         75.99         6.09 o                         
  -4   6   2         12.94         12.62         3.29 o                         
  -3   6   2         17.39         17.90         3.21 o                         
  -2   6   2         46.63         40.69         3.70 o                         
  -1   6   2         31.61         33.26         3.21 o                         
   0   6   2         46.46         50.00         1.67 o                         
   1   6   2         60.90         62.35         2.27 o                         
   2   6   2        195.73        173.62         3.82 o                         
   3   6   2          7.31          4.45         1.22 o                         
   4   6   2         59.75         64.64         3.36 o                         
   5   6   2          1.58          2.24         2.22 o                         
  -7   7   2          3.60          1.68         2.54 o                         
  -6   7   2          3.35          9.96         3.90 o                         
  -5   7   2          3.59          3.96         3.31 o                         
  -4   7   2          2.09          0.08         2.83 o                         
  -3   7   2          9.40          8.99         2.99 o                         
  -2   7   2         23.09         27.49         3.70 o                         
  -1   7   2         29.78         35.07         3.19 o                         
   0   7   2         16.33         16.15         1.92 o                         
   1   7   2          1.28         -0.66         1.20 o                         
   2   7   2         50.08         40.65         2.66 o                         
   3   7   2          9.20          5.42         2.37 o                         
   4   7   2          0.18          0.09         3.36 o                         
  -5   8   2          7.54          4.29         3.60 o                         
  -4   8   2          1.57          4.58         3.22 o                         
  -3   8   2         23.59         18.33         3.77 o                         
  -2   8   2         20.86         23.94         2.45 o                         
  -1   8   2          1.10         -0.80         2.01 o                         
   0   8   2         23.32         24.95         3.69 o                         
   1   8   2          6.51          6.22         2.53 o                         
   2   8   2          3.49          2.59         2.55 o                         
   3   8   2         15.86          8.38         2.86 o                         
  -4   9   2          0.00         -1.35         3.34 o                         
  -3   9   2          1.84          4.19         3.60 o                         
  -2   9   2          4.02         13.49         3.27 o                         
  -1   9   2         45.37         37.74         4.41 o                         
   0   9   2         17.40         20.82         3.74 o                         
   1   9   2         31.50         29.28         4.30 o                         
   0 -10   3          0.66          6.54         2.83 o                         
   1 -10   3          6.48          4.69         2.79 o                         
   2 -10   3          5.88          1.13         2.56 o                         
   3 -10   3          2.24          3.97         2.40 o                         
   4 -10   3          1.22         -4.30         4.30 o                         
  -3  -9   3          2.72         -2.79         2.79 o                         
  -2  -9   3          0.82          0.14         3.05 o                         
  -1  -9   3          1.06          8.37         3.00 o                         
   0  -9   3          0.22         -1.80         1.80 o                         
   1  -9   3          0.00          2.93         1.83 o                         
   2  -9   3          0.98         -0.12         5.50 o                         
   3  -9   3          2.57          3.93         1.53 o                         
   4  -9   3          7.07         10.76         4.21 o                         
   5  -9   3          3.28          1.62         2.96 o                         
  -4  -8   3         22.64         22.63         3.80 o                         
  -3  -8   3          3.05          2.86         1.95 o                         
  -2  -8   3          6.91          8.10         3.29 o                         
  -1  -8   3          2.17          2.43         1.16 o                         
   0  -8   3         10.30         12.28         2.08 o                         
   1  -8   3         10.87         10.60         1.85 o                         
   2  -8   3          3.27          1.91         1.29 o                         
   3  -8   3         17.59         18.80         1.82 o                         
   4  -8   3          7.52          9.78         3.72 o                         
   5  -8   3          3.72          1.45         3.58 o                         
   6  -8   3          3.02          1.95         3.15 o                         
  -5  -7   3          2.15          4.17         2.32 o                         
  -4  -7   3          9.08          7.59         2.75 o                         
  -3  -7   3          0.36          1.25         2.33 o                         
  -2  -7   3         13.61         14.49         1.57 o                         
  -1  -7   3         58.58         55.32         2.45 o                         
   0  -7   3          0.00         -0.67         1.38 o                         
   1  -7   3         24.93         23.55         1.75 o                         
   2  -7   3        130.42        143.20         3.59 o                         
   3  -7   3          4.64          4.75         1.78 o                         
   4  -7   3          1.45         -1.85         3.02 o                         
   5  -7   3          0.06          1.85         3.14 o                         
   6  -7   3          7.19          5.50         3.25 o                         
  -5  -6   3          2.75          4.80         2.30 o                         
  -4  -6   3          0.76         -0.31         2.18 o                         
  -3  -6   3         17.33         12.80         1.53 o                         
  -2  -6   3         30.88         24.41         1.76 o                         
  -1  -6   3        200.59        205.66         3.93 o                         
   0  -6   3        325.94        319.86         4.58 o                         
   1  -6   3          1.60          2.45         0.97 o                         
   2  -6   3         72.36         78.87         2.47 o                         
   3  -6   3          4.11          4.48         1.53 o                         
   4  -6   3          4.92          6.26         2.67 o                         
   5  -6   3          6.18          6.13         3.78 o                         
   6  -6   3          5.38          1.51         1.91 o                         
   7  -6   3          3.19          8.33         2.90 o                         
  -6  -5   3          6.07          7.35         2.86 o                         
  -5  -5   3          8.74          7.69         2.83 o                         
  -4  -5   3          0.61         -1.12         1.94 o                         
  -3  -5   3        271.48        279.88         5.80 o                         
  -2  -5   3          0.61          0.58         0.94 o                         
  -1  -5   3         58.84         60.24         2.05 o                         
   0  -5   3         32.72         33.73         1.20 o                         
   1  -5   3        143.58        134.12         2.70 o                         
   2  -5   3          1.27          1.08         0.76 o                         
   3  -5   3         29.30         32.29         2.63 o                         
   4  -5   3          6.95          5.09         1.46 o                         
   5  -5   3          0.01         -0.54         1.37 o                         
   6  -5   3          9.50         13.02         2.10 o                         
   7  -5   3          0.54          1.00         1.77 o                         
  -6  -4   3          0.92          4.18         2.34 o                         
  -5  -4   3         86.35         82.93         5.28 o                         
  -4  -4   3          0.02          1.42         1.48 o                         
  -3  -4   3          2.13          1.21         0.74 o                         
  -2  -4   3         59.23         55.27         1.38 o                         
  -1  -4   3          9.97          9.89         0.54 o                         
   0  -4   3         25.08         20.86         0.67 o                         
   1  -4   3        110.54        113.74         1.56 o                         
   2  -4   3        152.87        144.41         2.35 o                         
   3  -4   3        176.01        161.86         2.92 o                         
   4  -4   3         18.45         17.12         1.77 o                         
   5  -4   3         17.13         16.50         1.98 o                         
   6  -4   3          0.71          0.96         2.44 o                         
   7  -4   3          3.69          2.40         2.07 o                         
   8  -4   3          1.91          1.50         2.82 o                         
  -7  -3   3         10.48         15.99         2.51 o                         
  -6  -3   3          3.02          4.15         1.71 o                         
  -5  -3   3         19.79         21.43         2.15 o                         
  -4  -3   3         29.02         27.39         1.88 o                         
  -3  -3   3        931.57        920.72         6.05 o                         
  -2  -3   3        897.21        862.22         5.07 o                         
  -1  -3   3        598.05        613.17         3.80 o                         
   0  -3   3        234.86        242.73         1.83 o                         
   1  -3   3       1034.41       1038.29         5.44 o                         
   2  -3   3        160.27        165.11         1.99 o                         
   3  -3   3          8.42         13.03         0.59 o                         
   4  -3   3        266.07        279.05         8.18 o                         
   5  -3   3         10.87         11.95         2.31 o                         
   6  -3   3         40.78         35.47         2.75 o                         
   7  -3   3          3.81          6.07         2.74 o                         
   8  -3   3          2.32          2.29         2.65 o                         
  -8  -2   3          5.65         -2.40         2.92 o                         
  -7  -2   3         12.27         12.41         3.27 o                         
  -6  -2   3          0.16          0.38         2.22 o                         
  -5  -2   3        176.75        171.42         6.51 o                         
  -4  -2   3         15.52         14.44         1.58 o                         
  -3  -2   3          1.08          0.66         0.57 o                         
  -2  -2   3          2.40          1.24         0.50 o                         
  -1  -2   3       2201.72       2220.54         5.94 o                         
   0  -2   3       5467.39       5558.56        17.51 o                         
   1  -2   3       2338.91       2265.80         6.84 o                         
   2  -2   3       1529.42       1555.74        28.20 o                         
   3  -2   3          0.24         -0.40         0.94 o                         
   4  -2   3         55.69         45.85         2.26 o                         
   5  -2   3         80.58         78.94         3.19 o                         
   6  -2   3          1.28          3.29         1.57 o                         
   7  -2   3          4.73          0.37         2.41 o                         
   8  -2   3         10.28         13.25         3.66 o                         
  -8  -1   3          0.55          3.75         3.12 o                         
  -7  -1   3          5.88          7.75         2.83 o                         
  -6  -1   3         10.27          5.72         2.72 o                         
  -5  -1   3          5.25          6.22         2.11 o                         
  -4  -1   3         40.70         36.43         2.14 o                         
  -3  -1   3          0.13          1.18         0.44 o                         
  -2  -1   3        124.63        136.73         2.02 o                         
  -1  -1   3        623.53        579.08         4.89 o                         
   0  -1   3         22.88         29.21         0.66 o                         
   2  -1   3         90.18        101.56         2.69 o                         
   3  -1   3        752.80        776.89         4.03 o                         
   4  -1   3         32.62         30.73         1.22 o                         
   5  -1   3          3.25          7.69         1.39 o                         
   6  -1   3        233.50        263.34         9.01 o                         
   7  -1   3          9.84         11.48         3.14 o                         
   8  -1   3          2.12          6.18         3.42 o                         
  -8   0   3          1.68          0.53         2.81 o                         
  -7   0   3          2.63          4.08         2.67 o                         
  -6   0   3          0.78         -1.56         2.40 o                         
  -5   0   3          2.65          1.77         1.76 o                         
  -4   0   3        936.45        935.56         7.13 o                         
  -3   0   3         11.67         17.59         0.91 o                         
  -2   0   3       2830.34       2800.62         8.69 o                         
  -1   0   3        132.09        134.90         3.08 o                         
   0   0   3        773.96        828.21        10.93 o                         
   1   0   3       1783.98       1787.41        10.88 o                         
   2   0   3        610.76        593.77         5.18 o                         
   3   0   3        197.61        183.96         2.60 o                         
   4   0   3        434.31        426.16         3.73 o                         
   5   0   3         11.28         14.43         2.78 o                         
   6   0   3          1.61          3.03         2.47 o                         
   7   0   3          0.07         -2.87         2.87 o                         
  -8   1   3          0.20          1.11         2.87 o                         
  -7   1   3          2.43         -0.40         2.30 o                         
  -6   1   3         62.52         62.40         4.64 o                         
  -5   1   3          0.04         -0.51         1.09 o                         
  -4   1   3        366.68        382.81         3.94 o                         
  -3   1   3       1025.57       1109.46         6.65 o                         
  -2   1   3        207.37        219.22         6.76 o                         
  -1   1   3          9.96          3.56         0.73 o                         
   0   1   3        285.44        266.05         3.24 o                         
   1   1   3        771.84        696.41        12.24 o                         
   2   1   3       1651.15       1652.01         6.97 o                         
   3   1   3         39.41         28.56         1.62 o                         
   4   1   3         30.39         27.88         1.78 o                         
   5   1   3          3.73          1.72         2.37 o                         
   6   1   3          0.36         -1.03         2.69 o                         
   7   1   3         11.26         13.39         3.55 o                         
  -8   2   3          6.25          4.53         3.52 o                         
  -7   2   3         17.00         19.94         3.61 o                         
  -6   2   3          1.88          2.26         1.71 o                         
  -5   2   3          4.36          2.25         1.35 o                         
  -4   2   3         86.64         81.41         2.21 o                         
  -3   2   3         61.65         55.65         2.24 o                         
  -2   2   3        202.93        194.87         3.33 o                         
  -1   2   3        126.68        123.03         2.38 o                         
   0   2   3        325.59        332.60         2.20 o                         
   1   2   3         76.26         83.41         1.72 o                         
   2   2   3        194.17        209.10         2.93 o                         
   3   2   3        420.12        455.11         9.16 o                         
   4   2   3          6.01          5.54         2.00 o                         
   5   2   3        108.49        106.07         5.84 o                         
   6   2   3          0.29         -0.05         2.45 o                         
   7   2   3          2.35          5.78         3.22 o                         
  -8   3   3          0.95         -3.35         3.35 o                         
  -7   3   3          0.26         -1.02         2.38 o                         
  -6   3   3         53.22         57.80         3.33 o                         
  -5   3   3          4.88          3.04         2.05 o                         
  -4   3   3        110.92        128.12         5.63 o                         
  -3   3   3        300.30        306.06         7.80 o                         
  -2   3   3         10.42         12.08         1.34 o                         
  -1   3   3         40.55         42.20         1.22 o                         
   0   3   3         31.60         27.62         0.77 o                         
   1   3   3         22.49         20.74         0.83 o                         
   2   3   3         24.49         34.88         1.52 o                         
   3   3   3        108.65        116.04         3.33 o                         
   4   3   3          0.14          1.32         2.16 o                         
   5   3   3          0.06         -1.21         2.63 o                         
   6   3   3          2.72          2.17         2.73 o                         
   7   3   3          0.89         -2.03         2.99 o                         
  -7   4   3          3.90         -0.25         1.69 o                         
  -6   4   3         31.13         32.90         2.85 o                         
  -5   4   3         60.38         60.64         4.88 o                         
  -4   4   3          0.09         -2.39         2.39 o                         
  -3   4   3          3.55          4.65         1.12 o                         
  -2   4   3        330.03        320.14         4.45 o                         
  -1   4   3          6.78          3.25         1.07 o                         
   0   4   3         95.40        101.30         2.09 o                         
   1   4   3        111.70         97.51         1.89 o                         
   2   4   3        229.14        243.50         3.81 o                         
   3   4   3          0.02         -0.83         0.92 o                         
   4   4   3         74.69         75.39         3.40 o                         
   5   4   3         29.27         30.40         3.97 o                         
   6   4   3          0.05         -2.82         2.82 o                         
  -7   5   3          1.72          1.20         1.82 o                         
  -6   5   3          8.75          8.56         3.35 o                         
  -5   5   3         14.02         14.84         3.13 o                         
  -4   5   3         31.68         29.37         3.60 o                         
  -3   5   3        181.19        195.21         7.32 o                         
  -2   5   3         50.93         62.64         3.99 o                         
  -1   5   3          1.73          0.75         1.07 o                         
   0   5   3         48.22         54.78         1.59 o                         
   1   5   3          4.19          1.88         0.84 o                         
   2   5   3          9.02          5.40         1.07 o                         
   3   5   3         91.21         81.16         2.73 o                         
   4   5   3          8.03         10.88         1.96 o                         
   5   5   3          2.41          3.72         3.24 o                         
   6   5   3          1.72          5.07         4.63 o                         
  -7   6   3          5.01          6.92         2.29 o                         
  -6   6   3          0.91         -1.10         3.40 o                         
  -5   6   3         49.86         56.95         5.45 o                         
  -4   6   3          0.01          0.17         2.26 o                         
  -3   6   3         16.78         10.22         2.83 o                         
  -2   6   3          1.30         -0.40         2.20 o                         
  -1   6   3          4.60          4.10         2.10 o                         
   0   6   3          3.47          2.93         1.08 o                         
   1   6   3        152.46        147.19         3.34 o                         
   2   6   3         55.45         63.21         2.49 o                         
   3   6   3         18.15         17.60         1.74 o                         
   4   6   3         12.26         16.90         2.26 o                         
   5   6   3          1.07         -2.27         2.27 o                         
  -6   7   3          0.03         -3.25         3.25 o                         
  -5   7   3          2.07         -0.16         2.38 o                         
  -4   7   3          7.14          4.53         3.22 o                         
  -3   7   3          8.35         10.83         3.39 o                         
  -2   7   3         29.62         28.71         3.58 o                         
  -1   7   3        104.56        105.71         3.94 o                         
   0   7   3        112.28        104.32         5.96 o                         
   1   7   3          1.65         -0.09         1.71 o                         
   2   7   3         15.98         13.01         3.09 o                         
   3   7   3          1.35          0.79         1.95 o                         
   4   7   3          8.08          6.69         4.59 o                         
  -5   8   3          4.19          5.22         3.67 o                         
  -4   8   3          0.04         -3.59         3.59 o                         
  -3   8   3         28.68         36.22         4.60 o                         
  -2   8   3          7.90          6.72         2.83 o                         
  -1   8   3          0.46          2.63         2.51 o                         
   0   8   3          5.08          4.67         2.56 o                         
   1   8   3          0.21          0.20         2.31 o                         
   2   8   3          7.36         12.03         3.12 o                         
   3   8   3          0.03         -0.43         2.33 o                         
  -4   9   3          0.00          5.27         3.92 o                         
  -3   9   3          0.43         -1.51         3.25 o                         
  -2   9   3         17.65         15.98         3.18 o                         
  -1   9   3          0.00          3.45         2.94 o                         
   0   9   3         20.62         16.28         3.51 o                         
   1   9   3          7.34         13.38         3.65 o                         
   0 -10   4          1.17          1.29         2.27 o                         
   1 -10   4          0.13          4.40         1.90 o                         
   2 -10   4          3.74          7.85         2.09 o                         
   3 -10   4          2.48          1.55         1.81 o                         
   4 -10   4          0.97          2.18         4.27 o                         
  -2  -9   4          0.85          7.25         1.91 o                         
  -1  -9   4          2.26         -2.51         4.57 o                         
   0  -9   4          1.57          6.19         1.99 o                         
   1  -9   4          1.68          0.44         1.75 o                         
   2  -9   4          0.05          1.03         1.64 o                         
   3  -9   4          6.79          5.55         1.54 o                         
   4  -9   4          1.72         -1.80         3.30 o                         
   5  -9   4          0.00          4.16         3.71 o                         
  -4  -8   4          0.97          3.39         2.89 o                         
  -3  -8   4          3.39          3.48         2.25 o                         
  -2  -8   4         14.84         18.07         1.90 o                         
  -1  -8   4         28.92         25.37         1.98 o                         
   0  -8   4          4.83          1.50         1.49 o                         
   1  -8   4          2.72          1.72         1.56 o                         
   2  -8   4         37.64         34.92         2.21 o                         
   3  -8   4         19.98         21.41         2.66 o                         
   4  -8   4          1.10          0.33         3.10 o                         
   5  -8   4          8.04          9.23         3.68 o                         
   6  -8   4          0.76          3.28         3.50 o                         
  -5  -7   4          0.45          0.21         2.04 o                         
  -4  -7   4         16.79         14.90         3.24 o                         
  -3  -7   4          0.94         -0.24         1.72 o                         
  -2  -7   4         52.14         55.66         2.60 o                         
  -1  -7   4          1.67          0.55         1.22 o                         
   0  -7   4          2.41          0.70         1.48 o                         
   1  -7   4        112.68        113.72         3.20 o                         
   2  -7   4         11.95          9.92         1.41 o                         
   3  -7   4          1.47          0.67         1.40 o                         
   4  -7   4          5.40         -0.30         2.71 o                         
   5  -7   4          5.44          3.90         3.39 o                         
   6  -7   4          4.64          7.48         3.56 o                         
  -5  -6   4          0.01          0.88         2.02 o                         
  -4  -6   4          0.05         -1.17         2.21 o                         
  -3  -6   4          0.86         -0.48         1.58 o                         
  -2  -6   4         31.77         27.74         1.82 o                         
  -1  -6   4         61.00         60.52         2.28 o                         
   0  -6   4         46.62         51.00         2.14 o                         
   1  -6   4         27.46         31.33         1.71 o                         
   2  -6   4          0.45          1.25         1.02 o                         
   3  -6   4         17.57         13.34         1.89 o                         
   4  -6   4         36.63         34.24         4.04 o                         
   5  -6   4          0.12          0.11         1.39 o                         
   6  -6   4          3.24          0.40         4.98 o                         
   7  -6   4          8.86         11.41         2.60 o                         
  -6  -5   4          5.48          6.58         2.63 o                         
  -5  -5   4          9.87         14.11         2.94 o                         
  -4  -5   4         37.47         40.72         3.98 o                         
  -3  -5   4       1102.94       1112.23        12.67 o                         
  -2  -5   4          8.33          9.42         1.22 o                         
  -1  -5   4        152.30        155.45         3.17 o                         
   0  -5   4         85.87         77.80         1.84 o                         
   1  -5   4        364.27        404.62         6.18 o                         
   2  -5   4         14.44          9.07         0.77 o                         
   3  -5   4         13.95         15.03         1.21 o                         
   4  -5   4         93.05         92.11         4.92 o                         
   5  -5   4         13.59         13.53         3.05 o                         
   6  -5   4          4.22          5.94         1.77 o                         
   7  -5   4          1.60         -0.07         3.04 o                         
   8  -5   4          0.05         -3.51         3.51 o                         
  -6  -4   4          0.08         -1.17         2.30 o                         
  -5  -4   4         90.42         80.03         5.21 o                         
  -4  -4   4        201.70        188.30        10.48 o                         
  -3  -4   4         56.83         43.64         1.55 o                         
  -2  -4   4        577.92        580.76         4.50 o                         
  -1  -4   4        851.30        860.10         5.75 o                         
   0  -4   4          8.04          5.36         0.58 o                         
   1  -4   4        127.68        111.69         1.84 o                         
   2  -4   4        107.19        107.31         1.69 o                         
   3  -4   4        199.32        186.98         3.42 o                         
   4  -4   4         16.14         12.91         1.63 o                         
   5  -4   4          0.01         -1.02         3.84 o                         
   6  -4   4          8.47         12.51         2.50 o                         
   7  -4   4          2.81          9.80         2.48 o                         
   8  -4   4          1.89         10.49         3.20 o                         
  -7  -3   4          0.65          1.45         2.30 o                         
  -6  -3   4          1.54          1.33         1.66 o                         
  -5  -3   4          3.10          7.39         1.55 o                         
  -4  -3   4         20.47         16.73         1.38 o                         
  -3  -3   4         93.65         92.84         2.01 o                         
  -2  -3   4          0.21         -0.31         0.53 o                         
  -1  -3   4          4.66          2.63         0.41 o                         
   0  -3   4        255.31        257.40         2.13 o                         
   1  -3   4        148.02        161.78         1.40 o                         
   2  -3   4        756.52        671.99         4.93 o                         
   3  -3   4         96.25        116.77         5.94 o                         
   4  -3   4        576.36        614.71        17.30 o                         
   5  -3   4         67.52         56.98         2.93 o                         
   6  -3   4         53.79         58.91         3.33 o                         
   7  -3   4          0.20          6.64         2.72 o                         
   8  -3   4          1.59          5.28         2.71 o                         
  -8  -2   4          0.95          7.93         3.27 o                         
  -7  -2   4          9.45         18.47         3.73 o                         
  -6  -2   4          1.25          0.12         2.28 o                         
  -5  -2   4        128.69        127.93         8.44 o                         
  -4  -2   4         52.59         49.28         2.44 o                         
  -3  -2   4         34.91         35.09         1.09 o                         
  -2  -2   4         32.65         34.26         0.93 o                         
  -1  -2   4        397.97        406.40         3.69 o                         
   0  -2   4         14.87         21.47         0.67 o                         
   1  -2   4        901.14        933.32         3.80 o                         
   2  -2   4       1601.93       1491.29        11.90 o                         
   3  -2   4         15.13          9.94         1.22 o                         
   4  -2   4          6.34          4.26         1.22 o                         
   5  -2   4         24.46         19.53         1.93 o                         
   6  -2   4          9.35          7.34         1.92 o                         
   7  -2   4          0.79          4.63         2.96 o                         
   8  -2   4          4.78          5.75         3.27 o                         
  -8  -1   4          2.69          1.25         2.63 o                         
  -7  -1   4          1.70          1.10         2.28 o                         
  -6  -1   4          0.46          0.44         2.22 o                         
  -5  -1   4         26.40         29.23         2.26 o                         
  -4  -1   4          2.68          2.10         1.10 o                         
  -3  -1   4        330.11        319.68         2.60 o                         
  -2  -1   4         60.82         61.53         0.99 o                         
  -1  -1   4         32.62         42.10         0.90 o                         
   0  -1   4       1301.99       1333.57         7.68 o                         
   1  -1   4        214.44        200.16         3.40 o                         
   2  -1   4        187.44        202.42         3.29 o                         
   3  -1   4         38.22         34.16         1.09 o                         
   4  -1   4         40.44         42.53         2.15 o                         
   5  -1   4          1.40          2.70         1.31 o                         
   6  -1   4         48.36         52.76         4.58 o                         
   7  -1   4          6.86         12.89         3.51 o                         
  -8   0   4          1.19          0.37         2.91 o                         
  -7   0   4          1.40         -0.11         2.55 o                         
  -6   0   4          4.14          2.29         2.46 o                         
  -5   0   4         11.17          8.95         1.63 o                         
  -4   0   4         64.29         58.47         2.03 o                         
  -3   0   4          1.38          1.44         0.47 o                         
  -2   0   4       1378.35       1464.53         6.68 o                         
  -1   0   4        229.59        231.18         2.33 o                         
   0   0   4       1831.35       1817.58         7.48 o                         
   1   0   4        197.74        171.08         3.78 o                         
   2   0   4         96.01         89.50         1.95 o                         
   3   0   4        331.13        334.09         7.70 o                         
   4   0   4        242.43        226.96        10.83 o                         
   5   0   4         50.52         41.43         3.80 o                         
   6   0   4         22.22         16.98         3.42 o                         
   7   0   4          1.12          5.83         2.84 o                         
  -8   1   4          4.55          9.68         3.51 o                         
  -7   1   4          0.92         -1.28         2.83 o                         
  -6   1   4         40.76         45.86         4.15 o                         
  -5   1   4          1.38          0.79         1.00 o                         
  -4   1   4        285.71        297.72         4.12 o                         
  -3   1   4        248.35        258.05         4.40 o                         
  -2   1   4        338.67        342.99         4.61 o                         
  -1   1   4         13.08         11.69         0.94 o                         
   0   1   4        423.31        423.15         3.93 o                         
   1   1   4        836.15        807.70        12.58 o                         
   2   1   4        200.60        229.93         2.69 o                         
   3   1   4         54.80         60.02         3.39 o                         
   4   1   4        174.46        163.00         6.13 o                         
   5   1   4          6.31          4.93         2.26 o                         
   6   1   4          0.34          0.08         2.50 o                         
   7   1   4          2.60          3.63         2.85 o                         
  -8   2   4          0.97          0.40         3.02 o                         
  -7   2   4          6.14          4.86         2.83 o                         
  -6   2   4          9.91          8.46         1.81 o                         
  -5   2   4         33.26         36.31         2.48 o                         
  -4   2   4        100.76        100.37         2.50 o                         
  -3   2   4          0.32          0.01         0.92 o                         
  -2   2   4         22.25         20.93         1.44 o                         
  -1   2   4       1261.26       1255.69         6.26 o                         
   0   2   4         42.85         40.49         0.87 o                         
   1   2   4         70.48         89.53         1.74 o                         
   2   2   4        367.49        412.16         4.16 o                         
   3   2   4          1.44          0.79         0.77 o                         
   4   2   4          5.52          5.38         2.14 o                         
   5   2   4         43.25         43.69         4.20 o                         
   6   2   4          0.69          0.51         2.28 o                         
   7   2   4          7.25          3.03         2.98 o                         
  -8   3   4          2.64          6.41         3.60 o                         
  -7   3   4          8.44          8.06         3.19 o                         
  -6   3   4         58.68         71.91         3.69 o                         
  -5   3   4          4.02          3.02         2.05 o                         
  -4   3   4         47.81         52.47         2.64 o                         
  -3   3   4         87.76         81.92         2.80 o                         
  -2   3   4        309.54        317.31         4.53 o                         
  -1   3   4         61.81         68.04         1.62 o                         
   0   3   4         22.08         26.11         0.83 o                         
   1   3   4        696.82        650.39         3.72 o                         
   2   3   4         23.15         20.33         1.57 o                         
   3   3   4        142.38        132.90         3.62 o                         
   4   3   4          0.19         -1.25         2.04 o                         
   5   3   4          6.01          5.37         2.51 o                         
   6   3   4          0.16          3.04         2.61 o                         
   7   3   4          0.04          1.97         2.66 o                         
  -7   4   4          0.85          2.75         1.93 o                         
  -6   4   4          9.62          9.99         3.30 o                         
  -5   4   4          9.97         10.53         2.97 o                         
  -4   4   4         13.09         14.57         2.03 o                         
  -3   4   4         26.56         25.68         1.86 o                         
  -2   4   4          0.03         -0.54         0.89 o                         
  -1   4   4        601.13        590.70         7.12 o                         
   0   4   4        262.62        250.82         3.25 o                         
   1   4   4        111.18        114.61         2.09 o                         
   2   4   4         80.25         86.14         2.42 o                         
   3   4   4         19.20         13.52         1.30 o                         
   4   4   4         28.98         25.78         3.61 o                         
   5   4   4         21.27         14.08         3.25 o                         
   6   4   4          1.73          6.14         2.83 o                         
  -7   5   4          0.22         -1.92         1.92 o                         
  -6   5   4         11.14          9.73         3.07 o                         
  -5   5   4         39.69         36.21         4.36 o                         
  -4   5   4         47.03         47.59         4.53 o                         
  -3   5   4        125.94        115.57         5.92 o                         
  -2   5   4         38.59         36.17         3.37 o                         
  -1   5   4         20.59         17.58         1.74 o                         
   0   5   4          0.76          1.37         0.90 o                         
   1   5   4        220.05        223.64         3.74 o                         
   2   5   4          4.62          5.96         1.13 o                         
   3   5   4        231.63        201.80         4.18 o                         
   4   5   4          3.11          2.18         1.30 o                         
   5   5   4         15.44         20.86         2.51 o                         
   6   5   4          3.10          0.67         5.04 o                         
  -7   6   4          6.11          1.57         7.56 o                         
  -6   6   4          0.37         -1.89         2.78 o                         
  -5   6   4         17.69         16.78         3.88 o                         
  -4   6   4          3.06          0.59         2.54 o                         
  -3   6   4          0.13         -1.25         2.18 o                         
  -2   6   4         41.39         36.08         3.97 o                         
  -1   6   4         25.95         30.84         2.37 o                         
   0   6   4         12.89         11.04         1.40 o                         
   1   6   4          5.81          6.94         1.63 o                         
   2   6   4         20.65         24.25         2.29 o                         
   3   6   4          3.74          3.87         1.53 o                         
   4   6   4          0.79          2.56         1.33 o                         
   5   6   4          0.01         -1.72         1.72 o                         
  -6   7   4          0.40          6.72         3.71 o                         
  -5   7   4          0.04          1.66         3.44 o                         
  -4   7   4         17.87         26.15         4.31 o                         
  -3   7   4          0.30          0.28         2.95 o                         
  -2   7   4         52.58         55.30         4.68 o                         
  -1   7   4        133.06        153.23         5.84 o                         
   0   7   4          2.62          1.67         1.64 o                         
   1   7   4          1.42          0.32         1.73 o                         
   2   7   4          2.57          2.09         1.62 o                         
   3   7   4          2.06          3.63         2.38 o                         
   4   7   4         12.70         19.78         3.58 o                         
  -5   8   4          2.40          1.20         3.12 o                         
  -4   8   4          1.40          0.84         2.82 o                         
  -3   8   4          4.58          4.91         3.10 o                         
  -2   8   4          0.33          4.12         2.93 o                         
  -1   8   4         11.52         13.81         3.14 o                         
   0   8   4        124.48        128.78         6.93 o                         
   1   8   4          8.92          6.97         2.77 o                         
   2   8   4          1.44          9.32         3.08 o                         
   3   8   4          4.94          3.52         2.68 o                         
  -4   9   4          0.22         -3.63         3.63 o                         
  -3   9   4          0.92          1.91         3.36 o                         
  -2   9   4          3.68          1.80         2.29 o                         
  -1   9   4          0.97         -0.95         2.55 o                         
   0   9   4          1.98         -1.81         2.88 o                         
   1   9   4          0.11          2.92         3.32 o                         
   0 -10   5          0.14          2.18         1.87 o                         
   1 -10   5          0.81         -2.83         2.87 o                         
   2 -10   5          0.39         -1.80         1.80 o                         
   4 -10   5          2.24          0.00         3.97 o                         
  -2  -9   5          0.15          2.41         1.71 o                         
  -1  -9   5          0.59         -2.87         4.38 o                         
   0  -9   5         10.43         11.52         2.09 o                         
   1  -9   5          0.33         -0.28         1.90 o                         
   2  -9   5          0.91         -0.88         1.69 o                         
   3  -9   5          6.53          4.76         1.87 o                         
  -4  -8   5          3.03         -2.15         3.02 o                         
  -3  -8   5          0.00          3.92         2.63 o                         
  -2  -8   5          3.02          2.18         1.31 o                         
  -1  -8   5         13.98         10.11         2.07 o                         
   0  -8   5          5.67          4.05         1.83 o                         
   1  -8   5          6.16          5.31         3.52 o                         
   2  -8   5         27.30         26.25         2.00 o                         
   3  -8   5          3.32          2.57         1.77 o                         
   4  -8   5          4.10          3.54         2.73 o                         
   5  -8   5         17.33         18.04         4.29 o                         
   6  -8   5          0.11          2.41         3.58 o                         
  -4  -7   5         14.08         13.73         3.04 o                         
  -3  -7   5         49.80         42.88         2.99 o                         
  -2  -7   5         34.74         33.58         2.16 o                         
  -1  -7   5          0.09         -0.36         1.19 o                         
   0  -7   5         53.02         59.58         3.30 o                         
   1  -7   5          9.16          9.61         1.36 o                         
   2  -7   5          0.19          0.77         1.20 o                         
   3  -7   5         44.86         48.96         2.32 o                         
   4  -7   5          0.24         -2.78         2.99 o                         
   5  -7   5          4.22         -1.22         2.76 o                         
   6  -7   5          0.40          3.94         2.94 o                         
  -5  -6   5          2.37          3.24         2.62 o                         
  -4  -6   5        108.77        131.82         6.82 o                         
  -3  -6   5          0.10         -0.30         1.64 o                         
  -2  -6   5         48.65         52.28         2.33 o                         
  -1  -6   5          1.55          0.18         0.95 o                         
   0  -6   5         23.19         19.65         1.41 o                         
   1  -6   5          0.05          0.30         0.93 o                         
   2  -6   5          0.54          0.21         0.95 o                         
   3  -6   5          9.23          9.06         2.63 o                         
   4  -6   5          3.16          2.99         2.68 o                         
   5  -6   5          0.59          0.51         2.69 o                         
   6  -6   5          2.59          2.03         2.60 o                         
   7  -6   5          3.90         -0.67         4.93 o                         
  -6  -5   5          1.17          6.93         2.79 o                         
  -5  -5   5          1.18         -0.29         2.27 o                         
  -4  -5   5          9.28          9.51         2.95 o                         
  -3  -5   5          3.21          2.58         1.76 o                         
  -2  -5   5          1.39          2.92         1.02 o                         
  -1  -5   5          0.65          1.13         0.81 o                         
   0  -5   5          0.22          1.84         0.57 o                         
   1  -5   5         30.30         26.24         1.33 o                         
   2  -5   5        187.92        200.12         2.82 o                         
   3  -5   5          0.64          0.44         0.87 o                         
   4  -5   5        263.94        254.39         5.45 o                         
   5  -5   5         10.23         11.31         1.86 o                         
   6  -5   5          4.16          1.20         3.12 o                         
   7  -5   5          3.30          6.07         2.95 o                         
   8  -5   5          0.41         10.72         3.99 o                         
  -6  -4   5          0.33          3.30         2.67 o                         
  -5  -4   5         14.61         17.42         3.14 o                         
  -4  -4   5          9.38         12.79         2.58 o                         
  -3  -4   5         24.21         22.12         1.49 o                         
  -2  -4   5        476.55        524.17         6.15 o                         
  -1  -4   5        269.01        271.29         2.79 o                         
   0  -4   5        110.01        113.18         1.68 o                         
   1  -4   5        526.09        579.28         3.61 o                         
   2  -4   5       1287.04       1238.95         6.38 o                         
   3  -4   5        279.14        268.58         3.83 o                         
   4  -4   5          9.37          8.04         1.49 o                         
   5  -4   5         63.56         61.82         3.16 o                         
   6  -4   5         24.92         28.07         3.94 o                         
   7  -4   5          3.45          7.55         1.96 o                         
  -7  -3   5          4.22          7.82         3.18 o                         
  -6  -3   5          0.78         -2.02         2.43 o                         
  -5  -3   5         19.73         20.31         1.75 o                         
  -4  -3   5         49.05         54.98         2.64 o                         
  -3  -3   5         18.31         14.31         0.97 o                         
  -2  -3   5         14.90         13.09         0.73 o                         
  -1  -3   5        349.64        379.10         3.28 o                         
   0  -3   5          0.73          0.14         0.47 o                         
   1  -3   5         91.05         83.10         0.97 o                         
   2  -3   5        149.40        139.68         2.90 o                         
   3  -3   5         44.62         49.11         2.17 o                         
   4  -3   5        223.22        220.23         4.80 o                         
   5  -3   5          0.86         -1.27         2.12 o                         
   6  -3   5         12.49         15.71         2.27 o                         
   7  -3   5          4.20          5.52         2.92 o                         
  -7  -2   5          7.49          5.33         2.96 o                         
  -6  -2   5          6.87          3.04         2.34 o                         
  -5  -2   5         19.24         20.96         2.17 o                         
  -4  -2   5         10.16         10.90         1.16 o                         
  -3  -2   5        142.06        150.05         2.35 o                         
  -2  -2   5        329.21        369.39         4.87 o                         
  -1  -2   5        148.63        152.26         1.59 o                         
   0  -2   5        183.93        171.21         2.40 o                         
   1  -2   5         27.07         19.61         0.62 o                         
   2  -2   5       1898.14       1960.78        10.45 o                         
   3  -2   5         17.50         15.02         1.39 o                         
   4  -2   5          3.40          2.69         1.15 o                         
   5  -2   5         80.38         86.81         5.10 o                         
   6  -2   5          3.05          6.74         1.74 o                         
   7  -2   5          7.74          7.89         2.80 o                         
  -8  -1   5          3.74          7.61         3.19 o                         
  -7  -1   5          0.41          9.61         2.84 o                         
  -6  -1   5          0.02         -0.15         2.21 o                         
  -5  -1   5         27.89         26.83         2.27 o                         
  -4  -1   5          6.50          5.64         1.51 o                         
  -3  -1   5       1110.02       1187.67         4.78 o                         
  -2  -1   5        479.76        516.60         3.53 o                         
  -1  -1   5        687.23        642.86         3.96 o                         
   0  -1   5         71.64         84.66         1.67 o                         
   1  -1   5        503.42        458.90         4.34 o                         
   2  -1   5       1167.06       1185.14        14.16 o                         
   3  -1   5        444.36        477.50         5.96 o                         
   4  -1   5         15.04         14.71         1.55 o                         
   5  -1   5          0.20          0.20         1.15 o                         
   6  -1   5          0.76         -1.71         2.47 o                         
   7  -1   5          7.66          4.92         2.71 o                         
  -8   0   5          0.07          5.22         2.91 o                         
  -7   0   5          1.36          1.79         2.52 o                         
  -6   0   5         25.12         22.97         3.27 o                         
  -5   0   5         22.18         26.91         2.42 o                         
  -4   0   5          4.19          3.88         0.92 o                         
  -3   0   5         30.81         31.75         1.37 o                         
  -2   0   5         35.08         31.21         1.39 o                         
  -1   0   5         11.06          9.22         0.61 o                         
   0   0   5        576.77        558.97         6.96 o                         
   1   0   5         72.74         76.24         2.65 o                         
   2   0   5          0.25         -0.23         0.60 o                         
   3   0   5         69.06         63.12         3.50 o                         
   4   0   5          0.23          0.06         1.24 o                         
   5   0   5         31.39         31.09         3.38 o                         
   6   0   5          0.97         -3.01         3.01 o                         
   7   0   5          1.12          3.59         2.58 o                         
  -8   1   5          9.10         14.70         3.91 o                         
  -7   1   5          3.49          3.10         2.46 o                         
  -6   1   5         10.84         13.85         2.86 o                         
  -5   1   5          0.15          0.70         1.04 o                         
  -4   1   5        100.13        102.19         5.66 o                         
  -3   1   5         38.20         37.48         2.82 o                         
  -2   1   5        553.28        569.78         5.95 o                         
  -1   1   5         82.60         93.71         1.82 o                         
   0   1   5        653.37        720.82         5.71 o                         
   1   1   5        388.91        404.67         9.91 o                         
   2   1   5         43.69         39.73         1.24 o                         
   3   1   5         64.17         59.90         2.27 o                         
   4   1   5         41.43         41.25         3.54 o                         
   5   1   5         22.80         21.88         3.16 o                         
   6   1   5          4.76          3.53         2.39 o                         
   7   1   5          0.00          3.22         2.48 o                         
  -8   2   5          0.02         -2.97         2.97 o                         
  -7   2   5          1.11          2.98         2.77 o                         
  -6   2   5          1.17          2.42         1.69 o                         
  -5   2   5         64.44         64.25         3.21 o                         
  -4   2   5        153.79        160.26         4.25 o                         
  -3   2   5        145.81        154.39         4.67 o                         
  -2   2   5          3.78          2.05         0.96 o                         
  -1   2   5          0.21          0.59         0.64 o                         
   0   2   5        696.60        692.07         9.52 o                         
   1   2   5        181.97        186.76         2.97 o                         
   2   2   5          0.24         -0.28         0.66 o                         
   3   2   5        194.41        199.50         3.29 o                         
   4   2   5          0.86          0.11         2.03 o                         
   5   2   5         21.03         20.31         3.37 o                         
   6   2   5          1.72          0.91         2.66 o                         
   7   2   5          2.25          7.56         3.13 o                         
  -7   3   5         14.58         16.27         3.40 o                         
  -6   3   5         52.29         46.86         4.61 o                         
  -5   3   5         17.98         17.77         2.23 o                         
  -4   3   5          9.22          5.78         1.45 o                         
  -3   3   5         29.04         25.33         1.76 o                         
  -2   3   5         91.26         90.05         2.60 o                         
  -1   3   5        124.00        126.39         2.32 o                         
   0   3   5        111.40        120.61         1.71 o                         
   1   3   5        528.42        546.41         3.57 o                         
   2   3   5        194.03        157.58         3.72 o                         
   3   3   5         55.77         50.44         2.40 o                         
   4   3   5          1.43         -0.19         2.19 o                         
   5   3   5         18.29         15.56         3.39 o                         
   6   3   5          7.24          9.07         3.40 o                         
  -7   4   5          0.10         10.39         2.91 o                         
  -6   4   5          5.60          3.16         2.65 o                         
  -5   4   5          1.91          0.67         2.57 o                         
  -4   4   5         28.59         25.51         2.18 o                         
  -3   4   5         33.10         33.29         2.32 o                         
  -2   4   5        171.72        161.37         5.94 o                         
  -1   4   5         38.92         34.55         2.04 o                         
   0   4   5         22.66         21.60         1.13 o                         
   1   4   5          1.44          0.12         0.67 o                         
   2   4   5          7.19          6.59         1.06 o                         
   3   4   5          1.66         -0.09         1.00 o                         
   4   4   5         46.87         42.18         4.47 o                         
   5   4   5          0.16          2.24         2.81 o                         
   6   4   5          5.77         10.95         3.53 o                         
  -7   5   5          0.05          7.82         7.34 o                         
  -6   5   5         15.89         20.48         4.06 o                         
  -5   5   5          5.19          5.00         2.58 o                         
  -4   5   5         35.86         32.47         4.03 o                         
  -3   5   5         17.34         18.54         3.36 o                         
  -2   5   5        103.16         94.66         5.17 o                         
  -1   5   5          0.87          1.90         1.34 o                         
   0   5   5          0.55          0.94         1.23 o                         
   1   5   5        129.11        116.52         3.77 o                         
   2   5   5         47.86         47.07         2.31 o                         
   3   5   5          0.68          3.15         1.21 o                         
   4   5   5         45.21         51.69         2.57 o                         
   5   5   5          9.31         11.62         2.28 o                         
  -7   6   5          5.66          5.53         4.13 o                         
  -6   6   5          1.57          7.00         3.87 o                         
  -5   6   5          0.84          5.61         2.98 o                         
  -4   6   5          0.35          0.50         2.87 o                         
  -3   6   5         24.03         19.43         3.42 o                         
  -2   6   5        176.21        194.25         7.76 o                         
  -1   6   5          9.39          5.46         1.76 o                         
   0   6   5        152.06        156.35         3.67 o                         
   1   6   5          1.31          0.36         1.64 o                         
   2   6   5          0.11          1.46         1.54 o                         
   3   6   5          0.06         -1.82         1.82 o                         
   4   6   5          2.38         -1.96         1.96 o                         
   5   6   5          5.49          3.14         3.37 o                         
  -6   7   5          1.81         -1.53         3.30 o                         
  -5   7   5          0.39         -2.35         2.92 o                         
  -4   7   5         24.56         29.45         4.49 o                         
  -3   7   5          0.30         -2.64         2.64 o                         
  -2   7   5         30.16         32.75         3.95 o                         
  -1   7   5        168.89        175.07         7.55 o                         
   0   7   5         85.13         85.21         3.89 o                         
   1   7   5          4.39          3.31         1.75 o                         
   2   7   5          3.38          4.21         2.40 o                         
   3   7   5          4.62          4.64         1.78 o                         
  -5   8   5          1.96         14.56         4.61 o                         
  -4   8   5          1.88         -1.33         3.13 o                         
  -3   8   5          0.02         -0.60         3.14 o                         
  -2   8   5          2.93         -0.27         2.88 o                         
  -1   8   5         26.99         26.97         3.72 o                         
   0   8   5          2.76          4.96         2.16 o                         
   1   8   5          7.68          7.94         2.71 o                         
   2   8   5          5.58         14.44         3.33 o                         
   3   8   5          0.00          2.24         2.93 o                         
  -4   9   5          0.79          6.16         3.84 o                         
  -3   9   5          3.85          0.39         3.70 o                         
  -2   9   5          5.02          4.86         2.85 o                         
  -1   9   5          0.59          0.25         2.83 o                         
   0   9   5          7.31          6.88         3.28 o                         
   0 -10   6          0.25         -3.16         3.16 o                         
   1 -10   6          0.11          8.59         2.17 o                         
   2 -10   6          2.87         10.91         3.40 o                         
   3 -10   6          2.41          3.89         3.26 o                         
   4 -10   6          0.74         -4.16         4.16 o                         
  -2  -9   6          0.40          2.33         1.61 o                         
  -1  -9   6          5.90          6.52         4.88 o                         
   0  -9   6          6.69          9.22         2.85 o                         
   1  -9   6          9.47          8.98         2.02 o                         
   2  -9   6          7.37          3.04         1.72 o                         
   3  -9   6          0.29         -3.17         3.17 o                         
   4  -9   6          1.60          0.19         3.34 o                         
   5  -9   6          0.14         -0.87         3.43 o                         
  -3  -8   6          5.30          4.72         1.93 o                         
  -2  -8   6          1.52          1.55         2.13 o                         
  -1  -8   6          0.52         -0.74         1.56 o                         
   0  -8   6          6.45          5.91         1.84 o                         
   1  -8   6          8.24          9.51         1.94 o                         
   2  -8   6          1.01         -0.18         1.22 o                         
   3  -8   6          4.59          3.61         3.33 o                         
   4  -8   6          3.50          1.82         3.09 o                         
   5  -8   6         11.02         10.94         3.88 o                         
   6  -8   6          0.19          0.23         4.00 o                         
  -4  -7   6          0.03         -2.50         2.75 o                         
  -3  -7   6         40.08         33.67         2.86 o                         
  -2  -7   6         60.83         69.43         2.84 o                         
  -1  -7   6          0.07         -0.74         1.18 o                         
   0  -7   6          1.59          3.35         1.44 o                         
   1  -7   6          0.28          0.30         1.18 o                         
   2  -7   6          8.22          6.42         1.32 o                         
   3  -7   6         98.43        103.67         4.21 o                         
   4  -7   6         14.79         13.63         3.74 o                         
   5  -7   6          4.02         -1.04         3.49 o                         
   6  -7   6          6.84          9.45         3.31 o                         
  -5  -6   6          1.22          2.01         2.12 o                         
  -4  -6   6         55.28         51.07         4.55 o                         
  -3  -6   6          1.19          0.41         1.59 o                         
  -2  -6   6        291.70        316.10         5.21 o                         
  -1  -6   6         62.45         64.28         2.42 o                         
   0  -6   6          8.18          5.83         1.14 o                         
   1  -6   6          0.11          0.63         0.97 o                         
   2  -6   6          1.44          1.01         0.98 o                         
   3  -6   6         89.09         91.79         4.07 o                         
   4  -6   6         57.72         66.90         5.35 o                         
   5  -6   6          5.02          2.38         2.92 o                         
   6  -6   6          0.02          6.90         3.28 o                         
   7  -6   6          0.15         -3.43         3.43 o                         
  -6  -5   6          0.60         -2.42         2.42 o                         
  -5  -5   6          6.64          7.45         2.68 o                         
  -4  -5   6          0.97          0.98         2.20 o                         
  -3  -5   6        188.92        181.37         4.88 o                         
  -2  -5   6          2.75          2.53         1.09 o                         
  -1  -5   6         25.50         28.05         1.25 o                         
   0  -5   6          0.01          0.33         0.56 o                         
   1  -5   6        167.72        173.37         2.25 o                         
   2  -5   6         46.79         46.47         1.49 o                         
   3  -5   6         13.90         14.42         1.27 o                         
   4  -5   6         32.13         30.44         2.29 o                         
   5  -5   6          2.71          4.56         1.50 o                         
   6  -5   6          0.16          0.38         2.16 o                         
   7  -5   6          2.01         10.41         4.54 o                         
  -6  -4   6          1.76         -1.01         2.49 o                         
  -5  -4   6          0.24         -0.43         1.62 o                         
  -4  -4   6          0.00         -0.20         1.40 o                         
  -3  -4   6          0.37          0.46         0.96 o                         
  -2  -4   6          0.01         -0.01         0.76 o                         
  -1  -4   6         30.49         26.50         1.00 o                         
   0  -4   6        307.91        270.27         2.61 o                         
   1  -4   6        108.01        101.00         1.58 o                         
   2  -4   6         18.16         12.90         0.76 o                         
   3  -4   6         92.25         73.06         2.14 o                         
   4  -4   6         33.12         36.77         2.28 o                         
   5  -4   6         57.04         58.57         3.05 o                         
   6  -4   6          4.49          6.55         3.02 o                         
   7  -4   6          7.87          6.88         3.84 o                         
  -7  -3   6          6.82          9.61         2.89 o                         
  -6  -3   6          0.04          0.03         2.26 o                         
  -5  -3   6          8.25          7.17         1.69 o                         
  -4  -3   6         76.90         80.47         2.53 o                         
  -3  -3   6         47.01         51.50         1.56 o                         
  -2  -3   6         14.54          8.96         0.65 o                         
  -1  -3   6         85.04         86.03         1.68 o                         
   0  -3   6          4.47          5.90         0.57 o                         
   1  -3   6        148.86        145.49         1.42 o                         
   2  -3   6        555.97        548.22         3.92 o                         
   3  -3   6          0.89          1.80         1.06 o                         
   4  -3   6          6.78          6.15         1.37 o                         
   5  -3   6          0.92         -1.32         1.32 o                         
   6  -3   6          4.80          5.02         1.84 o                         
   7  -3   6          1.19          1.59         2.48 o                         
  -7  -2   6          6.76          8.86         1.68 o                         
  -6  -2   6          4.89          7.16         1.51 o                         
  -5  -2   6          3.48          3.84         1.19 o                         
  -4  -2   6          1.65          1.44         0.87 o                         
  -3  -2   6          4.33          7.38         0.77 o                         
  -2  -2   6        269.39        273.23         3.03 o                         
  -1  -2   6         44.62         40.26         1.06 o                         
   0  -2   6        521.14        470.49         4.46 o                         
   1  -2   6         60.35         63.99         1.11 o                         
   2  -2   6          8.78         12.95         1.71 o                         
   3  -2   6         80.94         76.26         2.63 o                         
   4  -2   6         21.89         19.37         1.75 o                         
   5  -2   6          9.08          9.23         1.76 o                         
   6  -2   6          5.37          5.10         2.12 o                         
   7  -2   6          1.78          2.55         2.79 o                         
  -8  -1   6          1.99         -3.06         3.06 o                         
  -7  -1   6          0.77         -0.51         3.04 o                         
  -6  -1   6          0.67          0.44         1.63 o                         
  -5  -1   6         10.98         11.95         1.74 o                         
  -4  -1   6         11.66         12.76         1.45 o                         
  -3  -1   6         73.67         73.88         1.61 o                         
  -2  -1   6         49.75         57.31         1.54 o                         
  -1  -1   6          6.40          4.04         0.53 o                         
   0  -1   6         20.93         21.33         1.08 o                         
   1  -1   6         38.33         46.81         1.61 o                         
   2  -1   6       1053.31       1084.18         8.56 o                         
   3  -1   6          3.33          1.77         1.04 o                         
   4  -1   6         93.29         91.24         3.15 o                         
   5  -1   6          0.71         -0.70         1.26 o                         
   6  -1   6          0.02          4.93         2.61 o                         
   7  -1   6          0.20          0.07         2.52 o                         
  -8   0   6          0.37          0.25         2.99 o                         
  -7   0   6          1.34          3.53         2.81 o                         
  -6   0   6         16.34         20.74         2.37 o                         
  -5   0   6         40.96         43.56         2.71 o                         
  -4   0   6          6.63          8.43         1.35 o                         
  -3   0   6         81.97         72.02         1.99 o                         
  -2   0   6          0.80          0.06         0.54 o                         
  -1   0   6       1039.76       1099.23        17.45 o                         
   0   0   6       2075.37       2162.36        10.03 o                         
   1   0   6          4.11          1.20         0.82 o                         
   2   0   6         39.28         42.91         1.28 o                         
   3   0   6        151.14        166.89         3.30 o                         
   4   0   6          1.27          1.55         1.54 o                         
   5   0   6          8.53         10.27         2.73 o                         
   6   0   6          0.73          0.00         2.41 o                         
   7   0   6          1.43         -1.26         2.80 o                         
  -8   1   6         10.64         14.56         3.60 o                         
  -7   1   6          1.80         -0.69         2.39 o                         
  -6   1   6          0.60          1.23         1.66 o                         
  -5   1   6          0.04          0.98         1.33 o                         
  -4   1   6          0.30         -0.39         1.18 o                         
  -3   1   6          1.35          1.14         1.08 o                         
  -2   1   6        286.74        276.05         6.74 o                         
  -1   1   6       2778.41       2786.24        12.28 o                         
   0   1   6          0.25         -0.27         0.75 o                         
   1   1   6        161.83        181.60         4.40 o                         
   2   1   6         15.71         12.19         0.83 o                         
   3   1   6         40.28         32.88         2.70 o                         
   4   1   6          0.54         -0.30         1.86 o                         
   5   1   6         18.97         23.38         3.46 o                         
   6   1   6         17.24         21.32         3.52 o                         
   7   1   6          0.66         -2.91         2.91 o                         
  -7   2   6          2.77          5.24         2.47 o                         
  -6   2   6          4.32          7.65         1.53 o                         
  -5   2   6         42.65         38.44         2.66 o                         
  -4   2   6         95.86         87.94         4.22 o                         
  -3   2   6        162.53        176.16         5.02 o                         
  -2   2   6         71.90         69.14         2.38 o                         
  -1   2   6        822.82        941.88         8.01 o                         
   0   2   6        826.88        851.43         6.72 o                         
   1   2   6         80.45         82.92         1.87 o                         
   2   2   6          6.19          5.00         0.95 o                         
   3   2   6        197.37        193.18         4.01 o                         
   4   2   6         22.59         21.60         3.16 o                         
   5   2   6          0.41         -0.03         2.41 o                         
   6   2   6          8.70          5.90         3.08 o                         
   7   2   6          0.02         -2.85         3.10 o                         
  -7   3   6          3.38          5.41         2.66 o                         
  -6   3   6         22.04         28.48         3.89 o                         
  -5   3   6         16.67         14.79         2.59 o                         
  -4   3   6          5.45          4.16         1.34 o                         
  -3   3   6          7.97         10.54         1.44 o                         
  -2   3   6          0.09          0.31         0.90 o                         
  -1   3   6         74.01         68.21         1.87 o                         
   0   3   6        218.93        237.45         3.24 o                         
   1   3   6        667.61        686.96         4.62 o                         
   2   3   6          3.30          0.94         0.74 o                         
   3   3   6         10.66          9.47         1.45 o                         
   4   3   6          2.87         -0.76         2.18 o                         
   5   3   6          4.76          7.90         3.01 o                         
   6   3   6         17.02         25.21         4.03 o                         
  -7   4   6          0.44          4.20         2.62 o                         
  -6   4   6          3.79          6.25         3.13 o                         
  -5   4   6         14.50         14.90         2.28 o                         
  -4   4   6         44.11         50.81         2.83 o                         
  -3   4   6        102.13        103.28         5.26 o                         
  -2   4   6        164.20        158.47         6.13 o                         
  -1   4   6         78.29         63.48         3.20 o                         
   0   4   6          2.18          0.72         1.13 o                         
   1   4   6        228.25        245.85         3.93 o                         
   2   4   6          0.27         -0.64         0.91 o                         
   3   4   6         27.17         25.28         2.37 o                         
   4   4   6         54.71         58.94         4.96 o                         
   5   4   6          3.39         -0.81         2.65 o                         
   6   4   6          6.89         13.27         3.86 o                         
  -6   5   6          4.50         11.68         3.38 o                         
  -5   5   6          1.64          5.56         3.10 o                         
  -4   5   6         19.04         15.37         3.04 o                         
  -3   5   6          0.81          2.28         2.41 o                         
  -2   5   6         11.89          8.42         2.57 o                         
  -1   5   6        171.46        164.33         4.55 o                         
   0   5   6         20.43         17.95         1.91 o                         
   1   5   6          3.36          4.28         1.53 o                         
   2   5   6         13.48         12.86         1.88 o                         
   3   5   6          4.32          2.87         1.96 o                         
   4   5   6         26.24         24.59         3.42 o                         
   5   5   6          4.48          9.33         2.62 o                         
  -6   6   6          2.21         -1.09         3.42 o                         
  -5   6   6          0.85          1.27         2.87 o                         
  -4   6   6          0.03         -2.85         2.85 o                         
  -3   6   6         21.62         28.02         3.97 o                         
  -2   6   6         17.19         16.12         3.16 o                         
  -1   6   6        190.27        194.61         5.35 o                         
   0   6   6         43.51         43.23         3.12 o                         
   1   6   6         33.97         33.89         2.71 o                         
   2   6   6          7.47          9.88         2.06 o                         
   3   6   6          0.93          0.37         1.59 o                         
   4   6   6         15.02         14.50         3.87 o                         
   5   6   6         34.53         47.25         6.09 o                         
  -5   7   6          2.70         10.08         3.51 o                         
  -4   7   6         21.35         20.38         3.78 o                         
  -3   7   6          1.81         -2.55         2.90 o                         
  -2   7   6          0.50         -0.27         2.51 o                         
  -1   7   6         22.76         27.80         3.69 o                         
   0   7   6         12.47         12.76         3.00 o                         
   1   7   6          0.37          0.05         1.73 o                         
   2   7   6         37.18         36.28         3.02 o                         
   3   7   6          0.63          2.32         1.96 o                         
   4   7   6          7.97         11.86         3.82 o                         
  -4   8   6          0.35          7.26         3.60 o                         
  -3   8   6          6.03          7.49         3.54 o                         
  -2   8   6          3.12          3.07         2.99 o                         
  -1   8   6          2.72          0.34         2.68 o                         
   0   8   6          3.47          4.02         2.12 o                         
   1   8   6          0.22          5.43         2.15 o                         
   2   8   6          4.43         15.80         3.37 o                         
  -3   9   6          1.76         10.44         3.89 o                         
  -1   9   6          3.13          0.47         2.94 o                         
   0 -10   7          0.92          5.42         5.26 o                         
   1 -10   7          0.77         -1.36         1.78 o                         
   2 -10   7          1.36          7.67         3.81 o                         
   3 -10   7          0.69          2.59         3.23 o                         
   4 -10   7          0.11         -1.74         3.53 o                         
  -3  -9   7          1.62         11.55         3.02 o                         
  -2  -9   7          1.96          4.60         2.14 o                         
  -1  -9   7          0.20         -0.01         1.68 o                         
   0  -9   7          1.54         -0.15         1.57 o                         
   1  -9   7          1.66          2.77         1.67 o                         
   2  -9   7          7.39          6.39         3.41 o                         
   3  -9   7          2.70          2.70         3.77 o                         
   4  -9   7          4.17         16.03         4.57 o                         
   5  -9   7          0.00          4.03         3.71 o                         
  -3  -8   7          0.17          3.40         3.03 o                         
  -2  -8   7          9.49          8.50         1.63 o                         
  -1  -8   7         11.30         13.07         2.21 o                         
   0  -8   7          4.92          1.44         1.61 o                         
   1  -8   7         52.60         60.63         3.27 o                         
   2  -8   7          3.39          2.62         1.87 o                         
   3  -8   7          4.83          7.12         2.14 o                         
   4  -8   7          0.07          1.44         2.96 o                         
   5  -8   7          0.16          4.02         4.04 o                         
  -4  -7   7          8.32          8.75         2.70 o                         
  -3  -7   7         51.21         50.61         3.28 o                         
  -2  -7   7         21.34         18.93         2.36 o                         
  -1  -7   7         56.47         67.26         3.39 o                         
   0  -7   7          3.87          3.76         1.52 o                         
   1  -7   7          0.33         -0.20         1.12 o                         
   2  -7   7          2.33          3.42         1.86 o                         
   3  -7   7          0.15          0.48         1.78 o                         
   4  -7   7         13.63         14.80         3.84 o                         
   5  -7   7          8.00          7.72         3.24 o                         
   6  -7   7          3.34          1.14         3.09 o                         
  -5  -6   7          0.41          1.41         2.50 o                         
  -4  -6   7          0.41         -0.56         2.43 o                         
  -3  -6   7         46.93         45.71         3.30 o                         
  -2  -6   7          3.13          2.85         1.62 o                         
  -1  -6   7         11.48         14.24         1.43 o                         
   0  -6   7         22.34         18.28         1.41 o                         
   1  -6   7         16.66         15.90         1.39 o                         
   2  -6   7         38.23         41.35         1.93 o                         
   3  -6   7        378.24        390.17         7.33 o                         
   4  -6   7         21.20         21.20         3.75 o                         
   5  -6   7         10.91          3.94         2.41 o                         
   6  -6   7          1.70          2.97         3.10 o                         
   7  -6   7          0.09         -2.20         2.37 o                         
  -6  -5   7          0.16         -2.73         2.73 o                         
  -5  -5   7         19.87         18.35         3.33 o                         
  -4  -5   7          0.02          0.53         2.01 o                         
  -3  -5   7         56.31         63.95         2.49 o                         
  -2  -5   7          0.48          0.71         0.86 o                         
  -1  -5   7         95.93         99.59         2.20 o                         
   0  -5   7         12.53         12.35         0.82 o                         
   1  -5   7        158.23        168.60         2.28 o                         
   2  -5   7          1.13          0.70         0.69 o                         
   3  -5   7          0.10          1.40         1.03 o                         
   4  -5   7         98.40         97.99         5.96 o                         
   5  -5   7         13.71         10.97         1.86 o                         
   6  -5   7          0.63          1.75         1.74 o                         
   7  -5   7          0.51          3.80         1.83 o                         
  -6  -4   7         11.29         11.78         3.11 o                         
  -5  -4   7         15.12         14.90         2.91 o                         
  -4  -4   7          0.10          1.57         1.37 o                         
  -3  -4   7          0.72          1.53         0.92 o                         
  -2  -4   7         12.27         15.33         1.20 o                         
  -1  -4   7         86.74         93.31         1.94 o                         
   0  -4   7         59.87         58.48         1.31 o                         
   1  -4   7         89.38         84.05         1.29 o                         
   2  -4   7          2.63          3.36         0.62 o                         
   3  -4   7         12.18         13.27         1.71 o                         
   4  -4   7          0.03          0.01         1.26 o                         
   5  -4   7          1.12          0.01         1.36 o                         
   6  -4   7          0.05          1.32         1.68 o                         
   7  -4   7          9.14          1.37         2.36 o                         
  -7  -3   7          2.16          0.22         2.10 o                         
  -6  -3   7          0.09          0.73         1.49 o                         
  -5  -3   7          2.10          2.09         1.60 o                         
  -4  -3   7         15.35         15.06         1.79 o                         
  -3  -3   7          4.42          5.35         0.98 o                         
  -2  -3   7          7.87         10.20         0.78 o                         
  -1  -3   7         31.90         40.23         1.39 o                         
   0  -3   7        457.05        471.97         5.85 o                         
   1  -3   7         63.38         71.14         1.26 o                         
   2  -3   7        330.55        318.81         3.82 o                         
   3  -3   7          1.52          2.60         1.03 o                         
   4  -3   7          0.05         -0.14         1.21 o                         
   5  -3   7          6.48          4.23         1.63 o                         
   6  -3   7          5.78          7.61         1.91 o                         
   7  -3   7          0.14          0.71         2.27 o                         
  -7  -2   7          2.03          0.79         2.18 o                         
  -6  -2   7          3.39          2.56         1.28 o                         
  -5  -2   7          4.02          4.53         1.23 o                         
  -4  -2   7          2.89          2.73         0.97 o                         
  -3  -2   7          1.01          0.59         0.51 o                         
  -2  -2   7        298.76        318.13         3.27 o                         
  -1  -2   7         39.68         49.88         1.43 o                         
   0  -2   7        116.78        123.65         1.78 o                         
   1  -2   7        320.27        328.98         2.85 o                         
   2  -2   7          8.63         11.79         0.54 o                         
   3  -2   7          2.18          2.30         1.11 o                         
   4  -2   7         10.15          8.53         1.47 o                         
   5  -2   7          3.13          2.02         1.48 o                         
   6  -2   7          1.49          2.08         1.61 o                         
   7  -2   7          3.09          8.64         3.07 o                         
  -8  -1   7          1.03          3.33         3.08 o                         
  -7  -1   7          0.60          8.14         2.92 o                         
  -6  -1   7          1.09          1.20         1.85 o                         
  -5  -1   7          4.39          3.34         1.44 o                         
  -4  -1   7         53.06         53.83         2.00 o                         
  -3  -1   7         36.03         37.10         1.49 o                         
  -2  -1   7         56.83         63.80         1.67 o                         
  -1  -1   7          6.32          8.99         0.66 o                         
   0  -1   7         85.28         81.08         2.05 o                         
   1  -1   7       1034.89       1080.42         7.78 o                         
   2  -1   7         51.14         42.43         1.93 o                         
   3  -1   7         40.95         43.94         3.05 o                         
   4  -1   7         11.06         10.09         1.44 o                         
   5  -1   7         18.07         22.25         2.05 o                         
   6  -1   7          3.13          3.81         2.23 o                         
   7  -1   7          0.01          3.71         2.76 o                         
  -8   0   7          1.25          0.92         3.15 o                         
  -7   0   7          3.66          2.62         2.47 o                         
  -6   0   7         21.90         24.08         2.49 o                         
  -5   0   7         31.58         30.49         2.41 o                         
  -4   0   7          2.62          0.95         1.15 o                         
  -3   0   7          3.24          1.38         0.76 o                         
  -2   0   7        169.02        158.76         3.15 o                         
  -1   0   7        201.34        208.00         5.11 o                         
   0   0   7        211.04        224.39         3.64 o                         
   1   0   7        179.98        167.95         3.32 o                         
   2   0   7        164.07        158.86         2.04 o                         
   3   0   7         94.03         99.85         2.67 o                         
   4   0   7         26.80         30.15         3.15 o                         
   5   0   7          2.88          4.94         2.41 o                         
   6   0   7          4.85          6.31         2.62 o                         
   7   0   7          5.89          6.60         3.49 o                         
  -8   1   7          4.32          7.27         3.14 o                         
  -7   1   7          0.22         -0.53         2.50 o                         
  -6   1   7          1.04          0.93         1.55 o                         
  -5   1   7          9.97          9.61         2.56 o                         
  -4   1   7         53.09         51.28         2.96 o                         
  -3   1   7          2.65          3.36         1.16 o                         
  -2   1   7        296.88        308.73         8.16 o                         
  -1   1   7         37.93         28.28         2.57 o                         
   0   1   7        333.83        382.30        12.41 o                         
   1   1   7         33.99         37.38         2.29 o                         
   2   1   7         33.72         33.53         1.29 o                         
   3   1   7         18.69         15.43         1.45 o                         
   4   1   7          0.03          0.04         1.93 o                         
   5   1   7         22.98         27.23         3.78 o                         
   6   1   7         35.76         41.66         4.60 o                         
   7   1   7          0.01          3.35         2.93 o                         
  -7   2   7         12.00         14.38         3.15 o                         
  -6   2   7         11.62         13.17         2.09 o                         
  -5   2   7         10.90          9.53         1.82 o                         
  -4   2   7         30.03         34.48         2.30 o                         
  -3   2   7        183.33        195.35         4.40 o                         
  -2   2   7          0.13         -0.25         0.91 o                         
  -1   2   7        514.19        570.07         5.20 o                         
   0   2   7        167.93        173.45         4.36 o                         
   1   2   7        134.77        148.80         4.63 o                         
   2   2   7          0.02         -0.26         0.61 o                         
   3   2   7         90.87         93.12         5.04 o                         
   4   2   7         61.88         57.46         4.51 o                         
   5   2   7         26.97         24.70         3.69 o                         
   6   2   7         16.18         17.74         3.69 o                         
  -7   3   7          0.30         -1.70         2.55 o                         
  -6   3   7          3.82          4.94         3.06 o                         
  -5   3   7          2.01         -2.10         3.38 o                         
  -4   3   7          2.09          2.27         1.94 o                         
  -3   3   7         91.34         86.99         4.30 o                         
  -2   3   7         28.72         29.96         1.85 o                         
  -1   3   7         71.88         65.47         1.96 o                         
   0   3   7         45.73         46.64         1.66 o                         
   1   3   7        157.89        150.01         2.82 o                         
   2   3   7          2.34          2.11         0.90 o                         
   3   3   7          4.92          2.23         2.09 o                         
   4   3   7         53.35         37.33         4.35 o                         
   5   3   7         26.41         30.23         4.32 o                         
   6   3   7          4.48          5.97         3.31 o                         
  -7   4   7          0.46          4.97         2.99 o                         
  -6   4   7          1.40          1.11         2.61 o                         
  -5   4   7         44.20         47.13         3.17 o                         
  -4   4   7          8.66          8.84         2.87 o                         
  -3   4   7         76.24         73.11         4.76 o                         
  -2   4   7         12.57         12.48         2.49 o                         
  -1   4   7         24.66         23.19         1.98 o                         
   0   4   7         49.72         41.39         2.38 o                         
   1   4   7         51.58         56.30         2.12 o                         
   2   4   7         19.01         15.18         3.60 o                         
   3   4   7         50.13         50.15         4.68 o                         
   4   4   7         67.80         79.08         5.82 o                         
   5   4   7          5.93         19.05         3.90 o                         
  -7   5   7          5.04          6.66         3.80 o                         
  -6   5   7          1.81          4.25         3.18 o                         
  -5   5   7          4.37          1.43         2.46 o                         
  -4   5   7          3.82          4.87         2.93 o                         
  -3   5   7         39.10         42.04         4.20 o                         
  -2   5   7         50.83         48.27         4.15 o                         
  -1   5   7        287.13        285.31        11.36 o                         
   0   5   7        245.26        241.38         6.70 o                         
   1   5   7        487.86        500.59         7.92 o                         
   2   5   7          0.10         -0.08         1.48 o                         
   3   5   7          5.21          8.77         2.91 o                         
   4   5   7          0.00          5.33         3.32 o                         
   5   5   7          2.75         10.17         3.62 o                         
  -6   6   7          0.04         10.83         3.53 o                         
  -5   6   7          2.57          7.52         3.69 o                         
  -4   6   7          5.88          4.18         3.14 o                         
  -3   6   7          9.92         11.52         3.16 o                         
  -2   6   7          4.03          3.48         2.55 o                         
  -1   6   7         29.14         25.42         2.60 o                         
   0   6   7         64.32         58.68         3.21 o                         
   1   6   7         47.54         49.52         3.06 o                         
   2   6   7          0.01         -0.71         1.58 o                         
   3   6   7          4.01          4.14         2.95 o                         
   4   6   7          9.44         14.56         3.86 o                         
  -5   7   7          0.27         -3.25         3.45 o                         
  -4   7   7          9.83          8.82         3.09 o                         
  -3   7   7          7.89          9.25         3.36 o                         
  -2   7   7          0.16          1.54         2.59 o                         
  -1   7   7          4.46         -1.20         2.45 o                         
   0   7   7          3.10          2.63         1.75 o                         
   1   7   7          2.94          2.51         3.61 o                         
   2   7   7          8.15          6.94         2.26 o                         
   3   7   7          6.30          9.18         3.28 o                         
  -4   8   7          2.23         -4.09         4.09 o                         
  -3   8   7          7.66         14.19         4.29 o                         
  -2   8   7          0.30          3.13         2.89 o                         
  -1   8   7          0.23         -1.12         2.28 o                         
   0   8   7         12.18         16.45         2.56 o                         
   1   8   7          2.05          5.38         4.33 o                         
   2   8   7          0.06          1.25         2.32 o                         
  -3   9   7          0.05         -3.58         3.58 o                         
   0 -10   8          1.33          1.19         1.78 o                         
   1 -10   8          0.55          3.30         3.35 o                         
   2 -10   8          0.53          0.78         3.38 o                         
   3 -10   8          0.25         -3.41         3.41 o                         
  -3  -9   8          0.00         -2.63         2.63 o                         
  -2  -9   8          0.42         -2.62         3.22 o                         
  -1  -9   8          4.00          0.64         1.71 o                         
   0  -9   8          0.90          3.54         1.99 o                         
   1  -9   8          4.02          1.67         2.86 o                         
   2  -9   8          3.46          1.50         3.03 o                         
   3  -9   8          0.02          7.38         4.66 o                         
   4  -9   8          2.88         12.18         3.83 o                         
  -3  -8   8          0.60         -0.76         4.77 o                         
  -2  -8   8          1.97          3.98         2.34 o                         
  -1  -8   8          8.89         13.07         2.15 o                         
   0  -8   8         17.33         20.49         2.33 o                         
   1  -8   8         38.17         47.51         3.09 o                         
   2  -8   8         24.31         23.80         2.71 o                         
   3  -8   8         33.94         39.89         3.25 o                         
   4  -8   8          0.37          4.55         3.48 o                         
   5  -8   8          0.64          7.38         3.94 o                         
  -4  -7   8         13.52         13.00         3.30 o                         
  -3  -7   8          5.25          5.95         2.03 o                         
  -2  -7   8          6.81          5.21         1.77 o                         
  -1  -7   8         91.11        100.05         4.07 o                         
   0  -7   8          0.42          1.86         1.46 o                         
   1  -7   8          2.23          2.48         1.22 o                         
   2  -7   8         97.06         97.49         4.14 o                         
   3  -7   8         17.86         23.98         2.70 o                         
   4  -7   8          6.98          6.17         3.05 o                         
   5  -7   8          0.11          7.95         3.22 o                         
   6  -7   8          1.87         11.09         4.25 o                         
  -5  -6   8          1.21         -0.53         2.76 o                         
  -4  -6   8          2.98         -1.20         2.28 o                         
  -3  -6   8          0.02          0.92         2.36 o                         
  -2  -6   8          0.03         -0.54         1.48 o                         
  -1  -6   8          0.91          0.60         1.30 o                         
   0  -6   8          5.07          3.25         1.07 o                         
   1  -6   8         10.69          9.28         1.28 o                         
   2  -6   8          0.46          0.65         1.55 o                         
   3  -6   8         10.58          5.78         1.80 o                         
   4  -6   8          7.89          9.19         3.14 o                         
   5  -6   8          0.28         -0.83         2.71 o                         
   6  -6   8          1.15         -2.95         2.95 o                         
   7  -6   8          0.34          4.54         3.06 o                         
  -6  -5   8          0.00          3.35         2.92 o                         
  -5  -5   8          5.01          1.92         2.35 o                         
  -4  -5   8          6.73          5.42         1.72 o                         
  -3  -5   8         19.46         20.67         1.70 o                         
  -2  -5   8          2.76          4.18         1.13 o                         
  -1  -5   8         35.07         34.67         1.70 o                         
   0  -5   8          0.11          0.39         0.55 o                         
   1  -5   8         41.11         37.64         1.41 o                         
   2  -5   8         96.36         89.24         2.62 o                         
   3  -5   8         38.59         36.97         1.95 o                         
   4  -5   8         11.92          9.97         3.07 o                         
   5  -5   8          3.34          4.99         2.40 o                         
   6  -5   8          6.43          6.28         3.12 o                         
  -6  -4   8          5.81          5.59         2.07 o                         
  -5  -4   8         12.19         15.50         2.16 o                         
  -4  -4   8          3.04          1.66         1.37 o                         
  -3  -4   8          1.01          1.43         0.98 o                         
  -2  -4   8         42.37         40.62         1.79 o                         
  -1  -4   8         71.07         79.13         1.86 o                         
   0  -4   8          7.55          8.32         0.89 o                         
   1  -4   8        150.35        143.28         1.99 o                         
   2  -4   8         42.85         42.43         2.29 o                         
   3  -4   8          5.88          3.92         0.97 o                         
   4  -4   8          0.45          0.41         1.32 o                         
   5  -4   8          1.67         -1.40         1.45 o                         
   6  -4   8          0.13         -0.10         1.67 o                         
   7  -4   8          0.20          1.07         1.82 o                         
  -7  -3   8          0.58          1.51         2.50 o                         
  -6  -3   8          0.42          1.69         1.61 o                         
  -5  -3   8          0.26         -0.29         1.38 o                         
  -4  -3   8          1.90          0.86         1.28 o                         
  -3  -3   8          5.03          5.36         0.99 o                         
  -2  -3   8        117.24        132.10         2.95 o                         
  -1  -3   8        173.65        188.03         2.88 o                         
   0  -3   8          0.63          0.29         1.18 o                         
   1  -3   8          0.46         -0.18         0.58 o                         
   2  -3   8          5.67          5.64         0.86 o                         
   3  -3   8         25.53         26.65         1.87 o                         
   4  -3   8         16.45         17.02         1.83 o                         
   5  -3   8          1.17          2.52         1.47 o                         
   6  -3   8          2.55          3.31         1.74 o                         
   7  -3   8          0.40         12.10         3.14 o                         
  -7  -2   8          0.13          0.40         1.72 o                         
  -6  -2   8          0.97          1.22         1.65 o                         
  -5  -2   8          0.26          0.08         1.06 o                         
  -4  -2   8          7.34          6.43         1.04 o                         
  -3  -2   8          2.39          2.45         0.60 o                         
  -2  -2   8        142.27        134.77         3.19 o                         
  -1  -2   8          3.12          2.62         0.64 o                         
   0  -2   8        352.08        379.02         3.34 o                         
   1  -2   8        206.09        212.52         2.96 o                         
   2  -2   8         21.18         21.84         2.13 o                         
   3  -2   8         10.54          7.87         1.27 o                         
   4  -2   8          6.14          7.75         1.44 o                         
   5  -2   8          8.32          9.95         1.68 o                         
   6  -2   8          1.62          2.12         2.72 o                         
   7  -2   8          3.05          8.11         2.91 o                         
  -7  -1   8          1.38          3.54         3.30 o                         
  -6  -1   8          4.16          2.10         1.33 o                         
  -5  -1   8          1.80          1.17         1.03 o                         
  -4  -1   8         53.17         55.68         2.03 o                         
  -3  -1   8         11.58         13.50         1.08 o                         
  -2  -1   8        150.89        147.19         2.51 o                         
  -1  -1   8         47.78         56.96         3.06 o                         
   0  -1   8        184.68        159.36         3.09 o                         
   1  -1   8         15.55         12.79         1.22 o                         
   2  -1   8          0.03         -0.06         0.89 o                         
   3  -1   8         37.63         40.88         3.11 o                         
   4  -1   8         13.64         15.07         2.56 o                         
   5  -1   8         25.37         36.03         3.78 o                         
   6  -1   8          0.47         -0.50         2.50 o                         
   7  -1   8          0.39          1.34         2.45 o                         
  -8   0   8          1.90         -1.74         2.76 o                         
  -7   0   8          3.69          9.28         2.22 o                         
  -6   0   8          5.97          2.05         1.58 o                         
  -5   0   8          5.45          6.56         1.64 o                         
  -4   0   8          0.44          0.08         0.89 o                         
  -3   0   8          0.08          0.06         0.63 o                         
  -2   0   8        450.04        477.06         4.72 o                         
  -1   0   8          0.41          0.74         1.00 o                         
   0   0   8       1975.58       2174.65        24.67 o                         
   1   0   8         97.79        100.62         3.52 o                         
   2   0   8        102.15        103.33         3.09 o                         
   3   0   8         15.56         16.85         2.29 o                         
   4   0   8         22.34         27.34         3.27 o                         
   5   0   8          8.77          6.90         2.79 o                         
   6   0   8          3.10          3.01         2.37 o                         
   7   0   8          9.16          8.58         3.15 o                         
  -7   1   8          0.49          2.30         1.85 o                         
  -6   1   8          2.79          1.29         1.64 o                         
  -5   1   8         20.96         24.05         2.27 o                         
  -4   1   8         69.95         72.03         3.11 o                         
  -3   1   8          6.27          7.87         1.40 o                         
  -2   1   8         10.49         10.47         1.33 o                         
  -1   1   8         76.55         68.39         2.36 o                         
   0   1   8        157.74        191.32         3.77 o                         
   1   1   8        154.61        175.07         3.78 o                         
   2   1   8        179.07        185.70         5.16 o                         
   3   1   8          1.13          0.83         1.00 o                         
   4   1   8          1.79          0.96         2.05 o                         
   5   1   8         24.93         27.78         3.81 o                         
   6   1   8         10.35         10.11         3.22 o                         
  -7   2   8          8.78          8.53         2.34 o                         
  -6   2   8          0.87         -0.02         3.46 o                         
  -5   2   8         21.07         29.38         2.53 o                         
  -4   2   8          1.04          3.11         1.93 o                         
  -3   2   8         80.12         83.79         3.13 o                         
  -2   2   8          1.98          2.13         0.98 o                         
  -1   2   8         83.55         83.82         2.24 o                         
   0   2   8        228.71        239.84         4.36 o                         
   1   2   8         89.05         96.28         2.97 o                         
   2   2   8          0.75          0.93         0.74 o                         
   3   2   8         92.62         90.14         5.16 o                         
   4   2   8         19.53         20.88         3.33 o                         
   5   2   8          6.49          9.07         3.08 o                         
   6   2   8          0.39          2.54         2.98 o                         
  -7   3   8          0.04         -0.70         2.76 o                         
  -6   3   8          1.19          3.80         1.72 o                         
  -5   3   8          2.68          4.90         1.90 o                         
  -4   3   8         10.54         15.97         1.98 o                         
  -3   3   8        233.33        247.06         5.27 o                         
  -2   3   8        159.95        143.25         3.75 o                         
  -1   3   8        131.79        119.82         2.73 o                         
   0   3   8         46.89         45.96         1.94 o                         
   1   3   8          8.25          9.41         0.99 o                         
   2   3   8          3.15          3.91         0.91 o                         
   3   3   8          1.34          0.71         1.47 o                         
   4   3   8         15.73         18.76         3.44 o                         
   5   3   8         18.27         15.52         3.62 o                         
   6   3   8          1.00          7.15         3.81 o                         
  -7   4   8          0.45          1.47         3.04 o                         
  -6   4   8          1.00          1.27         1.63 o                         
  -5   4   8         37.30         35.27         4.40 o                         
  -4   4   8          0.19          0.02         2.18 o                         
  -3   4   8          2.37          2.81         2.29 o                         
  -2   4   8          0.01          0.63         2.07 o                         
  -1   4   8          9.39          9.42         1.65 o                         
   0   4   8        206.61        189.53         4.77 o                         
   1   4   8          1.54          2.79         1.08 o                         
   2   4   8          3.23          3.46         1.54 o                         
   3   4   8         46.49         48.05         4.76 o                         
   4   4   8         37.51         44.92         4.68 o                         
   5   4   8          0.92         -3.43         3.43 o                         
  -6   5   8          1.22          2.51         3.16 o                         
  -5   5   8          0.53          1.52         2.69 o                         
  -4   5   8          0.28          1.04         2.61 o                         
  -3   5   8         14.31          9.57         2.59 o                         
  -2   5   8         10.96         10.26         2.65 o                         
  -1   5   8          3.84          3.40         1.93 o                         
   0   5   8        221.41        225.40         5.64 o                         
   1   5   8          1.59          2.65         1.66 o                         
   2   5   8         15.33         13.39         3.02 o                         
   3   5   8         27.49         21.77         3.99 o                         
   4   5   8          8.53          5.53         3.22 o                         
   5   5   8          2.22         -2.39         3.12 o                         
  -5   6   8          8.68          3.84         3.20 o                         
  -4   6   8         14.89         10.91         3.58 o                         
  -3   6   8          2.04          0.24         2.26 o                         
  -2   6   8          3.21         -0.47         2.23 o                         
  -1   6   8          8.18         10.43         2.10 o                         
   0   6   8          0.01         -0.42         1.55 o                         
   1   6   8         14.21         14.45         2.18 o                         
   2   6   8          2.00          2.27         1.63 o                         
   3   6   8          3.71         -0.09         2.92 o                         
   4   6   8          0.17         -3.55         3.55 o                         
  -5   7   8          0.52          7.13         3.45 o                         
  -4   7   8          3.99          1.80         2.96 o                         
  -3   7   8          0.15         -1.98         3.26 o                         
  -2   7   8          0.33          0.63         2.49 o                         
  -1   7   8          0.44          0.89         2.08 o                         
   0   7   8          5.19          5.19         1.89 o                         
   1   7   8          1.55          3.08         1.86 o                         
   2   7   8          7.16          8.29         4.22 o                         
  -4   8   8          0.04         10.14         3.91 o                         
  -3   8   8          4.79          6.06         3.76 o                         
  -2   8   8          6.84          3.33         3.29 o                         
  -1   8   8          5.81          4.42         3.07 o                         
   0   8   8          1.73          6.29         5.91 o                         
   1   8   8          5.77          8.76         2.35 o                         
   2   8   8          3.98          7.23         2.87 o                         
  -1 -10   9          2.51         11.66         2.85 o                         
   0 -10   9          0.00          8.41         2.58 o                         
   1 -10   9         10.50         12.31         4.22 o                         
   2 -10   9          1.00         10.24         3.60 o                         
   3 -10   9          1.58          0.96         3.36 o                         
  -2  -9   9          5.94          1.91         3.29 o                         
  -1  -9   9         13.78         14.83         2.50 o                         
   0  -9   9         18.99         22.06         3.94 o                         
   1  -9   9          0.40          5.10         3.36 o                         
   2  -9   9         11.46         13.70         3.83 o                         
   3  -9   9          3.13          4.80         2.28 o                         
   4  -9   9          1.36          0.31         3.41 o                         
  -3  -8   9          0.02          0.70         1.82 o                         
  -2  -8   9         21.65         20.64         2.72 o                         
  -1  -8   9         10.59         11.58         2.17 o                         
   0  -8   9          0.11          3.12         1.75 o                         
   1  -8   9          1.32          2.53         2.69 o                         
   2  -8   9          0.00          1.66         3.22 o                         
   3  -8   9          5.20         12.30         5.30 o                         
   4  -8   9          8.74         10.06         3.27 o                         
   5  -8   9          0.15         -3.32         3.32 o                         
  -4  -7   9          0.66          1.47         2.31 o                         
  -3  -7   9          0.56         -2.28         2.91 o                         
  -2  -7   9          0.00          0.23         1.45 o                         
  -1  -7   9          8.13         16.70         3.60 o                         
   0  -7   9          2.45          3.00         1.47 o                         
   1  -7   9         11.34          9.46         2.30 o                         
   2  -7   9         58.56         60.39         3.38 o                         
   3  -7   9          6.34          8.45         2.36 o                         
   4  -7   9          9.86          8.30         3.36 o                         
   5  -7   9          3.75          4.73         3.26 o                         
   6  -7   9          3.51         12.23         4.19 o                         
  -5  -6   9          0.41         -0.57         2.78 o                         
  -4  -6   9          0.46          0.42         2.26 o                         
  -3  -6   9          0.00         -1.46         1.46 o                         
  -2  -6   9          1.63          2.03         1.48 o                         
  -1  -6   9          6.24          2.77         2.14 o                         
   0  -6   9         94.89         98.91         2.77 o                         
   1  -6   9         17.27         19.19         2.01 o                         
   2  -6   9         10.52         10.49         1.90 o                         
   3  -6   9         33.82         35.02         2.75 o                         
   4  -6   9          0.03          1.09         1.46 o                         
   5  -6   9          0.23         -0.22         1.39 o                         
   6  -6   9          0.27         -0.67         3.10 o                         
  -6  -5   9          0.14         -2.99         2.99 o                         
  -5  -5   9          1.34          2.30         1.75 o                         
  -4  -5   9          6.28          4.65         1.67 o                         
  -3  -5   9         10.24         10.96         1.43 o                         
  -2  -5   9          1.57          1.34         0.96 o                         
  -1  -5   9          2.52          3.47         1.27 o                         
   0  -5   9          0.80          1.39         0.82 o                         
   1  -5   9         46.81         43.67         1.93 o                         
   2  -5   9          6.81          5.70         1.12 o                         
   3  -5   9         12.44          9.89         1.40 o                         
   4  -5   9          0.02          0.27         1.59 o                         
   5  -5   9          1.13         -3.06         3.06 o                         
   6  -5   9          5.48          8.10         3.32 o                         
   7  -5   9          0.03          0.27         3.18 o                         
  -6  -4   9          0.14         -0.59         1.66 o                         
  -5  -4   9          5.63          5.73         1.91 o                         
  -4  -4   9         12.46         11.42         1.82 o                         
  -3  -4   9          0.04         -0.04         0.99 o                         
  -2  -4   9          0.09          0.80         0.85 o                         
  -1  -4   9         30.49         29.71         2.56 o                         
   0  -4   9         20.55         22.31         1.63 o                         
   1  -4   9          3.26          5.12         2.51 o                         
   2  -4   9         14.08         13.74         1.54 o                         
   3  -4   9         35.12         32.15         2.23 o                         
   4  -4   9          0.03          0.06         1.20 o                         
   5  -4   9          1.32          0.63         1.44 o                         
   6  -4   9          1.35         -1.11         1.56 o                         
   7  -4   9          0.03          7.70         2.13 o                         
  -7  -3   9          0.70          1.89         1.76 o                         
  -6  -3   9          5.47          3.62         1.71 o                         
  -5  -3   9          3.45          2.79         2.86 o                         
  -4  -3   9          6.15          2.95         1.43 o                         
  -3  -3   9         16.50         14.76         1.30 o                         
  -2  -3   9          6.20          7.25         1.46 o                         
  -1  -3   9         12.87         11.62         1.87 o                         
   0  -3   9         46.16         37.94         2.72 o                         
   1  -3   9          4.40          1.64         0.72 o                         
   2  -3   9         11.38         11.39         1.07 o                         
   3  -3   9          7.33          8.13         1.09 o                         
   4  -3   9         15.74         13.60         1.79 o                         
   5  -3   9          5.13          3.13         1.54 o                         
   6  -3   9          3.95          1.95         1.62 o                         
   7  -3   9          0.55         -0.44         2.66 o                         
  -7  -2   9          0.05          2.16         3.07 o                         
  -6  -2   9          0.22          0.38         1.50 o                         
  -5  -2   9          3.54          3.35         1.50 o                         
  -4  -2   9         12.06         10.89         1.81 o                         
  -3  -2   9          8.31          9.06         1.01 o                         
  -2  -2   9        126.75        132.28         3.25 o                         
  -1  -2   9         22.11         23.94         1.48 o                         
   0  -2   9         55.34         63.52         1.56 o                         
   1  -2   9         12.21         12.30         0.79 o                         
   2  -2   9          0.26         -0.10         0.89 o                         
   3  -2   9          5.97          9.11         1.35 o                         
   4  -2   9          5.59          5.16         1.50 o                         
   5  -2   9          0.15         -0.30         1.60 o                         
   6  -2   9          2.54          6.98         1.81 o                         
   7  -2   9          3.58          0.19         2.31 o                         
  -7  -1   9          1.46         -2.94         2.94 o                         
  -6  -1   9          5.86          7.19         4.59 o                         
  -5  -1   9          4.84          5.84         1.33 o                         
  -4  -1   9         20.18         21.76         1.85 o                         
  -3  -1   9          5.42          6.53         0.93 o                         
  -2  -1   9          9.81          8.71         1.08 o                         
  -1  -1   9         34.68         37.81         2.78 o                         
   0  -1   9         20.90         22.01         1.85 o                         
   1  -1   9        427.42        456.38         7.68 o                         
   2  -1   9         14.36          9.32         1.25 o                         
   3  -1   9         50.29         48.59         2.44 o                         
   4  -1   9         19.26         15.14         2.75 o                         
   5  -1   9         15.14          8.36         2.56 o                         
   6  -1   9          0.09          0.31         2.56 o                         
   7  -1   9          1.30          0.91         2.67 o                         
  -7   0   9          2.42         -2.01         2.01 o                         
  -6   0   9          0.13          1.54         1.75 o                         
  -5   0   9          1.10          0.35         1.94 o                         
  -4   0   9          3.08          1.77         1.28 o                         
  -3   0   9          2.56          4.30         1.28 o                         
  -2   0   9        333.92        342.53         7.60 o                         
  -1   0   9        293.09        340.85         5.05 o                         
   0   0   9        458.05        493.20         6.11 o                         
   1   0   9        289.41        310.19         5.07 o                         
   2   0   9         16.70         19.82         3.20 o                         
   3   0   9          1.80         -0.19         1.15 o                         
   4   0   9          9.80         13.00         2.88 o                         
   5   0   9         57.12         60.10         4.90 o                         
   6   0   9          0.01          0.17         2.30 o                         
   7   0   9         11.53          9.91         3.16 o                         
  -7   1   9          0.35         -1.93         1.93 o                         
  -6   1   9          6.25          9.56         1.96 o                         
  -5   1   9         17.12         17.23         4.73 o                         
  -4   1   9         47.02         53.83         2.91 o                         
  -3   1   9         74.56         73.83         2.97 o                         
  -2   1   9         16.95         17.00         1.51 o                         
  -1   1   9         21.74         26.66         1.70 o                         
   0   1   9          0.04         -0.16         0.87 o                         
   1   1   9         11.68         15.09         1.43 o                         
   2   1   9         33.83         35.60         2.15 o                         
   3   1   9         54.20         58.36         2.79 o                         
   4   1   9          0.23         -0.91         2.34 o                         
   5   1   9         14.85         14.64         3.30 o                         
   6   1   9          1.94         -0.70         2.93 o                         
  -7   2   9          5.22          4.22         2.03 o                         
  -6   2   9          2.48          4.78         3.07 o                         
  -5   2   9         12.37          8.57         2.01 o                         
  -4   2   9        102.34        106.34         4.00 o                         
  -3   2   9         11.82         12.84         1.73 o                         
  -2   2   9          6.85          3.60         1.13 o                         
  -1   2   9         15.65         18.89         1.31 o                         
   0   2   9          7.82          4.77         1.10 o                         
   1   2   9         79.26         67.40         2.68 o                         
   2   2   9         81.89         80.37         3.06 o                         
   3   2   9          3.20          0.60         1.43 o                         
   4   2   9         14.50          8.01         2.97 o                         
   5   2   9          0.22          0.83         2.67 o                         
   6   2   9          3.16         -3.30         3.30 o                         
  -7   3   9          0.10         -2.02         2.53 o                         
  -6   3   9          7.07          8.11         3.50 o                         
  -5   3   9          1.36         -2.10         2.10 o                         
  -4   3   9         39.32         36.18         2.65 o                         
  -3   3   9         78.40         79.70         4.05 o                         
  -2   3   9         16.84         14.63         1.60 o                         
  -1   3   9         13.11         15.86         1.33 o                         
   0   3   9          0.78          0.72         0.89 o                         
   1   3   9        197.92        187.36         4.36 o                         
   2   3   9        266.87        263.57        10.35 o                         
   3   3   9         29.74         26.71         3.53 o                         
   4   3   9         47.85         48.00         4.96 o                         
   5   3   9         16.01         22.03         4.13 o                         
  -7   4   9          0.72          6.76         3.18 o                         
  -6   4   9          4.00          2.68         3.02 o                         
  -5   4   9         13.03         13.87         3.70 o                         
  -4   4   9          2.08          2.00         2.30 o                         
  -3   4   9          9.75          8.08         2.72 o                         
  -2   4   9         40.42         38.92         3.81 o                         
  -1   4   9         18.93         14.36         1.89 o                         
   0   4   9         50.88         50.32         2.91 o                         
   1   4   9        125.47        124.29         3.79 o                         
   2   4   9        267.93        298.37         9.91 o                         
   3   4   9         12.04         11.00         3.17 o                         
   4   4   9          6.81          6.55         3.13 o                         
   5   4   9          2.67          6.80         3.51 o                         
  -6   5   9          0.03         -3.30         3.30 o                         
  -5   5   9          3.65         -2.18         2.87 o                         
  -4   5   9          1.33          6.36         2.80 o                         
  -3   5   9          5.52          7.45         2.68 o                         
  -2   5   9          0.42          0.51         2.24 o                         
  -1   5   9          0.01         -1.67         1.67 o                         
   0   5   9         13.88         13.01         2.24 o                         
   1   5   9          1.87          1.10         1.47 o                         
   2   5   9          2.47          1.89         2.37 o                         
   3   5   9          5.26          4.67         3.05 o                         
   4   5   9          4.27          8.60         3.59 o                         
  -5   6   9         10.46         18.54         4.53 o                         
  -4   6   9          1.50          6.66         3.64 o                         
  -3   6   9          8.19         12.56         3.63 o                         
  -2   6   9          8.21         12.05         3.30 o                         
  -1   6   9          0.52          0.83         1.76 o                         
   0   6   9          0.43          0.44         1.54 o                         
   1   6   9          7.76          5.48         1.85 o                         
   2   6   9          9.99         14.77         3.47 o                         
   3   6   9          2.58          5.56         3.09 o                         
  -4   7   9          0.03          2.16         3.30 o                         
  -3   7   9          1.84          5.61         3.46 o                         
  -2   7   9          1.22          2.41         2.94 o                         
  -1   7   9          0.39         -2.36         2.97 o                         
   0   7   9          3.39          3.20         1.99 o                         
   1   7   9         19.04         28.13         3.73 o                         
   2   7   9         11.35         13.41         3.94 o                         
  -3   8   9          1.04          8.22         3.81 o                         
  -2   8   9          6.42          1.62         3.30 o                         
  -1   8   9          2.09         -2.84         2.84 o                         
   0   8   9          0.52         -2.36         6.02 o                         
   1   8   9          6.90          6.30         2.52 o                         
   2 -10  10          0.26         -3.25         3.25 o                         
   3 -10  10          0.00          1.66         3.84 o                         
  -2  -9  10          1.61         -2.82         2.99 o                         
  -1  -9  10          1.02          0.77         2.95 o                         
   0  -9  10          4.91         10.42         4.12 o                         
   1  -9  10          1.80          9.00         3.55 o                         
   2  -9  10         13.96         20.12         3.94 o                         
   3  -9  10          0.71          4.60         6.69 o                         
   4  -9  10          3.42          0.18         2.76 o                         
  -3  -8  10          1.46          4.62         2.02 o                         
  -2  -8  10          0.14         -2.15         3.34 o                         
  -1  -8  10         10.37         17.16         4.25 o                         
   0  -8  10          0.15          1.83         1.56 o                         
   1  -8  10         11.95         11.23         3.49 o                         
   2  -8  10          1.04          0.59         2.58 o                         
   3  -8  10         15.50         13.96         4.24 o                         
   4  -8  10          1.18          2.32         3.16 o                         
   5  -8  10          3.91          8.08         3.41 o                         
  -4  -7  10          0.89          4.89         2.64 o                         
  -3  -7  10          3.31          6.03         1.98 o                         
  -2  -7  10          8.43          6.60         1.79 o                         
  -1  -7  10          0.50         -0.02         2.65 o                         
   0  -7  10          1.08          3.81         1.60 o                         
   1  -7  10          3.21          1.74         1.65 o                         
   2  -7  10          1.30          0.23         1.62 o                         
   3  -7  10          3.15          5.45         2.21 o                         
   4  -7  10          0.44         -3.03         3.03 o                         
   5  -7  10          0.33         -2.89         2.89 o                         
   6  -7  10          1.11         -1.92         3.70 o                         
  -5  -6  10          1.27         -2.11         2.88 o                         
  -4  -6  10          0.20          0.61         2.23 o                         
  -3  -6  10          0.73          1.60         2.51 o                         
  -2  -6  10          4.99          4.67         1.61 o                         
  -1  -6  10         18.69         21.66         3.26 o                         
   0  -6  10          0.23          0.31         1.94 o                         
   1  -6  10         27.55         24.05         2.21 o                         
   2  -6  10          5.25          4.39         1.21 o                         
   3  -6  10          4.33          6.62         1.37 o                         
   4  -6  10          0.09          0.47         1.47 o                         
   5  -6  10          0.67          1.93         1.60 o                         
   6  -6  10          0.64         -0.36         8.40 o                         
  -6  -5  10          0.00          0.66         2.76 o                         
  -5  -5  10          4.67         -0.57         2.01 o                         
  -4  -5  10          9.82          7.71         1.99 o                         
  -3  -5  10          7.84          8.93         1.50 o                         
  -2  -5  10          2.07          1.09         1.05 o                         
  -1  -5  10         45.83         51.22         2.67 o                         
   0  -5  10         48.36         50.18         2.62 o                         
   1  -5  10         23.72         25.10         1.82 o                         
   2  -5  10          1.22          0.54         1.15 o                         
   3  -5  10          9.42          6.23         1.53 o                         
   4  -5  10          0.80         -1.57         1.57 o                         
   5  -5  10          1.41          1.28         1.57 o                         
   6  -5  10          1.48         -2.58         2.70 o                         
   7  -5  10          0.36         10.27         3.68 o                         
  -6  -4  10          1.54         -1.85         1.85 o                         
  -5  -4  10          1.97          3.25         1.67 o                         
  -4  -4  10          8.03         10.16         3.31 o                         
  -3  -4  10          4.83          3.46         1.08 o                         
  -2  -4  10         10.14          7.77         1.14 o                         
  -1  -4  10          5.53          5.54         1.77 o                         
   0  -4  10          0.01         -0.91         1.51 o                         
   1  -4  10         27.63         27.51         2.60 o                         
   2  -4  10          0.04         -0.37         1.11 o                         
   3  -4  10         21.54         22.48         2.06 o                         
   4  -4  10          0.32         -0.08         1.34 o                         
   5  -4  10          3.08          6.30         2.85 o                         
   6  -4  10          0.96         -0.08         2.65 o                         
   7  -4  10          0.07         -1.36         2.77 o                         
  -7  -3  10          0.36          0.49         2.25 o                         
  -6  -3  10          4.67          0.83         2.38 o                         
  -5  -3  10          1.86          2.13         1.65 o                         
  -4  -3  10          3.73          3.27         1.43 o                         
  -3  -3  10         36.38         34.99         1.84 o                         
  -2  -3  10          0.07          0.11         1.04 o                         
  -1  -3  10          0.73          0.77         1.56 o                         
   0  -3  10         90.65        104.25         2.83 o                         
   1  -3  10         31.64         32.56         1.55 o                         
   2  -3  10          1.44          1.25         0.93 o                         
   3  -3  10         51.06         46.14         2.03 o                         
   4  -3  10         11.19         13.09         1.49 o                         
   5  -3  10          1.33         -0.13         2.11 o                         
   6  -3  10          0.51          2.09         1.84 o                         
  -7  -2  10          0.49         -3.97         3.97 o                         
  -6  -2  10          1.18          1.45         2.66 o                         
  -5  -2  10          4.21          3.44         1.44 o                         
  -4  -2  10          0.32          2.42         1.29 o                         
  -3  -2  10          2.74          3.57         1.00 o                         
  -2  -2  10        178.14        186.84         5.37 o                         
  -1  -2  10          0.17         -0.51         0.91 o                         
   0  -2  10         11.63         15.27         0.99 o                         
   1  -2  10         47.48         49.57         1.49 o                         
   2  -2  10          3.99          3.80         1.20 o                         
   3  -2  10         48.88         58.02         2.86 o                         
   4  -2  10          5.95          7.37         2.19 o                         
   5  -2  10         10.16          7.94         2.62 o                         
   6  -2  10          1.02          1.32         2.24 o                         
   7  -2  10          3.66          7.29         2.54 o                         
  -7  -1  10          0.33          6.60         3.70 o                         
  -6  -1  10          3.13          6.20         2.94 o                         
  -5  -1  10          3.75          4.21         1.45 o                         
  -4  -1  10          7.34          7.30         2.32 o                         
  -3  -1  10          3.58          4.15         0.91 o                         
  -2  -1  10         42.27         43.66         1.84 o                         
  -1  -1  10          0.14         -0.98         1.58 o                         
   0  -1  10        165.03        165.25         3.59 o                         
   1  -1  10        304.58        320.12        10.98 o                         
   2  -1  10         97.64        105.60         5.28 o                         
   3  -1  10         12.35         11.86         1.59 o                         
   4  -1  10          0.85          0.90         2.05 o                         
   5  -1  10          0.11         -0.86         2.25 o                         
   6  -1  10          2.45          8.81         3.22 o                         
   7  -1  10          1.08         12.14         3.42 o                         
  -7   0  10          0.47          5.07         2.11 o                         
  -6   0  10          0.71          0.24         1.86 o                         
  -5   0  10          0.26          1.57         2.28 o                         
  -4   0  10         35.54         35.10         2.54 o                         
  -3   0  10          8.15          8.94         1.51 o                         
  -2   0  10        116.93        110.21         4.88 o                         
  -1   0  10         13.61         14.91         1.46 o                         
   0   0  10         12.61         14.27         1.49 o                         
   1   0  10         31.71         26.36         1.81 o                         
   2   0  10         11.24          9.93         1.45 o                         
   3   0  10          1.12          3.50         1.44 o                         
   4   0  10          1.85          4.02         2.29 o                         
   5   0  10         27.34         24.72         3.79 o                         
   6   0  10          3.87          5.63         2.63 o                         
  -7   1  10          0.21          4.99         2.24 o                         
  -6   1  10          4.50          0.83         2.14 o                         
  -5   1  10          0.22          2.85         1.67 o                         
  -4   1  10        140.02        148.61         4.67 o                         
  -3   1  10         40.39         38.55         2.42 o                         
  -2   1  10         19.36         14.28         1.61 o                         
  -1   1  10          1.39         -0.22         0.95 o                         
   0   1  10          9.47          8.25         1.28 o                         
   1   1  10         44.52         49.98         2.44 o                         
   2   1  10         80.87         89.28         3.30 o                         
   3   1  10        124.91        124.38        12.14 o                         
   4   1  10         35.27         36.81         4.16 o                         
   5   1  10          5.68          2.62         2.61 o                         
   6   1  10          0.76          6.37         3.20 o                         
  -7   2  10          1.92          0.79         4.51 o                         
  -6   2  10          2.92         -0.11         2.24 o                         
  -5   2  10          0.11          1.67         1.79 o                         
  -4   2  10         42.52         45.39         2.99 o                         
  -3   2  10         16.38         15.18         1.99 o                         
  -2   2  10         22.51         23.82         1.95 o                         
  -1   2  10        139.42        134.08         3.08 o                         
   0   2  10         34.17         33.52         2.02 o                         
   1   2  10         30.78         25.29         2.15 o                         
   2   2  10         35.27         31.40         2.30 o                         
   3   2  10         80.99         80.97         3.55 o                         
   4   2  10          0.81          2.61         3.86 o                         
   5   2  10          6.25          4.31         2.99 o                         
   6   2  10          0.39          2.90         3.39 o                         
  -7   3  10          0.18         -0.46         2.42 o                         
  -6   3  10          7.13          2.77         1.80 o                         
  -5   3  10          0.30         -2.09         2.75 o                         
  -4   3  10          0.48          3.18         1.62 o                         
  -3   3  10          0.56         -0.32         1.35 o                         
  -2   3  10          0.27          1.57         1.20 o                         
  -1   3  10         30.68         29.07         1.68 o                         
   0   3  10         76.30         70.24         2.39 o                         
   1   3  10        568.66        585.65         7.97 o                         
   2   3  10        118.11        123.38         6.64 o                         
   3   3  10         38.22         39.51         4.54 o                         
   4   3  10          3.55         10.19         3.14 o                         
   5   3  10          1.40         -3.29         3.29 o                         
  -6   4  10          1.49         12.41         3.56 o                         
  -5   4  10          7.34          2.43         2.84 o                         
  -4   4  10          0.45          1.60         2.63 o                         
  -3   4  10          0.88          0.84         2.21 o                         
  -2   4  10          0.26          1.97         2.23 o                         
  -1   4  10         19.14         18.17         2.24 o                         
   0   4  10         20.30         17.38         2.21 o                         
   1   4  10         77.05         85.05         2.86 o                         
   2   4  10          0.23         -1.39         2.99 o                         
   3   4  10          2.65          5.82         2.98 o                         
   4   4  10          2.58          5.91         3.12 o                         
   5   4  10          3.82          3.39         3.47 o                         
  -6   5  10          0.02         -3.85         3.85 o                         
  -5   5  10          3.67          5.91         3.12 o                         
  -4   5  10          0.58          3.23         2.60 o                         
  -3   5  10         20.90         21.05         3.68 o                         
  -2   5  10          0.02          0.53         2.73 o                         
  -1   5  10          0.82          0.58         1.58 o                         
   0   5  10         31.68         34.66         2.77 o                         
   1   5  10         25.60         23.20         2.30 o                         
   2   5  10          1.26         -2.95         3.00 o                         
   3   5  10          0.04          1.76         2.72 o                         
   4   5  10          1.44         10.79         3.89 o                         
  -5   6  10          3.81          5.25         3.40 o                         
  -4   6  10          1.12         -2.95         2.95 o                         
  -3   6  10         20.95         14.83         3.65 o                         
  -2   6  10          1.12          0.68         2.78 o                         
  -1   6  10          1.54          1.31         1.77 o                         
   0   6  10          5.17          5.06         1.73 o                         
   1   6  10          0.54          0.80         1.75 o                         
   2   6  10          2.48          2.15         2.77 o                         
   3   6  10         10.13         15.70         4.19 o                         
  -4   7  10          0.64         -3.96         3.96 o                         
  -3   7  10          1.09         -0.58         2.90 o                         
  -2   7  10          2.72          5.08         3.22 o                         
  -1   7  10          2.53          4.14         2.84 o                         
   0   7  10          4.29          5.30         2.50 o                         
   1   7  10          2.77          1.92         1.97 o                         
   2   7  10          7.96          5.48         3.77 o                         
  -2   8  10          5.43         13.66         3.89 o                         
  -1   8  10          1.68          5.29         3.09 o                         
   0   8  10          1.29          0.92         3.27 o                         
  -2  -9  11          0.05         -3.89         3.89 o                         
  -1  -9  11          0.20          6.87         3.58 o                         
   0  -9  11          1.44          5.06         3.30 o                         
   1  -9  11          0.01         -0.07         2.92 o                         
   2  -9  11          0.29         -0.82         3.24 o                         
   3  -9  11          3.18          4.14         2.44 o                         
   4  -9  11          0.83          6.13         4.01 o                         
  -3  -8  11          0.01          2.92         2.64 o                         
  -2  -8  11          0.56          1.69         2.71 o                         
  -1  -8  11          8.63         10.65         3.30 o                         
   0  -8  11          0.54         -0.16         2.76 o                         
   1  -8  11          3.46          4.27         3.16 o                         
   2  -8  11          0.49          1.73         2.09 o                         
   3  -8  11          0.53         -1.29         5.16 o                         
   4  -8  11          1.61          4.69         3.67 o                         
   5  -8  11          3.82          9.10         4.31 o                         
  -4  -7  11          1.32          3.38         2.32 o                         
  -3  -7  11          3.75          4.97         1.86 o                         
  -2  -7  11          5.96         11.05         3.70 o                         
  -1  -7  11          2.68          3.33         2.56 o                         
   0  -7  11          5.00          3.25         2.98 o                         
   1  -7  11          0.21          0.26         1.58 o                         
   2  -7  11          3.69          1.75         1.78 o                         
   3  -7  11          0.00          0.29         1.76 o                         
   4  -7  11          4.26          1.20         2.79 o                         
   5  -7  11          0.93          0.16         3.68 o                         
  -5  -6  11          2.73          3.63         2.68 o                         
  -4  -6  11          0.26          2.39         2.30 o                         
  -3  -6  11          0.99          2.52         1.75 o                         
  -2  -6  11          0.34          0.15         1.43 o                         
  -1  -6  11          9.50          6.95         2.67 o                         
   0  -6  11          0.35         -0.74         2.47 o                         
   1  -6  11          0.97          1.60         1.30 o                         
   2  -6  11         18.14         17.88         1.69 o                         
   3  -6  11          3.70          4.87         1.34 o                         
   4  -6  11          1.82          2.84         1.60 o                         
   5  -6  11          0.46         -1.06         1.62 o                         
   6  -6  11          0.43          1.36         1.89 o                         
  -6  -5  11          0.00         -2.96         2.96 o                         
  -5  -5  11          5.06          5.91         3.89 o                         
  -4  -5  11          3.44          2.17         1.69 o                         
  -3  -5  11          7.65          5.21         1.38 o                         
  -2  -5  11          1.47          1.41         1.16 o                         
  -1  -5  11          4.95          3.33         2.39 o                         
   0  -5  11         41.55         43.05         2.54 o                         
   1  -5  11         17.42         14.72         2.33 o                         
   2  -5  11          1.90          1.56         1.24 o                         
   3  -5  11          7.52          6.19         1.65 o                         
   4  -5  11          6.19          5.82         2.66 o                         
   5  -5  11          2.90          2.69         1.88 o                         
   6  -5  11          1.78         -0.31         2.01 o                         
  -6  -4  11          0.46          1.63         1.93 o                         
  -5  -4  11          2.25         -1.45         1.79 o                         
  -4  -4  11          0.17          0.05         1.48 o                         
  -3  -4  11         23.66         19.50         1.64 o                         
  -2  -4  11          0.86          1.05         0.95 o                         
  -1  -4  11         14.93         13.55         2.36 o                         
   0  -4  11          5.12          3.10         1.49 o                         
   1  -4  11          0.25          0.11         1.56 o                         
   2  -4  11          8.70          9.73         2.20 o                         
   3  -4  11          5.79          6.81         2.36 o                         
   4  -4  11          6.58          2.61         1.51 o                         
   5  -4  11          0.92          2.80         1.66 o                         
   6  -4  11          0.07          1.17         2.22 o                         
   7  -4  11          0.02         -3.29         3.29 o                         
  -6  -3  11          2.34          0.37         2.70 o                         
  -5  -3  11          0.64         -1.57         3.91 o                         
  -4  -3  11          5.03          4.79         1.75 o                         
  -3  -3  11         39.80         41.67         2.01 o                         
  -2  -3  11         21.96         20.59         1.68 o                         
  -1  -3  11          0.03          0.67         1.35 o                         
   0  -3  11          3.47          4.63         1.29 o                         
   1  -3  11         52.05         52.45         3.61 o                         
   2  -3  11         39.74         47.28         3.68 o                         
   3  -3  11         38.40         31.23         2.10 o                         
   4  -3  11         17.10         18.57         2.08 o                         
   5  -3  11          2.63         -1.94         2.03 o                         
   6  -3  11          1.27         11.14         2.89 o                         
   7  -3  11          0.38          9.20         2.67 o                         
  -6  -2  11          3.89          5.92         3.39 o                         
  -5  -2  11          1.51          3.51         2.42 o                         
  -4  -2  11          2.98          4.28         2.08 o                         
  -3  -2  11          1.20          0.98         1.05 o                         
  -2  -2  11          8.99         11.49         1.33 o                         
  -1  -2  11         16.81         11.73         2.09 o                         
   0  -2  11         56.30         66.77         4.21 o                         
   1  -2  11        345.00        330.00         5.23 o                         
   2  -2  11        171.59        159.58         4.07 o                         
   3  -2  11          4.25          5.15         1.47 o                         
   4  -2  11          7.29          8.19         1.65 o                         
   5  -2  11         11.90         10.56         2.85 o                         
   6  -2  11          0.26          3.50         2.57 o                         
   7  -2  11          0.75          1.91         3.47 o                         
  -7  -1  11          0.02          0.81         2.95 o                         
  -6  -1  11          1.70          2.37         2.60 o                         
  -5  -1  11          0.98         -0.42         2.16 o                         
  -4  -1  11          6.76          5.94         2.25 o                         
  -3  -1  11          4.53          4.84         1.41 o                         
  -2  -1  11          4.96          4.83         1.69 o                         
  -1  -1  11         15.83         16.17         2.33 o                         
   0  -1  11         40.73         45.05         2.09 o                         
   1  -1  11         61.89         64.18         2.63 o                         
   2  -1  11         26.74         22.25         2.21 o                         
   3  -1  11         12.98         15.19         2.15 o                         
   4  -1  11         14.15         13.98         1.91 o                         
   5  -1  11          2.72          1.91         2.31 o                         
   6  -1  11          3.45          0.06         2.12 o                         
  -7   0  11          0.22          3.43         2.67 o                         
  -6   0  11          2.47          4.59         2.00 o                         
  -5   0  11         12.76          8.96         2.69 o                         
  -4   0  11         56.65         46.92         3.09 o                         
  -3   0  11         19.00         18.18         1.97 o                         
  -2   0  11         76.10         79.19         4.45 o                         
  -1   0  11         15.32         16.76         1.58 o                         
   0   0  11         27.20         29.67         2.04 o                         
   1   0  11          2.14          2.28         1.54 o                         
   2   0  11         46.13         41.90         2.49 o                         
   3   0  11         23.49         25.64         2.28 o                         
   4   0  11          0.43         -1.58         1.58 o                         
   5   0  11          6.43         15.03         3.59 o                         
   6   0  11          1.61         -2.60         2.60 o                         
  -7   1  11          0.57         -0.67         1.89 o                         
  -6   1  11          2.68          0.82         2.30 o                         
  -5   1  11          0.88         -1.03         1.71 o                         
  -4   1  11         21.85         21.46         2.38 o                         
  -3   1  11         49.43         39.83         2.68 o                         
  -2   1  11          1.30          0.54         1.19 o                         
  -1   1  11          0.33         -0.68         1.01 o                         
   0   1  11          0.77          1.80         1.14 o                         
   1   1  11         24.40         24.63         1.95 o                         
   2   1  11         79.06         90.38         3.52 o                         
   3   1  11          6.47          3.50         1.65 o                         
   4   1  11          7.86          5.79         1.80 o                         
   5   1  11          0.99          2.94         2.74 o                         
   6   1  11          0.03         -0.48         2.59 o                         
  -7   2  11          0.88          3.08         1.88 o                         
  -6   2  11          1.31          2.23         2.19 o                         
  -5   2  11          1.95          0.24         1.63 o                         
  -4   2  11          1.80          4.16         1.69 o                         
  -3   2  11         49.81         51.00         2.90 o                         
  -2   2  11         11.90         11.47         1.64 o                         
  -1   2  11          0.01          0.01         1.02 o                         
   0   2  11          3.57          4.95         1.24 o                         
   1   2  11         11.62         10.93         1.62 o                         
   2   2  11         34.59         32.69         2.48 o                         
   3   2  11        263.24        289.32         6.57 o                         
   4   2  11          0.75         -0.63         1.29 o                         
   5   2  11          1.29          3.18         2.44 o                         
  -7   3  11          0.37          3.83         3.01 o                         
  -6   3  11          6.04         13.34         5.92 o                         
  -5   3  11          3.05          2.88         2.59 o                         
  -4   3  11          0.02          0.02         1.59 o                         
  -3   3  11          0.60          1.71         2.32 o                         
  -2   3  11          3.78          1.73         1.25 o                         
  -1   3  11          0.87         -0.03         1.00 o                         
   0   3  11          3.60          2.17         1.85 o                         
   1   3  11          3.50          8.63         2.89 o                         
   2   3  11          1.23         -2.41         2.90 o                         
   3   3  11          0.56         -2.30         2.98 o                         
   4   3  11          0.22          0.14         2.80 o                         
   5   3  11          0.28          1.66         3.19 o                         
  -6   4  11          0.06         -3.02         3.02 o                         
  -5   4  11          0.03          3.64         2.63 o                         
  -4   4  11          0.04         -2.18         2.66 o                         
  -3   4  11         16.43         14.11         3.39 o                         
  -2   4  11          6.30          4.71         2.48 o                         
  -1   4  11         17.66         16.37         2.13 o                         
   0   4  11          1.81          0.98         1.54 o                         
   1   4  11          3.85          2.90         1.64 o                         
   2   4  11         19.82         24.91         4.01 o                         
   3   4  11          0.81         -0.71         2.81 o                         
   4   4  11          3.56         -2.86         3.27 o                         
  -6   5  11          0.03          3.00         3.33 o                         
  -5   5  11          0.26          3.54         3.37 o                         
  -4   5  11         14.45         10.43         3.14 o                         
  -3   5  11          3.37          1.19         2.46 o                         
  -2   5  11          4.26          4.78         2.81 o                         
  -1   5  11          1.56          2.57         1.84 o                         
   0   5  11          5.44          4.99         1.75 o                         
   1   5  11          3.49          1.81         2.74 o                         
   2   5  11         18.48         18.40         3.52 o                         
   3   5  11          1.59         -0.91         2.86 o                         
  -5   6  11          1.12         -3.64         3.64 o                         
  -4   6  11          0.71         -1.38         3.03 o                         
  -3   6  11          2.92          2.46         3.38 o                         
  -2   6  11          0.16         -2.25         3.03 o                         
  -1   6  11          3.55          1.44         1.86 o                         
   0   6  11          0.84         -0.34         2.73 o                         
   1   6  11          0.31          1.71         2.74 o                         
   2   6  11         15.02         12.31         3.65 o                         
  -3   7  11          1.24          3.18         3.61 o                         
  -2   7  11          2.10         -3.52         3.52 o                         
  -1   7  11          0.56          1.47         2.65 o                         
   0   7  11          6.61         11.68         2.57 o                         
   1   7  11          0.27         -2.60         3.65 o                         
  -2   8  11          0.13          2.17         3.25 o                         
  -1  -9  12          0.02          4.14         3.87 o                         
   0  -9  12          0.18          0.57         3.19 o                         
   1  -9  12          0.18          5.73         3.60 o                         
   2  -9  12          1.61          3.02         3.89 o                         
   3  -9  12          0.01          1.75         2.23 o                         
   4  -9  12          0.75         -3.85         3.85 o                         
  -3  -8  12          0.17          6.19         6.25 o                         
  -2  -8  12          0.22          4.53         3.17 o                         
  -1  -8  12          0.10          1.03         2.66 o                         
   0  -8  12          0.07          0.71         2.69 o                         
   1  -8  12          0.52          1.18         2.98 o                         
   2  -8  12          0.56          2.05         3.76 o                         
   3  -8  12          0.08          0.47         2.21 o                         
   4  -8  12          0.46          2.73         3.27 o                         
  -4  -7  12          0.09          1.60         2.32 o                         
  -3  -7  12          2.61          7.51         2.73 o                         
  -2  -7  12          0.75         -1.06         2.88 o                         
  -1  -7  12          0.41          0.62         2.62 o                         
   0  -7  12         10.20         13.09         3.50 o                         
   1  -7  12          1.68          2.87         2.73 o                         
   2  -7  12          0.17         -0.91         1.78 o                         
   3  -7  12          0.43         -0.87         1.93 o                         
   4  -7  12          2.75          0.61         2.68 o                         
   5  -7  12          1.10          9.62         4.06 o                         
  -5  -6  12          0.64         -2.26         2.72 o                         
  -4  -6  12          0.01         -0.86         2.18 o                         
  -3  -6  12          0.31         -0.48         1.60 o                         
  -2  -6  12          4.29          6.34         3.00 o                         
  -1  -6  12          2.34          5.01         2.50 o                         
   0  -6  12          0.00         -0.63         1.41 o                         
   1  -6  12          1.13          1.90         1.34 o                         
   2  -6  12         16.58         17.04         1.71 o                         
   3  -6  12          0.22          0.23         1.35 o                         
   4  -6  12          1.39          1.82         1.52 o                         
   5  -6  12          0.10         -2.19         2.19 o                         
   6  -6  12          0.39         -1.94         1.94 o                         
  -6  -5  12          0.13          6.59         3.14 o                         
  -5  -5  12          2.62          0.08         2.17 o                         
  -4  -5  12          1.08         -1.43         2.60 o                         
  -3  -5  12          2.66          3.78         1.36 o                         
  -2  -5  12          0.01         -0.25         1.44 o                         
  -1  -5  12          7.21          6.52         1.69 o                         
   0  -5  12          9.51         12.46         2.32 o                         
   1  -5  12          1.43          4.37         1.94 o                         
   2  -5  12          9.96         12.82         2.46 o                         
   3  -5  12          2.12          1.04         1.31 o                         
   4  -5  12          3.79          6.19         1.79 o                         
   5  -5  12          0.53          2.56         6.03 o                         
   6  -5  12          1.21          6.32         2.12 o                         
  -6  -4  12          0.06         -2.41         3.21 o                         
  -5  -4  12          0.39          1.11         1.97 o                         
  -4  -4  12          1.87          1.33         1.80 o                         
  -3  -4  12         12.37          9.57         1.43 o                         
  -2  -4  12          1.51          1.49         1.09 o                         
  -1  -4  12         10.38          9.96         2.30 o                         
   0  -4  12         13.93         10.85         2.17 o                         
   1  -4  12          0.90          2.78         1.55 o                         
   2  -4  12          2.17          0.58         1.77 o                         
   3  -4  12          2.99          5.07         2.03 o                         
   4  -4  12          4.57          0.92         2.11 o                         
   5  -4  12          1.13          0.92         1.60 o                         
   6  -4  12          0.15         -2.40         2.40 o                         
  -6  -3  12          1.43          3.76         3.17 o                         
  -5  -3  12          0.93         -2.72         2.72 o                         
  -4  -3  12          3.84          1.36         1.37 o                         
  -3  -3  12          3.21          4.43         1.35 o                         
  -2  -3  12         21.65         20.05         2.79 o                         
  -1  -3  12          6.39          5.51         1.97 o                         
   0  -3  12          8.54          6.80         1.24 o                         
   1  -3  12          0.05          0.46         1.62 o                         
   2  -3  12          9.57         13.30         2.36 o                         
   3  -3  12          3.38          2.02         1.92 o                         
   4  -3  12         33.59         32.36         3.74 o                         
   5  -3  12          4.82          7.64         1.80 o                         
   6  -3  12          2.20         10.71         3.15 o                         
   7  -3  12          0.29          7.12         2.97 o                         
  -6  -2  12          3.67          5.05         2.83 o                         
  -5  -2  12          5.13          5.05         2.66 o                         
  -4  -2  12          7.59          8.49         2.82 o                         
  -3  -2  12          3.42          2.53         2.32 o                         
  -2  -2  12          0.20          1.80         1.62 o                         
  -1  -2  12         14.63         14.57         2.46 o                         
   0  -2  12          0.27          0.69         1.18 o                         
   1  -2  12         14.25         12.63         1.49 o                         
   2  -2  12         13.59         12.15         1.65 o                         
   3  -2  12          2.64          1.57         1.37 o                         
   4  -2  12          0.48         -0.15         1.38 o                         
   5  -2  12          0.08          1.73         1.50 o                         
  -6  -1  12          0.06          0.31         2.59 o                         
  -5  -1  12          0.23          3.91         2.99 o                         
  -4  -1  12          4.93          5.44         2.81 o                         
  -3  -1  12         50.60         50.56         3.93 o                         
  -2  -1  12          3.74          3.44         1.71 o                         
  -1  -1  12          6.49          7.73         2.09 o                         
   0  -1  12          4.02          4.98         1.65 o                         
   1  -1  12         77.39         79.67         3.05 o                         
   2  -1  12         16.10         14.27         1.74 o                         
   3  -1  12          0.46         -0.33         1.25 o                         
   4  -1  12          4.51          2.58         1.47 o                         
   5  -1  12          5.13          6.98         3.13 o                         
   6  -1  12          0.16         -2.11         2.20 o                         
  -6   0  12          1.90          0.24         1.68 o                         
  -5   0  12          6.76          7.12         2.77 o                         
  -4   0  12          0.00          2.17         1.84 o                         
  -3   0  12         70.30         76.57         3.48 o                         
  -2   0  12          0.00          0.52         1.70 o                         
  -1   0  12         27.16         25.07         1.93 o                         
   0   0  12         19.78         16.57         1.68 o                         
   1   0  12         68.28         71.66         3.06 o                         
   2   0  12         26.63         26.51         2.23 o                         
   3   0  12        101.64        104.67         5.67 o                         
   4   0  12          4.00          0.21         1.47 o                         
   5   0  12          5.18          3.65         1.67 o                         
   6   0  12          0.20         -2.95         2.95 o                         
  -7   1  12          0.56         -2.88         2.88 o                         
  -6   1  12          0.56         -1.11         2.64 o                         
  -5   1  12          0.72          0.16         1.66 o                         
  -4   1  12          3.97          3.26         1.81 o                         
  -3   1  12          0.10         -0.14         1.50 o                         
  -2   1  12          0.01         -0.36         1.38 o                         
  -1   1  12         30.47         33.81         2.22 o                         
   0   1  12         44.06         38.90         2.37 o                         
   1   1  12         41.34         52.59         3.78 o                         
   2   1  12        344.51        357.40         6.93 o                         
   3   1  12         59.30         58.47         3.24 o                         
   4   1  12         10.68         10.28         1.98 o                         
   5   1  12          0.12          1.35         4.94 o                         
   6   1  12          0.29         -1.81         1.81 o                         
  -6   2  12          0.00          0.20         4.69 o                         
  -5   2  12          0.02         -2.72         2.72 o                         
  -4   2  12          1.99         -2.26         2.26 o                         
  -3   2  12          4.59          4.64         2.12 o                         
  -2   2  12         12.50         11.56         1.80 o                         
  -1   2  12         10.80         13.25         1.74 o                         
   0   2  12          1.63          0.43         1.19 o                         
   1   2  12         22.81         21.33         2.03 o                         
   2   2  12         39.48         45.97         2.88 o                         
   3   2  12         24.49         22.46         4.18 o                         
   4   2  12          3.84          2.78         1.40 o                         
   5   2  12          2.40         -1.69         1.69 o                         
  -7   3  12          0.03         12.81         3.27 o                         
  -6   3  12          0.93          3.68         2.56 o                         
  -5   3  12          9.49         10.92         2.64 o                         
  -4   3  12          7.97          7.67         1.85 o                         
  -3   3  12          0.81          0.90         1.57 o                         
  -2   3  12          0.06         -0.30         1.32 o                         
  -1   3  12          0.02         -1.38         1.38 o                         
   0   3  12          2.26          5.11         1.73 o                         
   1   3  12         73.32         79.33         5.45 o                         
   2   3  12          0.00         -2.77         2.97 o                         
   3   3  12          5.85          8.00         3.02 o                         
   4   3  12          0.22          7.07         3.49 o                         
  -6   4  12          0.01          3.47         2.68 o                         
  -5   4  12          0.93         -1.47         2.63 o                         
  -4   4  12          0.36          1.49         2.80 o                         
  -3   4  12          2.48          6.62         3.24 o                         
  -2   4  12         42.46         36.79         4.19 o                         
  -1   4  12          0.14         -1.97         2.55 o                         
   0   4  12          2.38          3.09         1.69 o                         
   1   4  12          0.44         -1.01         1.71 o                         
   2   4  12          1.87          1.42         2.12 o                         
   3   4  12          1.79          4.70         3.11 o                         
   4   4  12          0.71         12.07         3.97 o                         
  -5   5  12          0.02         -3.90         3.90 o                         
  -4   5  12         10.04         11.13         3.37 o                         
  -3   5  12          0.04          1.83         2.78 o                         
  -2   5  12         13.79         13.56         3.60 o                         
  -1   5  12          0.01          1.69         1.70 o                         
   0   5  12          0.04          2.89         1.77 o                         
   1   5  12          1.17         -2.94         2.94 o                         
   2   5  12          0.01          0.11         2.70 o                         
   3   5  12          0.66          1.09         3.57 o                         
  -4   6  12          0.16          7.96         3.71 o                         
  -3   6  12          0.14          5.87         3.66 o                         
  -2   6  12          0.08          3.14         3.06 o                         
  -1   6  12          2.43          0.95         2.30 o                         
   0   6  12          6.59         11.44         2.38 o                         
   1   6  12          0.03          6.67         3.23 o                         
   2   6  12          2.99          2.02         3.12 o                         
  -3   7  12          1.16          3.94         3.83 o                         
  -2   7  12          4.69          2.63         3.42 o                         
   0   7  12          0.00         -0.28         1.92 o                         
   0  -9  13          0.73          6.55         3.83 o                         
   1  -9  13          0.00          0.54         3.49 o                         
   2  -9  13          0.32          0.98         3.53 o                         
   3  -9  13          0.01         -0.76         2.22 o                         
  -3  -8  13          0.01         -0.38         2.79 o                         
  -2  -8  13          0.06          1.46         3.18 o                         
  -1  -8  13          2.17         -3.24         3.24 o                         
   0  -8  13          3.58          0.94         2.94 o                         
   1  -8  13          2.61          0.88         3.46 o                         
   2  -8  13          0.42         -0.45         4.21 o                         
   3  -8  13          1.50          3.34         2.20 o                         
   4  -8  13          1.28         -1.01         2.74 o                         
  -4  -7  13          0.00         -0.40         2.44 o                         
  -3  -7  13          0.67          4.46         4.14 o                         
  -2  -7  13          0.48          4.03         3.07 o                         
  -1  -7  13          0.14          4.54         3.17 o                         
   0  -7  13          0.26         -1.68         2.83 o                         
   1  -7  13          4.50          2.99         2.47 o                         
   2  -7  13          2.47          4.21         2.83 o                         
   3  -7  13          0.02         -0.42         2.01 o                         
   4  -7  13          1.43         12.87         3.71 o                         
   5  -7  13          0.01         -1.89         3.35 o                         
  -5  -6  13          0.01          3.51         2.94 o                         
  -4  -6  13          0.15          0.14         2.69 o                         
  -3  -6  13          1.03          1.93         1.84 o                         
  -2  -6  13         16.81         14.23         3.41 o                         
  -1  -6  13          1.13         -0.26         1.67 o                         
   0  -6  13          0.27         -1.55         1.55 o                         
   1  -6  13          0.45          0.36         1.48 o                         
   2  -6  13          3.81          3.58         1.58 o                         
   3  -6  13          2.03          2.74         1.41 o                         
   4  -6  13          0.00         -1.09         1.99 o                         
   5  -6  13          1.08          2.45         2.27 o                         
   6  -6  13          0.50          3.69         2.62 o                         
  -5  -5  13          1.17          3.51         1.93 o                         
  -4  -5  13          9.75          5.67         1.91 o                         
  -3  -5  13          3.18          1.53         1.32 o                         
  -2  -5  13          3.49          2.58         1.60 o                         
  -1  -5  13          1.11          0.23         1.44 o                         
   0  -5  13          2.09         -0.13         1.69 o                         
   1  -5  13          0.98          0.55         1.77 o                         
   2  -5  13         35.51         39.14         3.72 o                         
   3  -5  13          0.59          0.51         1.97 o                         
   4  -5  13          8.04          7.05         2.26 o                         
   5  -5  13          0.04          0.89         1.87 o                         
   6  -5  13          0.31         -0.79         5.57 o                         
  -6  -4  13          0.60          0.13         3.32 o                         
  -5  -4  13          0.49         -1.05         2.93 o                         
  -4  -4  13          0.06         -0.26         1.54 o                         
  -3  -4  13          3.30          0.82         1.15 o                         
  -2  -4  13          2.70          3.37         2.36 o                         
  -1  -4  13          0.00          0.95         1.65 o                         
   0  -4  13         14.03         13.52         2.51 o                         
   1  -4  13          2.54          4.03         2.04 o                         
   2  -4  13         20.93         18.86         2.93 o                         
   3  -4  13         21.68         20.21         3.18 o                         
   4  -4  13          1.14          1.80         2.27 o                         
   5  -4  13          1.00          1.88         1.99 o                         
   6  -4  13          0.45          3.02         2.19 o                         
  -6  -3  13          0.06          4.61         3.60 o                         
  -5  -3  13          0.05         -0.08         2.71 o                         
  -4  -3  13          0.79          0.17         2.39 o                         
  -3  -3  13          0.00          0.28         2.17 o                         
  -2  -3  13          3.23          2.05         1.79 o                         
  -1  -3  13          9.58         10.87         2.48 o                         
   0  -3  13          1.36          0.33         1.58 o                         
   1  -3  13          7.14          6.29         1.92 o                         
   2  -3  13          4.18          2.74         2.07 o                         
   3  -3  13         10.34          5.68         2.33 o                         
   4  -3  13          2.03          2.40         2.19 o                         
   5  -3  13          0.91         -2.38         2.38 o                         
   6  -3  13          0.74          4.28         2.45 o                         
  -6  -2  13          2.25         -3.49         3.49 o                         
  -5  -2  13          1.66          4.68         3.25 o                         
  -4  -2  13          2.87          2.20         2.37 o                         
  -3  -2  13          0.08          0.76         2.08 o                         
  -2  -2  13          0.01          2.01         2.15 o                         
  -1  -2  13          2.05          4.31         1.97 o                         
   0  -2  13         57.34         57.46         4.16 o                         
   1  -2  13         26.28         27.03         3.13 o                         
   2  -2  13         29.34         35.97         2.53 o                         
   3  -2  13          1.33          1.19         1.41 o                         
   4  -2  13          0.14         -1.42         1.42 o                         
   5  -2  13          0.14         -0.97         3.88 o                         
   6  -2  13          0.14          3.09         6.14 o                         
  -6  -1  13          0.06          1.29         2.86 o                         
  -5  -1  13          3.89          3.01         2.62 o                         
  -4  -1  13         12.25          8.67         2.74 o                         
  -3  -1  13         15.02         15.92         2.23 o                         
  -2  -1  13         33.00         26.40         3.55 o                         
  -1  -1  13         68.85         66.11         4.33 o                         
   0  -1  13          8.46          7.13         1.52 o                         
   1  -1  13          0.54          0.38         1.28 o                         
   2  -1  13          7.87          9.00         1.68 o                         
   3  -1  13         10.17         11.18         1.70 o                         
   4  -1  13          0.17          0.38         1.48 o                         
   5  -1  13          0.68          0.84         1.59 o                         
   6  -1  13          0.12          1.27         1.72 o                         
  -6   0  13          0.59         -3.06         3.06 o                         
  -5   0  13          0.00          0.21         2.41 o                         
  -4   0  13          0.54          0.18         1.50 o                         
  -3   0  13         26.07         23.43         2.41 o                         
  -2   0  13         41.40         34.84         3.72 o                         
  -1   0  13         11.88          8.52         1.49 o                         
   0   0  13         11.79          9.83         1.58 o                         
   1   0  13          0.89          3.30         1.47 o                         
   2   0  13         19.81         18.07         2.15 o                         
   3   0  13         11.22         11.76         3.18 o                         
   4   0  13          0.99          3.09         1.50 o                         
   5   0  13          1.19         -1.70         1.70 o                         
   6   0  13          1.53          4.24         3.83 o                         
  -7   1  13          0.00          2.90         2.60 o                         
  -6   1  13          1.72         -0.56         2.31 o                         
  -5   1  13          1.10          0.68         1.66 o                         
  -4   1  13          1.77          6.28         2.44 o                         
  -3   1  13          0.02          0.19         1.51 o                         
  -2   1  13          1.51          2.01         1.34 o                         
  -1   1  13         23.95         16.07         1.78 o                         
   0   1  13         10.01          8.29         1.56 o                         
   1   1  13          0.40         -1.39         1.39 o                         
   2   1  13         14.27         11.34         1.95 o                         
   3   1  13         10.10         16.27         2.14 o                         
   4   1  13          0.06          1.01         1.88 o                         
   5   1  13          0.97         -1.78         1.78 o                         
  -6   2  13          1.25          8.45         3.10 o                         
  -5   2  13          0.98          1.79         2.18 o                         
  -4   2  13          1.04          1.44         1.95 o                         
  -3   2  13          6.83          6.18         1.83 o                         
  -2   2  13         18.38         14.88         1.95 o                         
  -1   2  13          3.57          3.05         1.40 o                         
   0   2  13          0.60          0.64         1.55 o                         
   1   2  13          2.28          2.46         1.44 o                         
   2   2  13         22.35         24.05         2.77 o                         
   3   2  13          1.56          2.48         1.43 o                         
   4   2  13          1.44          5.44         3.95 o                         
   5   2  13          0.58          0.94         4.43 o                         
  -6   3  13          0.08          0.73         2.00 o                         
  -5   3  13          3.80          3.76         2.06 o                         
  -4   3  13          4.92          3.38         2.31 o                         
  -3   3  13          6.28          3.85         1.71 o                         
  -2   3  13          7.50          5.48         2.72 o                         
  -1   3  13          8.04          6.84         2.23 o                         
   0   3  13          0.26          0.77         1.71 o                         
   1   3  13          4.81          3.56         2.67 o                         
   2   3  13         18.79         21.45         3.89 o                         
   3   3  13          0.39         -0.73         2.49 o                         
   4   3  13          5.28          3.47         2.53 o                         
  -5   4  13          0.75         -1.85         3.07 o                         
  -4   4  13          0.52          4.96         3.12 o                         
  -3   4  13          3.43          0.63         2.92 o                         
  -2   4  13          0.54         -3.03         3.03 o                         
  -1   4  13          2.01          3.03         1.90 o                         
   0   4  13          1.50          1.07         1.65 o                         
   1   4  13          5.22          5.44         1.88 o                         
   2   4  13          0.19          0.42         2.27 o                         
   3   4  13          6.37          5.30         3.39 o                         
  -4   5  13          5.69         10.92         3.52 o                         
  -3   5  13          0.00          0.62         2.62 o                         
  -2   5  13          4.70          3.07         3.33 o                         
  -1   5  13          0.12         -0.10         2.01 o                         
   0   5  13          2.07          4.40         2.03 o                         
   1   5  13          0.63         -0.60         2.45 o                         
   2   5  13          0.05         -3.34         3.34 o                         
  -3   6  13          1.17          1.85         3.22 o                         
  -2   6  13          1.67         13.29         4.23 o                         
  -1   6  13          0.24          0.72         2.06 o                         
   0   6  13          5.81         14.17         4.09 o                         
   1   6  13          5.02          2.23         3.31 o                         
  -2   7  13          1.49          8.17         4.12 o                         
   1  -9  14          0.01         -0.68         3.51 o                         
   2  -9  14          0.44          2.56         3.98 o                         
   3  -9  14          0.01          3.49         5.00 o                         
  -2  -8  14          0.44          8.20         3.59 o                         
  -1  -8  14          1.09          6.29         3.40 o                         
   0  -8  14          2.78         -0.36         2.94 o                         
   1  -8  14          0.48          0.87         3.07 o                         
   2  -8  14          0.42         -2.69         3.64 o                         
   3  -8  14          0.37         -1.31         2.01 o                         
   4  -8  14          0.21         -2.31         3.41 o                         
  -3  -7  14          0.09         -2.83         2.83 o                         
  -2  -7  14          1.99         -2.89         2.89 o                         
  -1  -7  14          0.53         -1.83         3.21 o                         
   0  -7  14          0.69          4.66         3.10 o                         
   1  -7  14          1.68          1.86         2.40 o                         
   2  -7  14          0.79         -2.01         3.14 o                         
   3  -7  14          0.01         -2.27         3.03 o                         
   4  -7  14          0.72         -2.00         3.31 o                         
  -4  -6  14          0.00         -0.60         2.36 o                         
  -3  -6  14          0.41          1.67         2.61 o                         
  -2  -6  14          7.53         10.27         5.37 o                         
  -1  -6  14          0.41          3.09         1.62 o                         
   0  -6  14          1.02          1.62         2.40 o                         
   1  -6  14          4.91          1.62         1.65 o                         
   2  -6  14          0.30          2.23         1.90 o                         
   3  -6  14          0.05          0.58         1.69 o                         
   4  -6  14          0.65          0.10         2.31 o                         
   5  -6  14          1.92          0.78         5.54 o                         
  -5  -5  14          0.54          5.21         3.06 o                         
  -4  -5  14          0.56          8.92         7.19 o                         
  -3  -5  14          2.17          1.16         1.42 o                         
  -2  -5  14          3.89          3.38         1.78 o                         
  -1  -5  14          3.21          3.74         2.31 o                         
   0  -5  14          1.16         -0.24         2.08 o                         
   1  -5  14          1.24          1.30         1.86 o                         
   2  -5  14          3.55          2.14         2.18 o                         
   3  -5  14          6.91          4.34         2.35 o                         
   4  -5  14          0.54          2.97         2.46 o                         
   5  -5  14          0.19          2.63         2.43 o                         
  -5  -4  14          0.10          3.12         3.10 o                         
  -4  -4  14          0.17         -0.10         2.56 o                         
  -3  -4  14          3.20          3.31         1.78 o                         
  -2  -4  14          0.11          2.96         2.39 o                         
  -1  -4  14          0.37          0.30         1.81 o                         
   0  -4  14         21.96         21.48         3.01 o                         
   1  -4  14         27.38         25.08         3.15 o                         
   2  -4  14          6.15          1.54         2.01 o                         
   3  -4  14          1.72          3.24         2.17 o                         
   4  -4  14          1.50         -0.88         1.89 o                         
   5  -4  14          1.82         -0.79         2.33 o                         
   6  -4  14          0.01          1.15         2.11 o                         
  -5  -3  14          1.07          2.46         3.21 o                         
  -4  -3  14          0.70          3.29         2.49 o                         
  -3  -3  14          0.57          2.87         2.65 o                         
  -2  -3  14          1.46         -0.30         2.38 o                         
  -1  -3  14          5.89          4.10         2.38 o                         
   0  -3  14         19.13         25.20         3.25 o                         
   1  -3  14          0.15         -0.83         2.03 o                         
   2  -3  14         15.72         14.50         2.90 o                         
   3  -3  14          0.43          0.42         1.99 o                         
   4  -3  14          1.04          1.29         2.27 o                         
   5  -3  14          0.89         -1.31         2.10 o                         
   6  -3  14          0.01         -2.67         2.67 o                         
  -6  -2  14          0.15         -1.11         2.84 o                         
  -5  -2  14          0.15         -0.12         2.46 o                         
  -4  -2  14          0.97         -0.98         2.75 o                         
  -3  -2  14         21.05         19.83         3.44 o                         
  -2  -2  14         76.55         70.78         5.06 o                         
  -1  -2  14         21.93         13.23         2.66 o                         
   0  -2  14         24.30         21.78         3.11 o                         
   1  -2  14          5.42          5.36         2.20 o                         
   2  -2  14          0.00          0.55         2.02 o                         
   3  -2  14          8.02          6.64         1.61 o                         
   4  -2  14          0.95          1.43         3.53 o                         
   5  -2  14          1.10          2.23         1.81 o                         
   6  -2  14          0.81         -2.71         2.71 o                         
  -6  -1  14          0.13          6.32         3.25 o                         
  -5  -1  14          1.25          1.06         2.83 o                         
  -4  -1  14          4.01          3.57         2.50 o                         
  -3  -1  14          2.28          1.55         1.65 o                         
  -2  -1  14         50.32         44.00         4.33 o                         
  -1  -1  14          6.12          0.44         2.47 o                         
   0  -1  14          4.60          9.18         1.62 o                         
   1  -1  14         10.78          8.46         1.62 o                         
   2  -1  14         31.53         35.84         2.68 o                         
   3  -1  14         14.41         19.60         2.19 o                         
   4  -1  14         24.43         25.97         2.60 o                         
   5  -1  14          0.00          0.03         1.67 o                         
   6  -1  14          1.47         15.12         3.58 o                         
  -6   0  14          0.49          9.21         3.32 o                         
  -5   0  14          0.11         -2.45         2.61 o                         
  -4   0  14          0.15          1.26         5.08 o                         
  -3   0  14          8.67          5.43         1.79 o                         
  -2   0  14          5.07          3.96         2.38 o                         
  -1   0  14          0.06          0.32         1.36 o                         
   0   0  14          5.65          5.45         2.29 o                         
   1   0  14          1.54          3.93         1.39 o                         
   2   0  14          1.03          0.99         1.33 o                         
   3   0  14         17.74         23.55         2.68 o                         
   4   0  14         21.72         20.15         3.69 o                         
   5   0  14          1.80          3.26         2.17 o                         
  -6   1  14          1.65          1.98         2.83 o                         
  -5   1  14          2.31          1.03         1.66 o                         
  -4   1  14          1.97          1.73         2.47 o                         
  -3   1  14          0.69          0.19         1.69 o                         
  -2   1  14          0.22          2.26         1.43 o                         
  -1   1  14          8.96          8.42         2.38 o                         
   0   1  14         10.38         11.65         1.80 o                         
   1   1  14         23.79         21.04         2.91 o                         
   2   1  14          0.07          1.24         1.37 o                         
   3   1  14          0.02         -1.70         1.70 o                         
   4   1  14          0.18         -0.43         3.28 o                         
   5   1  14          0.42         -2.59         5.36 o                         
  -6   2  14          0.61         -3.23         3.23 o                         
  -5   2  14          1.47          3.51         1.99 o                         
  -4   2  14          0.68         -1.42         3.95 o                         
  -3   2  14          9.21         13.52         2.09 o                         
  -2   2  14          4.40          5.85         1.61 o                         
  -1   2  14          5.59          5.03         1.47 o                         
   0   2  14          0.20         -1.38         1.38 o                         
   1   2  14         10.57          7.39         2.92 o                         
   2   2  14          4.01          2.56         1.42 o                         
   3   2  14          0.74          1.80         1.91 o                         
   4   2  14          5.05          9.07         3.70 o                         
  -6   3  14          0.01          5.27         3.75 o                         
  -5   3  14          1.23          1.39         4.40 o                         
  -4   3  14          0.89          3.86         2.85 o                         
  -3   3  14          0.73         -0.66         2.63 o                         
  -2   3  14          0.94         -0.39         2.30 o                         
  -1   3  14         23.26         22.17         3.43 o                         
   0   3  14          2.05          1.24         1.78 o                         
   1   3  14          0.66          3.12         2.70 o                         
   2   3  14          0.42         -0.12         2.57 o                         
   3   3  14          4.13          5.31         2.93 o                         
   4   3  14          0.01          5.50         3.26 o                         
  -5   4  14          0.44         -0.22         2.94 o                         
  -4   4  14          0.40          5.58         3.54 o                         
  -3   4  14          5.89          5.89         2.99 o                         
  -2   4  14          1.14         -1.60         3.06 o                         
  -1   4  14          5.22          5.67         3.39 o                         
   0   4  14          5.11          3.46         1.80 o                         
   1   4  14          0.64         -1.93         3.39 o                         
   2   4  14          0.09          9.24         3.62 o                         
   3   4  14          0.01          3.38         3.07 o                         
  -4   5  14          1.86          2.55         3.28 o                         
  -3   5  14          0.38         -0.44         2.86 o                         
  -2   5  14          2.07         -0.92         3.33 o                         
  -1   5  14          1.44          2.19         2.02 o                         
   0   5  14          4.39          7.73         5.82 o                         
   1   5  14          0.35         13.11         4.08 o                         
   2   5  14          3.76          1.53         3.57 o                         
  -2   6  14          1.81          6.40         3.34 o                         
  -1   6  14          5.47         13.49         4.48 o                         
  -1  -8  15          1.22          3.40         3.49 o                         
   0  -8  15          0.98         10.73         3.94 o                         
   1  -8  15          0.07         -2.95         2.98 o                         
   2  -8  15          0.15          1.54         3.38 o                         
   3  -8  15          0.14          1.67         3.24 o                         
  -3  -7  15          1.52         -0.50         2.97 o                         
  -2  -7  15          3.81          7.66         3.45 o                         
  -1  -7  15          2.64          3.45         2.94 o                         
   0  -7  15          0.83         -1.49         2.84 o                         
   1  -7  15          2.10          1.60         3.10 o                         
   2  -7  15          2.73          1.78         2.64 o                         
   3  -7  15          0.55         -0.05         2.90 o                         
  -4  -6  15          0.14          6.84         3.18 o                         
  -3  -6  15          1.48          7.94         3.18 o                         
  -2  -6  15          0.01          0.90         1.76 o                         
  -1  -6  15          2.70          1.28         1.89 o                         
   0  -6  15          1.43         -0.17         1.66 o                         
   1  -6  15          3.54          1.95         2.11 o                         
   2  -6  15          0.74          2.21         2.09 o                         
   3  -6  15          2.76         -2.27         2.27 o                         
   4  -6  15          0.15          3.86         2.42 o                         
   5  -6  15          2.23          5.02         2.45 o                         
  -5  -5  15          0.00         -3.52         3.52 o                         
  -4  -5  15          0.13         -1.40         2.72 o                         
  -3  -5  15          0.20         -0.63         1.88 o                         
  -2  -5  15          0.03         -0.21         2.27 o                         
  -1  -5  15          4.65          5.18         2.70 o                         
   0  -5  15          1.79          1.13         2.28 o                         
   1  -5  15          2.22          0.79         1.94 o                         
   2  -5  15          0.06         -0.17         2.07 o                         
   3  -5  15          1.73          1.64         2.16 o                         
   4  -5  15          2.10          1.42         2.35 o                         
   5  -5  15          0.24         -2.61         2.61 o                         
  -5  -4  15          0.16          2.64         3.23 o                         
  -4  -4  15          0.00          2.30         2.99 o                         
  -3  -4  15          0.57         -0.03         3.10 o                         
  -2  -4  15          0.32         -0.43         2.27 o                         
  -1  -4  15          0.07          0.22         2.09 o                         
   0  -4  15          9.75         12.31         2.72 o                         
   1  -4  15          0.47          2.71         2.28 o                         
   2  -4  15          0.73          2.41         2.22 o                         
   3  -4  15          0.30          1.34         2.15 o                         
   4  -4  15          0.28          2.17         2.17 o                         
   5  -4  15          0.32          3.28         2.47 o                         
  -5  -3  15          1.56         -1.52         2.68 o                         
  -4  -3  15          0.31          1.15         2.38 o                         
  -3  -3  15          0.99         -0.13         2.40 o                         
  -2  -3  15          2.21          0.60         2.29 o                         
  -1  -3  15          6.70          7.64         2.47 o                         
   0  -3  15         39.83         42.73         4.08 o                         
   1  -3  15         11.59          9.31         2.63 o                         
   2  -3  15          4.22          3.21         2.09 o                         
   3  -3  15          1.39          2.68         2.31 o                         
   4  -3  15          0.02         -0.96         2.09 o                         
   5  -3  15          0.32          0.50         2.54 o                         
  -5  -2  15          0.36         -2.58         2.58 o                         
  -4  -2  15          0.05         -1.65         2.54 o                         
  -3  -2  15          0.81          2.28         2.71 o                         
  -2  -2  15          9.09          5.54         2.86 o                         
  -1  -2  15          9.29          5.82         2.89 o                         
   0  -2  15          2.85          0.02         2.23 o                         
   1  -2  15          2.00          2.51         1.81 o                         
   2  -2  15          0.36         -1.87         1.87 o                         
   3  -2  15          2.21          4.04         1.96 o                         
   4  -2  15          1.94          0.60         2.23 o                         
   5  -2  15          1.36          1.89         2.07 o                         
   6  -2  15          0.00         10.84         3.59 o                         
  -5  -1  15          0.28          2.13         3.15 o                         
  -4  -1  15          1.54          0.95         2.15 o                         
  -3  -1  15          0.36          1.54         1.58 o                         
  -2  -1  15          2.78          2.69         2.06 o                         
  -1  -1  15          1.83         -0.78         2.17 o                         
   0  -1  15          0.70          2.05         1.67 o                         
   1  -1  15          0.75          1.87         1.81 o                         
   2  -1  15         10.02         10.36         1.88 o                         
   3  -1  15         24.54         21.03         4.35 o                         
   4  -1  15          0.84          3.27         2.69 o                         
   5  -1  15          4.90          4.72         5.94 o                         
  -6   0  15          0.12          3.62         2.69 o                         
  -5   0  15          1.00          6.40         3.42 o                         
  -4   0  15          0.16          1.69         2.78 o                         
  -3   0  15          1.97          5.33         1.63 o                         
  -2   0  15          4.03          3.12         2.23 o                         
  -1   0  15         11.06          6.52         1.97 o                         
   0   0  15          1.33          1.63         1.24 o                         
   1   0  15          3.16          2.84         1.40 o                         
   2   0  15          0.34          0.16         1.47 o                         
   3   0  15         19.16         18.33         5.32 o                         
   4   0  15          0.98         -0.72         1.57 o                         
   5   0  15          1.35          4.01         6.31 o                         
  -6   1  15          0.10          3.25         3.26 o                         
  -5   1  15          0.03         -1.08         1.75 o                         
  -4   1  15          1.69         -0.98         1.59 o                         
  -3   1  15          1.56          0.21         1.60 o                         
  -2   1  15          0.78          2.34         1.52 o                         
  -1   1  15          7.57          5.86         2.19 o                         
   0   1  15          0.79         -1.42         1.42 o                         
   1   1  15          1.28         -0.47         1.39 o                         
   2   1  15          1.29          0.58         1.32 o                         
   3   1  15          1.60          1.94         1.48 o                         
   4   1  15          0.19          5.79         4.25 o                         
   5   1  15          0.64          9.92         2.40 o                         
  -6   2  15          0.11          3.80         2.75 o                         
  -5   2  15          1.15         -1.20         1.88 o                         
  -4   2  15          0.55          1.39         1.89 o                         
  -3   2  15          1.01          0.67         1.72 o                         
  -2   2  15          1.02         -1.46         1.79 o                         
  -1   2  15         14.47          9.87         1.92 o                         
   0   2  15          1.69          1.38         1.47 o                         
   1   2  15          1.07          2.05         1.56 o                         
   2   2  15          7.82         10.46         1.86 o                         
   3   2  15          0.39         -0.24         1.23 o                         
   4   2  15          0.04          3.75         2.78 o                         
  -5   3  15          0.01         -2.10         2.83 o                         
  -4   3  15          0.50          0.90         2.46 o                         
  -3   3  15          0.32         -1.75         2.97 o                         
  -2   3  15          0.15         -2.91         2.91 o                         
  -1   3  15          3.36          6.89         2.03 o                         
   0   3  15          1.69          3.75         1.82 o                         
   1   3  15          4.42          4.97         2.64 o                         
   2   3  15          0.90         -1.65         2.73 o                         
   3   3  15          1.41         -3.21         3.21 o                         
  -4   4  15          1.73          5.96         3.26 o                         
  -3   4  15          5.43          0.92         3.48 o                         
  -2   4  15          0.20         -3.33         3.33 o                         
  -1   4  15          1.87          2.26         2.01 o                         
   0   4  15          0.58         -1.54         2.54 o                         
   1   4  15          1.19          3.48         2.18 o                         
   2   4  15          4.69          3.93         3.27 o                         
  -3   5  15          0.21         -3.87         3.87 o                         
  -1   5  15          1.11         -2.39         2.39 o                         
   0   5  15          0.01         -0.41         2.18 o                         
  -1   6  15          0.01          4.99         4.34 o                         
   0  -8  16          0.00          0.06         3.02 o                         
   1  -8  16          0.98          2.73         3.70 o                         
   2  -8  16          0.03         -1.71         3.44 o                         
   3  -8  16          0.80         -1.39         3.72 o                         
  -3  -7  16          0.11         23.73         4.54 o                         
  -2  -7  16          0.01          2.15         3.26 o                         
  -1  -7  16          0.66          1.36         3.58 o                         
   0  -7  16          0.88          3.45         3.40 o                         
   1  -7  16          0.39         -2.05         3.04 o                         
   2  -7  16          0.16          4.26         3.72 o                         
   3  -7  16          0.01          4.47         3.28 o                         
  -3  -6  16          0.24         -2.22         3.42 o                         
  -2  -6  16          0.01          1.35         5.19 o                         
  -1  -6  16          3.08          4.85         2.05 o                         
   0  -6  16          0.84          0.13         1.94 o                         
   1  -6  16          0.03         -1.74         2.18 o                         
   2  -6  16          3.93          2.13         2.19 o                         
   3  -6  16          0.80          6.55         2.45 o                         
   4  -6  16          0.05         -2.00         2.65 o                         
   5  -6  16          0.30         -2.27         2.59 o                         
  -4  -5  16          0.29         -1.44         3.07 o                         
  -3  -5  16          0.03         -0.65         3.15 o                         
  -2  -5  16          0.88          0.73         1.97 o                         
  -1  -5  16          1.56          2.77         2.80 o                         
   0  -5  16         14.88         12.36         3.02 o                         
   1  -5  16          0.00          2.45         1.90 o                         
   2  -5  16          0.34          1.12         1.94 o                         
   3  -5  16          0.33          0.69         1.98 o                         
   4  -5  16          0.02          4.53         2.78 o                         
   5  -5  16          0.03          3.40         2.24 o                         
  -5  -4  16          0.06          1.28         3.11 o                         
  -4  -4  16          0.25          3.81         3.05 o                         
  -3  -4  16          0.73         -0.50         2.20 o                         
  -2  -4  16          7.48          3.87         2.60 o                         
  -1  -4  16         23.80         16.59         3.34 o                         
   0  -4  16          0.96          3.90         2.37 o                         
   1  -4  16          3.19          1.97         2.15 o                         
   2  -4  16          0.11         -2.17         2.56 o                         
   3  -4  16          0.01          0.49         2.20 o                         
   4  -4  16          0.62         -0.74         2.20 o                         
   5  -4  16          0.22         -2.40         2.40 o                         
  -5  -3  16          0.12         -3.52         3.52 o                         
  -4  -3  16          0.01         -0.83         2.27 o                         
  -3  -3  16          0.07         -2.72         2.72 o                         
  -2  -3  16          7.66          6.10         2.85 o                         
  -1  -3  16         14.15         13.13         3.10 o                         
   0  -3  16          4.42          3.16         2.24 o                         
   1  -3  16          1.82         -0.73         1.88 o                         
   2  -3  16          0.48          0.49         1.75 o                         
   3  -3  16          0.47         -2.39         2.39 o                         
   4  -3  16          3.40          4.89         2.32 o                         
   5  -3  16          0.79         -2.21         2.21 o                         
  -5  -2  16          0.00          5.10         3.24 o                         
  -4  -2  16          0.26          0.95         2.74 o                         
  -3  -2  16          0.02          1.33         2.01 o                         
  -2  -2  16          4.04          5.37         2.86 o                         
  -1  -2  16          7.97          4.64         2.23 o                         
   0  -2  16          0.07         -2.12         2.12 o                         
   1  -2  16          0.50          0.00         1.87 o                         
   2  -2  16          0.03          1.00         1.55 o                         
   3  -2  16          2.48          0.79         1.97 o                         
   4  -2  16          0.83          2.87         2.61 o                         
   5  -2  16          4.84          0.32         2.22 o                         
  -5  -1  16          0.45         12.40         3.76 o                         
  -4  -1  16          0.65          3.06         3.18 o                         
  -3  -1  16          0.03          2.45         1.70 o                         
  -2  -1  16          0.20          1.27         2.14 o                         
  -1  -1  16          0.06         -1.48         2.32 o                         
   0  -1  16          1.57          2.98         2.02 o                         
   1  -1  16          1.38         -0.12         2.19 o                         
   2  -1  16          0.45          2.85         2.17 o                         
   3  -1  16          0.25          0.14         3.79 o                         
   4  -1  16          0.20          0.17         1.75 o                         
   5  -1  16          0.10         -2.69         2.69 o                         
  -5   0  16          1.85          6.37         3.58 o                         
  -4   0  16          0.00          2.23         2.81 o                         
  -3   0  16          0.00          2.94         1.98 o                         
  -2   0  16          1.30          5.20         2.70 o                         
  -1   0  16          1.38          1.82         1.95 o                         
   0   0  16          0.69          1.28         1.63 o                         
   1   0  16          7.48          7.52         1.67 o                         
   2   0  16          3.98          2.64         4.05 o                         
   3   0  16          1.18          0.03         2.88 o                         
   4   0  16          0.58          2.99         3.19 o                         
   5   0  16          1.44         -3.05         3.05 o                         
  -5   1  16          0.01          5.73         3.73 o                         
  -4   1  16          0.40         -2.77         2.77 o                         
  -3   1  16          1.61         -0.10         1.62 o                         
  -2   1  16          3.25          5.37         1.89 o                         
  -1   1  16          0.38          1.25         1.44 o                         
   0   1  16          0.99          0.51         1.49 o                         
   1   1  16          0.61          2.10         1.48 o                         
   2   1  16          0.04          3.51         1.56 o                         
   3   1  16          0.26         -1.27         1.47 o                         
   4   1  16          1.63          0.84         1.48 o                         
  -5   2  16          1.77          3.37         5.19 o                         
  -4   2  16          0.98         -1.06         5.95 o                         
  -3   2  16          0.87         -1.37         1.66 o                         
  -2   2  16          0.03          0.28         1.54 o                         
  -1   2  16          0.00          1.09         1.79 o                         
   0   2  16          0.45          4.34         1.48 o                         
   1   2  16          1.87          1.08         1.54 o                         
   2   2  16          1.88         -1.45         1.45 o                         
   3   2  16          0.02         -3.08         3.08 o                         
  -4   3  16          0.18          2.04         3.09 o                         
  -3   3  16          0.52         -1.14         2.79 o                         
  -2   3  16          2.93          0.33         3.13 o                         
  -1   3  16          6.46          8.79         2.31 o                         
   0   3  16          3.56          7.00         2.16 o                         
   1   3  16          0.01         -2.93         2.93 o                         
   2   3  16          0.54          8.87         3.61 o                         
  -3   4  16          3.54         -0.57         2.81 o                         
  -2   4  16          0.14         -3.24         3.24 o                         
  -1   4  16          0.16         -2.75         2.75 o                         
   0   4  16          2.62          0.79         2.35 o                         
   1   4  16          0.09          3.52         2.34 o                         
   0   5  16          9.81         24.80         4.90 o                         
  -2  -7  17          0.74         -3.30         3.30 o                         
  -1  -7  17          0.28         -1.72         3.21 o                         
   0  -7  17          0.15         -3.15         3.15 o                         
   1  -7  17          0.08         -0.92         2.96 o                         
   2  -7  17          0.02          2.48         3.63 o                         
   3  -7  17          0.00         -3.23         3.23 o                         
   4  -7  17          0.94          8.49         3.89 o                         
  -3  -6  17          0.08         -1.53         2.57 o                         
  -2  -6  17          0.10          2.02         2.12 o                         
  -1  -6  17          0.35          2.27         1.95 o                         
   0  -6  17          0.13         -0.15         2.22 o                         
   1  -6  17          0.05          0.20         2.04 o                         
   2  -6  17          0.00          2.90         2.16 o                         
   4  -6  17          0.04          7.58         2.90 o                         
  -4  -5  17          0.18          1.95         3.24 o                         
  -3  -5  17          0.01          3.59         3.18 o                         
  -2  -5  17          0.48         -0.80         3.82 o                         
  -1  -5  17          1.43          5.12         2.75 o                         
   0  -5  17          2.96          6.87         2.91 o                         
   1  -5  17          0.13          0.53         2.10 o                         
   2  -5  17          0.53         -2.48         2.48 o                         
   3  -5  17          0.88          0.13         2.36 o                         
   4  -5  17          0.03          1.02         2.52 o                         
  -4  -4  17          0.38         -3.13         3.13 o                         
  -3  -4  17          1.09          3.08         2.75 o                         
  -2  -4  17          0.06         -0.21         2.87 o                         
  -1  -4  17          0.30          1.16         2.81 o                         
   0  -4  17          2.61          2.55         2.56 o                         
   1  -4  17          1.89          0.27         1.99 o                         
   2  -4  17          0.00          0.29         2.24 o                         
   3  -4  17          1.48          0.62         2.09 o                         
   4  -4  17          0.05          3.66         2.63 o                         
  -4  -3  17          0.01         -3.31         3.31 o                         
  -3  -3  17          0.13         -1.30         2.50 o                         
  -2  -3  17          3.55          1.72         2.57 o                         
  -1  -3  17          1.90          3.36         2.82 o                         
   0  -3  17          0.93          4.08         2.52 o                         
   1  -3  17          0.16         -0.45         2.22 o                         
   2  -3  17          0.33         -2.06         2.06 o                         
   3  -3  17          7.33          9.77         2.84 o                         
   4  -3  17          4.17         11.03         3.18 o                         
  -4  -2  17          1.37          2.11         3.00 o                         
  -3  -2  17          0.01          2.74         2.92 o                         
  -2  -2  17          1.05          5.65         2.67 o                         
  -1  -2  17          1.50          1.79         2.49 o                         
   0  -2  17          0.28          4.93         2.27 o                         
   1  -2  17          3.83          4.06         2.37 o                         
   2  -2  17          0.10         -1.58         1.89 o                         
   3  -2  17          0.03          3.36         2.35 o                         
   4  -2  17          4.99          8.65         2.71 o                         
  -5  -1  17          0.00          5.98         3.31 o                         
  -4  -1  17          0.21          3.61         2.83 o                         
  -3  -1  17          0.22          2.77         1.84 o                         
  -2  -1  17          0.02          2.62         2.63 o                         
  -1  -1  17          0.00          1.46         2.42 o                         
   0  -1  17          2.91          2.21         2.09 o                         
   1  -1  17          0.98          1.39         2.23 o                         
   2  -1  17          0.30         -0.64         1.91 o                         
   3  -1  17          0.64          2.59         2.32 o                         
   4  -1  17          0.00         -1.35         2.18 o                         
   5  -1  17          0.20         -3.40         3.40 o                         
  -5   0  17          0.74          1.28         2.52 o                         
  -4   0  17          0.27          0.39         3.30 o                         
  -3   0  17          0.04          2.65         2.08 o                         
  -2   0  17          0.00          3.34         2.69 o                         
  -1   0  17          0.19          1.80         2.39 o                         
   0   0  17          8.08          6.86         1.66 o                         
   1   0  17          0.02         -0.62         1.48 o                         
   2   0  17          0.44          0.01         2.42 o                         
   3   0  17          0.31          2.84         1.78 o                         
   4   0  17          0.46          2.77         7.13 o                         
  -5   1  17          0.22          8.16         2.52 o                         
  -4   1  17          0.22         -1.03         1.96 o                         
  -3   1  17          1.35          2.81         1.89 o                         
  -2   1  17          2.04          1.43         1.93 o                         
  -1   1  17          0.43         -1.12         4.20 o                         
   0   1  17          2.60          6.55         2.24 o                         
   1   1  17          1.47         -0.70         2.35 o                         
   2   1  17          0.02         -1.64         1.64 o                         
   3   1  17          0.43         -1.83         1.83 o                         
   4   1  17          1.48          2.34         4.13 o                         
  -5   2  17          0.48          0.15         2.21 o                         
  -4   2  17          0.44          3.03         7.28 o                         
  -3   2  17          0.01          2.45         2.21 o                         
  -2   2  17          0.76         -1.25         1.86 o                         
  -1   2  17          0.08         -1.85         1.85 o                         
   0   2  17          1.39         -1.48         1.63 o                         
   1   2  17          0.97          1.79         3.73 o                         
   2   2  17         10.46         16.46         3.74 o                         
   3   2  17          0.01          7.38         3.84 o                         
  -3   3  17          0.67         -3.32         3.32 o                         
  -2   3  17          0.61         -0.75         3.08 o                         
  -1   3  17          1.15         -1.85         1.85 o                         
   0   3  17          1.78         -1.90         5.55 o                         
   1   3  17          0.35          0.82         3.30 o                         
   2   3  17          2.02         -1.28         3.26 o                         
  -2   4  17          0.00         -3.16         3.95 o                         
  -1   4  17          0.33         -1.27         2.57 o                         
   0   4  17          0.03          4.54         7.64 o                         
   1   4  17          0.00          2.33         3.15 o                         
   0  -7  18          0.52         -3.68         3.68 o                         
   1  -7  18          0.23          0.61         3.07 o                         
   2  -7  18          0.14         -1.63         4.14 o                         
  -3  -6  18          0.00          1.50         3.40 o                         
  -2  -6  18          0.25         -1.83         3.22 o                         
  -1  -6  18          3.28          3.27         2.13 o                         
   0  -6  18          0.17          0.08         2.94 o                         
   1  -6  18          0.72          7.16         2.68 o                         
   2  -6  18          0.03         -2.51         2.51 o                         
   3  -6  18          0.41          0.54         2.71 o                         
  -3  -5  18          0.07          3.83         3.14 o                         
  -2  -5  18          0.01         -0.96         2.96 o                         
  -1  -5  18          0.03         -1.57         2.53 o                         
   0  -5  18          4.77          2.82         3.12 o                         
   1  -5  18          2.96         -1.14         2.42 o                         
   2  -5  18          0.80         -0.85         2.26 o                         
   3  -5  18          0.06         -1.46         2.31 o                         
   4  -5  18          0.10         13.56         3.52 o                         
  -4  -4  18          0.01         -3.67         3.67 o                         
  -3  -4  18          0.01         -0.85         3.02 o                         
  -2  -4  18          1.74          0.23         3.12 o                         
  -1  -4  18          0.79          1.26         2.41 o                         
   0  -4  18          2.03          1.93         2.69 o                         
   1  -4  18          0.50         -0.02         2.49 o                         
   2  -4  18          0.41         -1.23         2.50 o                         
   3  -4  18          0.54          5.84         2.43 o                         
   4  -4  18          0.02          2.36         2.07 o                         
  -4  -3  18          0.01          3.49         3.42 o                         
  -3  -3  18          0.18         -0.95         2.76 o                         
  -2  -3  18          0.47         -2.28         2.28 o                         
  -1  -3  18          1.07          0.67         2.41 o                         
   0  -3  18          0.00          0.53         2.18 o                         
   1  -3  18          1.66         -1.90         2.24 o                         
   2  -3  18          0.15          4.10         2.21 o                         
   3  -3  18          0.04         -2.34         2.34 o                         
   4  -3  18          0.07         -2.76         2.76 o                         
  -4  -2  18          1.19          2.55         2.86 o                         
  -3  -2  18          0.06          2.02         2.89 o                         
  -2  -2  18          0.01          2.32         2.45 o                         
  -1  -2  18          0.11          1.76         2.49 o                         
   0  -2  18          0.28          3.63         1.98 o                         
   1  -2  18          0.32          0.44         2.15 o                         
   2  -2  18          0.34          2.59         2.56 o                         
   3  -2  18          1.37         -2.38         2.38 o                         
  -4  -1  18          0.51         -1.88         3.09 o                         
  -3  -1  18          0.22          4.65         4.61 o                         
  -2  -1  18          0.26          2.54         2.73 o                         
  -1  -1  18          1.61          5.08         2.42 o                         
   0  -1  18          0.13          8.22         2.69 o                         
   1  -1  18          1.24          2.56         2.05 o                         
   2  -1  18          0.21          0.83         1.88 o                         
   3  -1  18          0.73         -2.51         2.51 o                         
   4  -1  18          0.00         -2.60         2.60 o                         
  -4   0  18          0.05          4.09         3.69 o                         
  -3   0  18          0.40          4.11         2.08 o                         
  -2   0  18          0.78          1.32         2.27 o                         
  -1   0  18          2.02          4.90         2.86 o                         
   0   0  18          0.00          1.19         2.24 o                         
   1   0  18          1.94         -2.43         2.43 o                         
   2   0  18          0.14          1.04         1.73 o                         
   3   0  18          0.11         -2.46         2.46 o                         
   4   0  18          0.49         -2.42         2.42 o                         
  -5   1  18          0.37         10.41         3.29 o                         
  -4   1  18          1.15          6.66         5.34 o                         
  -3   1  18          0.36          4.61         2.22 o                         
  -2   1  18          1.46         -0.92         1.80 o                         
  -1   1  18          0.08          0.98         2.64 o                         
   0   1  18          0.87          1.94         1.71 o                         
   1   1  18          1.26          2.90         1.75 o                         
   2   1  18          0.18          3.53         1.83 o                         
   3   1  18          1.69         12.10         2.22 o                         
  -3   2  18          0.05         -2.13         2.13 o                         
  -2   2  18          1.98         -1.58         4.74 o                         
  -1   2  18          1.15          3.70         2.26 o                         
   0   2  18          1.09          0.18         2.62 o                         
   1   2  18          0.05          6.97         3.52 o                         
   2   2  18          1.46         -2.48         2.48 o                         
  -1   3  18          0.71         -0.25         3.52 o                         
   0   3  18          1.46          4.78         2.53 o                         
   1   3  18          4.54         -0.98         3.03 o                         
  -2  -6  19          0.15          6.96         3.56 o                         
  -1  -6  19          0.48          5.01         7.05 o                         
   0  -6  19          1.57          3.03         2.79 o                         
   1  -6  19          0.39          3.28         2.57 o                         
   2  -6  19          0.37          0.62         2.55 o                         
   3  -6  19          0.22         -2.24         2.24 o                         
  -3  -5  19          0.16          3.91         3.42 o                         
  -2  -5  19          0.08          1.11         2.94 o                         
  -1  -5  19          1.73          3.23         3.19 o                         
   0  -5  19          1.08         -1.03         2.91 o                         
   1  -5  19          0.00          0.51         1.73 o                         
   2  -5  19          0.43          5.03         2.84 o                         
   3  -5  19          0.00         -2.48         2.57 o                         
  -3  -4  19          0.12         -3.04         3.04 o                         
  -2  -4  19          0.01          1.73         2.84 o                         
  -1  -4  19          0.10          0.58         3.16 o                         
   0  -4  19          0.10          1.15         3.12 o                         
   1  -4  19          0.10         -2.58         2.58 o                         
   2  -4  19          0.41         -1.46         2.30 o                         
   3  -4  19          0.12         -2.58         2.58 o                         
  -3  -3  19          0.03         -3.44         3.44 o                         
  -2  -3  19          0.26         -2.94         2.94 o                         
  -1  -3  19          0.88          0.56         2.36 o                         
   0  -3  19          0.37         -0.62         2.14 o                         
   1  -3  19          0.00          2.55         2.51 o                         
   2  -3  19          0.01         -2.40         2.40 o                         
   3  -3  19          0.01          2.14         2.25 o                         
  -3  -2  19          0.08          8.03         3.52 o                         
  -2  -2  19          0.01          2.63         2.81 o                         
  -1  -2  19          0.14         -0.04         2.48 o                         
   0  -2  19          0.20          0.80         2.54 o                         
   1  -2  19          1.28          3.18         2.24 o                         
   2  -2  19          0.08          1.54         2.38 o                         
   3  -2  19          0.00          7.42         2.82 o                         
  -3  -1  19          0.00          6.78         3.21 o                         
  -2  -1  19          0.33          0.78         2.80 o                         
  -1  -1  19          0.59         -1.57         2.35 o                         
   0  -1  19          0.11          0.69         2.07 o                         
   1  -1  19          2.10          4.89         2.68 o                         
   2  -1  19          0.00         -1.84         2.25 o                         
   3  -1  19          0.64         13.35         3.16 o                         
  -4   0  19          0.04          2.72         2.80 o                         
  -3   0  19          1.07          3.73         2.53 o                         
  -2   0  19          0.59         -0.36         2.86 o                         
  -1   0  19          0.20         -3.02         3.02 o                         
   0   0  19          1.02         -0.01         2.41 o                         
   1   0  19          0.07          4.44         2.54 o                         
   2   0  19          0.01         -2.22         2.22 o                         
   3   0  19          0.98          3.37         2.14 o                         
  -3   1  19          0.02          3.80         2.36 o                         
  -2   1  19          0.31         -3.61         3.79 o                         
  -1   1  19          0.03         -2.81         2.81 o                         
   0   1  19          0.16          2.80         2.40 o                         
   1   1  19          1.85          6.80         1.90 o                         
   2   1  19          1.43          0.01         5.20 o                         
  -3   2  19          0.30         -3.20         3.20 o                         
  -2   2  19          0.50         -3.38         3.38 o                         
  -1   2  19          0.52          3.64         3.03 o                         
   0   2  19          0.57          7.22         3.25 o                         
  -1  -6  20          0.00          4.54         3.39 o                         
   0  -6  20          0.01          3.58         3.46 o                         
   1  -6  20          0.23          0.88         2.86 o                         
  -1  -5  20          0.36         -1.76         3.02 o                         
   0  -5  20          0.15         -1.00         2.83 o                         
   1  -5  20          0.12          1.19         2.70 o                         
  -2  -4  20          0.03          0.29         2.81 o                         
  -1  -4  20          0.10          2.15         2.69 o                         
   0  -4  20          0.18          4.82         3.23 o                         
   1  -4  20          0.21         -2.56         2.56 o                         
   2  -4  20          0.00          8.89         3.10 o                         
  -2  -3  20          0.00         -3.34         3.47 o                         
  -1  -3  20          0.93          2.49         2.82 o                         
   0  -3  20          0.27          5.24         3.23 o                         
   1  -3  20          0.70         -1.30         2.20 o                         
   2  -3  20          0.06          2.55         2.48 o                         
  -2  -2  20          0.01         -1.43         2.56 o                         
  -1  -2  20          0.05         -1.07         2.49 o                         
   0  -2  20          0.29         -0.40         3.11 o                         
   1  -2  20          0.24          0.98         2.63 o                         
   2  -2  20          0.57          0.15         2.17 o                         
  -3  -1  20          0.26          2.91         5.36 o                         
  -2  -1  20          0.00         -0.21         2.65 o                         
  -1  -1  20          1.20         -2.92         2.92 o                         
   0  -1  20          0.60          1.61         3.01 o                         
   1  -1  20          0.12         -2.61         2.61 o                         
   2  -1  20          0.62          5.82         2.63 o                         
  -3   0  20          1.25          5.82         2.32 o                         
  -2   0  20          0.10         -3.25         3.25 o                         
   0   0  20          0.00          4.71         2.67 o                         
   2   0  20          0.11          6.12         2.17 o                         
  -3   1  20          0.01         -2.29         2.75 o                         
  -2   1  20          0.00         -2.98         2.98 o                         
  -1   1  20          0.53          5.94         2.88 o                         
   0   1  20          0.16          7.51         2.80 o                         
   1   1  20          0.82         -1.12         2.01 o                         
   2   1  20          0.16          0.13         6.06 o                         
   0  -3  21          0.03          0.56         3.37 o                         
  -1  -2  21          0.00         -2.49         2.75 o                         
   0  -2  21          0.10         13.32         3.64 o                         
  -1  -1  21          0.49         -0.31         2.59 o                         
   0  -1  21          0.01          4.88         3.02 o                         
  -1   0  21          0.19          3.44         3.10 o                         
   0   0  21          0.05          9.09         3.63 o                         
  -1   1  21          0.57         16.00         3.99 o                         
   0   1  21          0.06         -3.15         3.15 o                         
                                                                                
