# Supplementary material for: Syntheses and crystal structures of three salts of 1-(4-nitro­phenyl)­piperazine
Source: Acta Crystallogr E Crystallogr Commun. 2023 Apr 6;79(Pt 5):423–7. doi: 10.1107/S205698902300302X (PMC10162081; doi:10.1107/S205698902300302X)
Supplement: Supplementary file 3 [file e-79-00423-2sup3.hkl]

data_2                                                                          
_shelx_title ' TK9 P-1'                                                         
_shelx_refln_list_code          4                                               
_shelx_F_calc_maximum      170.17                                               
_exptl_crystal_F_000       426.00                                               
_reflns_d_resolution_high  0.7574                                               
                                                                                
loop_                                                                           
 _space_group_symop_operation_xyz                                               
 'x, y, z'                                                                      
 '-x, -y, -z'                                                                   
                                                                                
_cell_length_a     7.2570                                                       
_cell_length_b     9.7772                                                       
_cell_length_c    14.2020                                                       
_cell_angle_alpha 102.101                                                       
_cell_angle_beta   99.534                                                       
_cell_angle_gamma 110.981                                                       
                                                                                
_shelx_F_squared_multiplier     1.000                                           
                                                                                
loop_                                                                           
 _refln_index_h                                                                 
 _refln_index_k                                                                 
 _refln_index_l                                                                 
 _refln_F_squared_calc                                                          
 _refln_F_squared_meas                                                          
 _refln_F_squared_sigma                                                         
 _refln_observed_status                                                         
   2   0   0       1051.18       1024.20         5.26 o                         
   3   0   0          3.34          3.03         1.85 o                         
   4   0   0        174.93        175.50         3.80 o                         
   5   0   0          1.54          1.77         4.33 o                         
   6   0   0         30.33         45.90         6.69 o                         
   7   0   0         22.18         21.55         6.84 o                         
   8   0   0          0.29          7.51         7.75 o                         
  -8   1   0          7.11          9.55        10.56 o                         
  -7   1   0         73.87         76.39         6.78 o                         
  -6   1   0         18.48         14.24         4.56 o                         
  -5   1   0          8.84          7.83         2.69 o                         
  -4   1   0         39.86         40.31         2.45 o                         
  -3   1   0        181.03        194.28         2.84 o                         
  -2   1   0        452.03        453.69         3.63 o                         
  -1   1   0       1792.30       1855.58         9.13 o                         
   1   1   0      13593.55      13816.09       131.88 o                         
   2   1   0       4043.71       4241.26         9.26 o                         
   3   1   0         17.79         16.87         2.12 o                         
   4   1   0        421.75        405.19        11.12 o                         
   5   1   0        108.79        122.09         9.35 o                         
   6   1   0         75.27         82.22         9.31 o                         
   7   1   0          3.75         10.71        10.92 o                         
   8   1   0          9.62          7.61         8.26 o                         
  -8   2   0         40.97         50.46        11.11 o                         
  -7   2   0         43.13         43.12         5.46 o                         
  -6   2   0         57.27         67.18         4.90 o                         
  -5   2   0        464.27        466.88         6.89 o                         
  -4   2   0        104.01        106.24         2.89 o                         
  -3   2   0        177.22        178.00         2.77 o                         
  -2   2   0       2463.09       2389.40        20.71 o                         
  -1   2   0       3715.72       3851.50        18.10 o                         
   0   2   0         37.08         38.12         1.73 o                         
   1   2   0        529.22        500.57         5.15 o                         
   2   2   0        120.59        116.02         3.16 o                         
   3   2   0         23.08         23.57         1.76 o                         
   4   2   0        135.09        138.70         9.05 o                         
   5   2   0        651.02        647.37        16.66 o                         
   6   2   0         42.89         41.03        10.12 o                         
   7   2   0         14.40         22.78        10.13 o                         
  -8   3   0         27.06         30.55         7.34 o                         
  -7   3   0          4.16         10.39         6.42 o                         
  -6   3   0         65.22         71.03         3.81 o                         
  -5   3   0        237.14        257.09         7.41 o                         
  -4   3   0         32.56         31.77         2.62 o                         
  -3   3   0        898.49        918.47        16.05 o                         
  -2   3   0       2163.92       2047.02         9.33 o                         
  -1   3   0       6245.29       6102.81        19.97 o                         
   0   3   0        625.19        650.86         5.08 o                         
   1   3   0       1643.65       1623.73        10.62 o                         
   2   3   0         83.48         83.43         8.84 o                         
   3   3   0         18.45         19.12         6.98 o                         
   4   3   0        301.22        267.67        12.07 o                         
   5   3   0         17.69         15.08         9.58 o                         
   6   3   0         69.26         70.10        11.13 o                         
   7   3   0          5.81          6.35        12.06 o                         
  -8   4   0          2.41         26.19        12.95 o                         
  -7   4   0         13.75         13.30        11.82 o                         
  -6   4   0         73.18         78.16        11.03 o                         
  -5   4   0         70.09         72.83         3.64 o                         
  -4   4   0         35.04         32.91         2.73 o                         
  -3   4   0          1.58          2.94         2.08 o                         
  -2   4   0         48.16         47.07         2.73 o                         
  -1   4   0       1492.22       1475.00        13.87 o                         
   0   4   0       2696.60       2680.23        18.65 o                         
   1   4   0       1384.79       1406.47        11.44 o                         
   2   4   0         85.78         81.97         4.39 o                         
   3   4   0         10.72         14.35         7.70 o                         
   4   4   0         82.52         64.67         9.87 o                         
   5   4   0         34.82         35.39        10.45 o                         
   6   4   0         10.73         21.12        10.91 o                         
  -8   5   0         20.10         16.83        12.51 o                         
  -7   5   0         29.23          8.98        11.64 o                         
  -6   5   0         89.13         87.05        11.63 o                         
  -5   5   0         86.29         97.94         6.39 o                         
  -4   5   0        720.01        732.17         7.93 o                         
  -3   5   0       1684.09       1789.73        30.79 o                         
  -2   5   0         27.64         23.32         3.19 o                         
  -1   5   0        632.95        624.81         8.08 o                         
   0   5   0        733.21        695.95        15.93 o                         
   1   5   0        536.98        480.31         8.12 o                         
   2   5   0         94.55         91.41         5.14 o                         
   3   5   0         10.58         20.64         8.44 o                         
   4   5   0         75.35         60.65        10.84 o                         
   5   5   0         31.35         41.89        11.12 o                         
  -8   6   0         10.17          6.87        12.86 o                         
  -7   6   0        313.82        368.24        16.98 o                         
  -6   6   0          0.99          9.89        10.99 o                         
  -5   6   0         51.77         55.12         6.95 o                         
  -4   6   0          7.58          8.90         7.57 o                         
  -3   6   0         49.25         46.12         4.00 o                         
  -2   6   0        290.91        286.07        13.31 o                         
  -1   6   0       1392.41       1453.92        21.93 o                         
   0   6   0        717.14        745.66        11.52 o                         
   1   6   0        329.72        338.31         6.72 o                         
   2   6   0         28.93         35.41         8.74 o                         
   3   6   0         10.34          7.66         9.38 o                         
   4   6   0         55.37         34.96        10.99 o                         
   5   6   0          4.87         13.61        11.78 o                         
  -8   7   0         57.42         45.63        13.70 o                         
  -7   7   0         17.42          6.90        12.18 o                         
  -6   7   0         47.51         61.37         7.52 o                         
  -5   7   0          9.80          0.72         8.66 o                         
  -4   7   0        227.93        227.77        12.06 o                         
  -3   7   0        103.75         80.72        10.18 o                         
  -2   7   0        371.20        383.85         8.06 o                         
  -1   7   0        612.43        629.86        10.18 o                         
   0   7   0        348.82        392.98         7.53 o                         
   1   7   0        896.26        857.00        16.34 o                         
   2   7   0          0.51          2.68         6.33 o                         
   3   7   0          1.03        -10.22        10.22 o                         
   4   7   0          4.45         -3.73        10.59 o                         
  -8   8   0         10.04          9.26        13.78 o                         
  -7   8   0         10.41         -2.89        13.06 o                         
  -6   8   0         41.25         54.88         8.13 o                         
  -5   8   0         56.44         36.30        10.00 o                         
  -4   8   0        369.76        315.51        14.74 o                         
  -3   8   0          2.97         -2.14         9.85 o                         
  -2   8   0        447.48        451.28        15.92 o                         
  -1   8   0        219.13        234.68         8.13 o                         
   0   8   0        289.66        307.57         7.59 o                         
   1   8   0         11.24         13.95         5.29 o                         
   2   8   0        117.38        122.96         8.90 o                         
   3   8   0          6.36         -4.95        10.59 o                         
  -8   9   0          6.25         -8.90        14.56 o                         
  -7   9   0         36.99         34.12        14.53 o                         
  -6   9   0          0.55         -1.63         8.14 o                         
  -5   9   0         28.87         41.98        12.07 o                         
  -4   9   0          1.68          1.04        10.73 o                         
  -3   9   0        355.77        314.49        15.98 o                         
  -2   9   0          3.51         -1.76        10.74 o                         
  -1   9   0        119.03        118.45        12.85 o                         
   0   9   0        136.53        140.00         6.86 o                         
   1   9   0          4.27          5.79         7.19 o                         
   2   9   0          0.21          8.32         8.00 o                         
  -7  10   0         34.68         60.04        11.75 o                         
  -6  10   0          5.62         15.13        12.75 o                         
  -5  10   0          2.36          0.12        12.64 o                         
  -4  10   0         15.30         22.70        11.85 o                         
  -3  10   0          1.40         -0.39        12.44 o                         
  -2  10   0         62.61         45.41        12.09 o                         
  -1  10   0         55.20         68.00        12.91 o                         
   0  10   0         33.76         39.92         8.17 o                         
   1  10   0          0.83          6.28        16.45 o                         
  -7  11   0         18.13          8.22        14.12 o                         
  -6  11   0          3.39          5.36        14.28 o                         
  -5  11   0          0.87          3.79        13.82 o                         
  -4  11   0          1.08          2.86        11.85 o                         
  -3  11   0          5.20          4.77        13.30 o                         
  -2  11   0         42.48         56.26        13.15 o                         
  -1  11   0         12.73          5.71        12.35 o                         
   0  11   0         42.20         28.93        12.27 o                         
   2 -12   1          6.50         20.19        14.61 o                         
   3 -12   1         17.89         43.21        14.44 o                         
   4 -12   1          9.11         12.79        15.39 o                         
   0 -11   1         20.19         14.50        11.44 o                         
   1 -11   1          2.89         -1.37        13.32 o                         
   2 -11   1          4.72          8.45        12.69 o                         
   3 -11   1         26.06         25.07        13.36 o                         
   4 -11   1         41.40         49.82        13.48 o                         
   5 -11   1         42.69         46.26        15.29 o                         
   6 -11   1         37.38         27.25        13.67 o                         
   7 -11   1          2.34         -2.44        12.17 o                         
  -2 -10   1         17.55         16.33        13.02 o                         
  -1 -10   1         37.16         32.69         8.12 o                         
   0 -10   1          9.13          6.19         6.04 o                         
   1 -10   1         30.70         28.32        10.84 o                         
   2 -10   1        249.09        209.75        15.70 o                         
   3 -10   1         33.30         36.96        12.10 o                         
   4 -10   1          0.88          1.42        12.16 o                         
   5 -10   1         78.51         81.27        13.33 o                         
   6 -10   1         66.03         41.57        13.07 o                         
   7 -10   1          0.14         -2.72         8.58 o                         
  -3  -9   1         15.61         20.88        12.38 o                         
  -2  -9   1         79.57         87.66         8.86 o                         
  -1  -9   1        169.03        162.07         9.47 o                         
   0  -9   1         93.99        102.92         6.59 o                         
   1  -9   1         52.03         33.54         6.82 o                         
   2  -9   1         53.81         52.97        11.53 o                         
   3  -9   1        498.07        505.00        18.55 o                         
   4  -9   1         64.58         94.95        12.00 o                         
   5  -9   1         24.42         16.46        11.37 o                         
   6  -9   1         65.46         78.81         9.38 o                         
   7  -9   1          7.35         10.39        13.38 o                         
   8  -9   1          1.76          5.76        14.54 o                         
  -3  -8   1         19.11         20.88         9.98 o                         
  -2  -8   1        241.56        238.13        10.22 o                         
  -1  -8   1         53.57         66.73         5.83 o                         
   0  -8   1        383.50        374.91         8.14 o                         
   1  -8   1        108.54         97.67         6.76 o                         
   2  -8   1         15.31         14.54         5.34 o                         
   3  -8   1        136.14        147.78        12.26 o                         
   4  -8   1        138.79        136.95        12.39 o                         
   5  -8   1         97.84        125.58        11.51 o                         
   6  -8   1         13.34         15.98         7.38 o                         
   7  -8   1         57.36         63.62        13.18 o                         
   8  -8   1          0.24         21.18        13.62 o                         
  -4  -7   1          3.94          9.44        12.19 o                         
  -3  -7   1         22.09         15.00        10.65 o                         
  -2  -7   1        214.70        223.99        16.11 o                         
  -1  -7   1         79.04         87.97         5.45 o                         
   0  -7   1        135.54        140.78         5.65 o                         
   1  -7   1        130.24        145.64         8.83 o                         
   2  -7   1         11.08          5.98         4.40 o                         
   3  -7   1        207.75        213.03         6.41 o                         
   4  -7   1        933.71        988.65        19.82 o                         
   5  -7   1        374.10        401.55        18.74 o                         
   6  -7   1        228.05        242.29         9.57 o                         
   7  -7   1          8.71          6.01        12.46 o                         
   8  -7   1         17.17          2.03        13.48 o                         
  -5  -6   1          3.51          1.29        10.79 o                         
  -4  -6   1         59.45         76.55        12.39 o                         
  -3  -6   1        137.59        152.47        12.38 o                         
  -2  -6   1        139.79        125.44        10.42 o                         
  -1  -6   1        414.68        401.25         7.04 o                         
   0  -6   1          8.14          4.01         3.59 o                         
   1  -6   1         11.49         11.77         4.15 o                         
   2  -6   1         14.28         20.26         6.14 o                         
   3  -6   1         67.09         73.12         4.41 o                         
   4  -6   1        425.68        432.07         7.27 o                         
   5  -6   1        412.16        412.91         9.90 o                         
   6  -6   1         90.20         72.08        12.16 o                         
   7  -6   1         72.63         75.83        13.18 o                         
   8  -6   1          8.26         -0.10        12.71 o                         
  -6  -5   1          0.18        -10.15        11.36 o                         
  -5  -5   1          0.62         -0.86        11.10 o                         
  -4  -5   1        128.65        128.03        11.84 o                         
  -3  -5   1         95.38         99.66        10.49 o                         
  -2  -5   1        222.05        220.22        11.54 o                         
  -1  -5   1       1476.39       1523.86        27.69 o                         
   0  -5   1          4.99          6.31         2.96 o                         
   1  -5   1         16.59         23.57         3.39 o                         
   2  -5   1         81.56         71.27         3.72 o                         
   3  -5   1        900.41        856.05         8.61 o                         
   4  -5   1         12.00         18.01         2.92 o                         
   5  -5   1        149.13        142.09         4.69 o                         
   6  -5   1        128.07        131.78        11.97 o                         
   7  -5   1          0.99         15.48        11.94 o                         
   8  -5   1          9.23         15.93        13.62 o                         
  -6  -4   1          7.14          6.57         9.94 o                         
  -5  -4   1         53.30         29.05        10.62 o                         
  -4  -4   1        235.19        238.01        12.50 o                         
  -3  -4   1        418.39        405.98        13.15 o                         
  -2  -4   1        301.50        303.15         8.42 o                         
  -1  -4   1         60.96         44.52         3.60 o                         
   0  -4   1       1264.49       1403.91         8.98 o                         
   1  -4   1        221.12        237.20         4.74 o                         
   2  -4   1        687.52        653.60         8.25 o                         
   3  -4   1        330.32        339.57         6.47 o                         
   4  -4   1        602.29        589.24         8.33 o                         
   5  -4   1        345.43        351.49         7.23 o                         
   6  -4   1         26.76         23.75         7.08 o                         
   7  -4   1         37.13         32.65        12.00 o                         
   8  -4   1          9.90          2.15        13.05 o                         
  -7  -3   1         14.35          8.64        10.52 o                         
  -6  -3   1         34.59         14.95        10.16 o                         
  -5  -3   1        413.38        423.85        15.37 o                         
  -4  -3   1        276.33        226.35        11.24 o                         
  -3  -3   1       1617.57       1604.40        20.83 o                         
  -2  -3   1       2351.22       2252.63        14.11 o                         
  -1  -3   1        782.55        805.29        20.56 o                         
   0  -3   1        100.91        107.70         4.13 o                         
   2  -3   1         97.17         83.75         3.31 o                         
   3  -3   1         44.83         66.44         8.38 o                         
   4  -3   1        439.42        419.17         6.88 o                         
   5  -3   1        286.43        285.55        10.71 o                         
   6  -3   1        125.88        134.13         5.26 o                         
   7  -3   1        101.10        107.23         7.72 o                         
   8  -3   1         14.56         14.74         7.36 o                         
   9  -3   1          8.35          0.78        10.50 o                         
  -7  -2   1          2.05          4.10         7.02 o                         
  -6  -2   1          0.51          2.37         9.41 o                         
  -5  -2   1         10.32         17.43         8.19 o                         
  -4  -2   1        575.04        583.70        13.66 o                         
  -3  -2   1       1410.21       1354.89         9.82 o                         
  -2  -2   1       2579.38       2646.82        18.17 o                         
  -1  -2   1      11270.64      11630.57        22.47 o                         
   0  -2   1       2706.24       2958.34        10.75 o                         
   1  -2   1         15.70         22.26         1.97 o                         
   2  -2   1        510.22        429.96         4.82 o                         
   3  -2   1        193.97        172.08         3.31 o                         
   4  -2   1         42.53         51.53         2.56 o                         
   5  -2   1        169.24        169.68         3.94 o                         
   6  -2   1         75.89         76.97         5.01 o                         
   7  -2   1         21.18         22.17         5.42 o                         
   8  -2   1          0.48          0.50        10.47 o                         
  -8  -1   1          9.93         14.58         8.50 o                         
  -7  -1   1          0.98         10.34         8.06 o                         
  -6  -1   1          0.64          0.01         5.91 o                         
  -5  -1   1         46.25         49.40         7.72 o                         
  -4  -1   1        543.90        566.00         7.03 o                         
  -3  -1   1       1478.87       1469.73         9.50 o                         
  -2  -1   1       3794.49       3813.83        12.78 o                         
  -1  -1   1      12690.89      13385.31       127.49 o                         
   1  -1   1        809.72        793.65         6.77 o                         
   2  -1   1        174.16        161.01         3.29 o                         
   3  -1   1       1147.11       1121.49        10.21 o                         
   4  -1   1        616.61        654.28         5.95 o                         
   5  -1   1         79.49         78.98         4.59 o                         
   6  -1   1         44.14         46.16         5.66 o                         
   7  -1   1          1.87          4.55         6.46 o                         
   8  -1   1          0.07         -2.45         7.43 o                         
  -8   0   1         21.33         16.12        10.10 o                         
  -7   0   1          0.19          0.46         5.01 o                         
  -6   0   1          1.31          5.12         5.06 o                         
  -5   0   1          0.53          2.87         4.28 o                         
  -4   0   1        312.28        314.63         4.18 o                         
  -3   0   1       2548.33       2513.77        10.20 o                         
  -2   0   1        870.20        949.46         5.24 o                         
  -1   0   1        407.12        391.64         5.76 o                         
   1   0   1       2514.73       2685.42        28.14 o                         
   2   0   1        333.78        312.42         4.18 o                         
   3   0   1       1685.96       1647.97        11.42 o                         
   4   0   1        370.94        381.57        10.06 o                         
   5   0   1        542.26        555.26        13.58 o                         
   6   0   1         66.27         71.25         6.49 o                         
   7   0   1          0.16         14.00        19.87 o                         
   8   0   1          3.74         -1.99         7.94 o                         
  -8   1   1         29.45         42.39        11.65 o                         
  -7   1   1          6.00          4.23         5.87 o                         
  -6   1   1          4.76          6.45         4.27 o                         
  -5   1   1          9.58         11.49         2.71 o                         
  -4   1   1        388.50        403.81         4.51 o                         
  -3   1   1        792.00        696.63         3.81 o                         
  -2   1   1       6377.82       6458.60        10.81 o                         
  -1   1   1        359.96        363.42         4.53 o                         
   1   1   1       1525.70       1637.08        11.45 o                         
   2   1   1        305.75        341.25         4.27 o                         
   3   1   1        461.18        436.35         4.56 o                         
   4   1   1        389.60        398.96        11.49 o                         
   5   1   1        279.33        280.88        11.89 o                         
   6   1   1         20.10         43.24         9.24 o                         
   7   1   1          0.38         -1.04         8.30 o                         
  -8   2   1         27.01         21.11         8.13 o                         
  -7   2   1         90.54        102.33         7.49 o                         
  -6   2   1         15.30         13.42         3.24 o                         
  -5   2   1         30.08         30.37         2.90 o                         
  -4   2   1        569.21        566.27         5.05 o                         
  -3   2   1       2467.55       2532.78         8.92 o                         
  -2   2   1       6027.78       6070.48        25.65 o                         
  -1   2   1         17.01         15.68         1.74 o                         
   0   2   1         79.93         78.75         2.32 o                         
   1   2   1        359.14        380.42        10.50 o                         
   2   2   1        387.58        390.79        10.96 o                         
   3   2   1        174.16        164.79         6.52 o                         
   4   2   1        260.07        264.84        11.12 o                         
   5   2   1         11.92         16.97         8.93 o                         
   6   2   1         32.02         44.99        10.50 o                         
   7   2   1          4.09         -4.69         8.19 o                         
  -8   3   1          9.62         18.67        12.36 o                         
  -7   3   1          8.46          8.50         6.66 o                         
  -6   3   1         54.28         53.45         5.44 o                         
  -5   3   1          1.22          0.88         2.83 o                         
  -4   3   1        468.96        438.26         5.98 o                         
  -3   3   1       2196.00       2227.66        10.85 o                         
  -2   3   1       5540.04       5551.28        22.96 o                         
  -1   3   1        310.42        287.15         4.02 o                         
   0   3   1       2071.34       2041.26        15.06 o                         
   1   3   1       2707.60       3020.59        14.71 o                         
   2   3   1         89.96         75.40         3.91 o                         
   3   3   1        370.81        353.96        11.62 o                         
   4   3   1        239.51        247.11        11.81 o                         
   5   3   1         20.77         35.20         9.92 o                         
   6   3   1          7.34         19.02        10.10 o                         
  -9   4   1          0.65          6.41        12.69 o                         
  -8   4   1          4.28          4.59        12.22 o                         
  -7   4   1         10.41         16.60         6.07 o                         
  -6   4   1         14.78         14.88         5.45 o                         
  -5   4   1          9.71         12.02         3.51 o                         
  -4   4   1       1681.58       1740.60         8.44 o                         
  -3   4   1         11.54         14.96         1.79 o                         
  -2   4   1       3347.52       3481.92        39.81 o                         
  -1   4   1       2017.05       2082.72        10.19 o                         
   0   4   1         10.83          7.28         1.68 o                         
   1   4   1        213.00        238.92         7.90 o                         
   2   4   1       1098.21       1162.04        23.86 o                         
   3   4   1        585.23        588.78        15.15 o                         
   4   4   1        134.98        151.15        11.40 o                         
   5   4   1         32.34         21.98        10.62 o                         
   6   4   1          4.34         16.26        11.75 o                         
  -9   5   1          1.76         13.84        13.29 o                         
  -8   5   1         39.76         54.94        13.21 o                         
  -7   5   1         25.21         11.43        11.20 o                         
  -6   5   1         86.47         64.55        10.69 o                         
  -5   5   1         78.83         77.33         6.08 o                         
  -4   5   1        466.42        429.35        11.75 o                         
  -3   5   1       2811.56       2976.62        26.66 o                         
  -2   5   1        445.47        422.36         9.94 o                         
  -1   5   1       1224.92       1194.56         8.99 o                         
   0   5   1         37.37         30.41         2.20 o                         
   1   5   1         14.51         18.07         4.11 o                         
   2   5   1        257.77        231.52         9.58 o                         
   3   5   1        125.43        123.19        10.49 o                         
   4   5   1        113.88        110.39        12.10 o                         
   5   5   1        102.89        111.24        13.67 o                         
  -9   6   1          1.51          0.19        14.01 o                         
  -8   6   1          0.29         -8.24        12.71 o                         
  -7   6   1         57.01         66.13        12.27 o                         
  -6   6   1        110.84         87.34        11.95 o                         
  -5   6   1        511.28        485.82        10.43 o                         
  -4   6   1        612.46        605.63        14.58 o                         
  -3   6   1        863.99        849.10        16.85 o                         
  -2   6   1        877.61        885.97        16.28 o                         
  -1   6   1        757.79        737.78         8.22 o                         
   0   6   1          1.07          2.13         3.66 o                         
   1   6   1         34.68         28.17         4.28 o                         
   2   6   1        110.43        117.82        10.03 o                         
   3   6   1         35.98         40.75        10.03 o                         
   4   6   1         32.90         36.48        11.55 o                         
   5   6   1          2.63        -11.80        13.41 o                         
  -8   7   1          0.13         -4.24        13.40 o                         
  -7   7   1          0.59         12.09        11.95 o                         
  -6   7   1          9.40          8.06         6.86 o                         
  -5   7   1         59.85         62.82         9.56 o                         
  -4   7   1         91.58         79.08         9.66 o                         
  -3   7   1        711.63        748.13        17.64 o                         
  -2   7   1        343.83        322.67        13.26 o                         
  -1   7   1        209.56        208.83         5.84 o                         
   0   7   1         17.06         18.75         4.52 o                         
   1   7   1         17.71         17.41         4.91 o                         
   2   7   1        221.73        194.36         9.62 o                         
   3   7   1         23.92         28.80        11.16 o                         
   4   7   1          8.67         -0.49        12.54 o                         
  -8   8   1          0.46         -6.49        13.64 o                         
  -7   8   1          5.22         -2.19        12.34 o                         
  -6   8   1         13.37         20.30         7.78 o                         
  -5   8   1          6.01          1.42        10.03 o                         
  -4   8   1         16.75         15.69        10.19 o                         
  -3   8   1        220.04        204.79        12.88 o                         
  -2   8   1         83.18         87.34        10.79 o                         
  -1   8   1        170.42        172.76        12.55 o                         
   0   8   1         13.91          9.82         4.88 o                         
   1   8   1         77.04         59.49         5.72 o                         
   2   8   1         26.68         32.68         7.69 o                         
   3   8   1         38.84         23.46         8.14 o                         
  -8   9   1          9.50          3.47        14.38 o                         
  -7   9   1          0.32         -8.96        13.18 o                         
  -6   9   1         51.70         37.85        11.82 o                         
  -5   9   1          0.85          6.41        10.57 o                         
  -4   9   1         32.82         32.08        12.00 o                         
  -3   9   1         52.76         85.41        12.06 o                         
  -2   9   1        146.28        161.34        13.67 o                         
  -1   9   1         38.96         49.99        10.80 o                         
   0   9   1          0.33         -2.73         7.10 o                         
   1   9   1         16.11         17.47         7.32 o                         
   2   9   1         22.09         25.52         7.97 o                         
  -7  10   1          2.26         -0.02         9.67 o                         
  -6  10   1          1.45          0.38        11.12 o                         
  -5  10   1         29.75         17.67        12.75 o                         
  -4  10   1        103.98        117.44        14.25 o                         
  -3  10   1         67.75         79.35        13.33 o                         
  -2  10   1         85.54         85.05        13.46 o                         
  -1  10   1          9.47          6.54        11.44 o                         
   0  10   1          4.31         10.30         7.47 o                         
   1  10   1          1.45         21.05        12.60 o                         
  -7  11   1          3.33         12.81        14.42 o                         
  -6  11   1          3.33         11.24        14.53 o                         
  -5  11   1          0.66         -3.74        14.13 o                         
  -4  11   1         33.29         41.76        12.88 o                         
  -3  11   1         40.24         38.65        14.15 o                         
  -2  11   1         71.05         74.44        12.95 o                         
  -1  11   1          0.67          6.07        12.25 o                         
   0  11   1          0.95        -11.91        11.91 o                         
   1 -12   2          2.03         17.42        13.62 o                         
   2 -12   2          1.49          9.22        12.40 o                         
   3 -12   2         28.53         20.35        15.77 o                         
   4 -12   2         26.58         32.09        13.41 o                         
   5 -12   2          2.71         -1.67        14.27 o                         
  -1 -11   2         12.25         10.57        11.63 o                         
   0 -11   2          0.32         -6.48        10.63 o                         
   1 -11   2          5.69         -0.64        13.21 o                         
   2 -11   2          3.97         -3.84        12.56 o                         
   3 -11   2          5.73        -11.89        13.56 o                         
   4 -11   2          8.51          6.92        13.52 o                         
   5 -11   2          9.00         -4.12        13.70 o                         
   6 -11   2          0.21         -3.87        12.36 o                         
   7 -11   2         13.14          4.54        13.80 o                         
  -2 -10   2         19.29         16.33        18.96 o                         
  -1 -10   2         15.53         10.90         9.56 o                         
   0 -10   2          1.70         -2.68         7.21 o                         
   1 -10   2         78.33         88.17        14.96 o                         
   2 -10   2         31.21         35.37        12.71 o                         
   3 -10   2        220.90        215.50        15.18 o                         
   4 -10   2         10.41         14.02        12.58 o                         
   5 -10   2         18.88          6.79        11.37 o                         
   6 -10   2         26.67         21.33         9.22 o                         
   7 -10   2         10.90          0.72         9.03 o                         
  -3  -9   2         16.35          9.90         8.63 o                         
  -2  -9   2         26.76         17.62         7.66 o                         
  -1  -9   2          1.11          1.66         6.95 o                         
   0  -9   2          0.44          3.75         5.48 o                         
   1  -9   2         75.59         77.26         7.31 o                         
   2  -9   2        542.16        579.35        11.85 o                         
   3  -9   2        405.31        388.84        16.55 o                         
   4  -9   2        318.79        326.29        16.57 o                         
   5  -9   2          5.12          3.57        11.11 o                         
   6  -9   2          0.17         -8.00         8.10 o                         
   7  -9   2          4.27         -0.68        13.21 o                         
   8  -9   2          2.09         -0.71        13.93 o                         
  -4  -8   2         33.48         34.46         9.57 o                         
  -3  -8   2         22.09         30.84         8.39 o                         
  -2  -8   2          3.29         -0.16         7.00 o                         
  -1  -8   2         26.38         16.45         5.00 o                         
   0  -8   2         56.10         57.36         5.60 o                         
   1  -8   2        208.92        190.94         7.95 o                         
   2  -8   2        308.04        337.65         9.27 o                         
   3  -8   2        881.74        900.20        20.75 o                         
   4  -8   2        339.55        342.66        15.02 o                         
   5  -8   2         27.45         15.10        10.01 o                         
   6  -8   2          0.03         -0.46         7.46 o                         
   7  -8   2         36.64         44.70        13.55 o                         
   8  -8   2          1.45        -14.28        14.28 o                         
  -4  -7   2          2.10          1.31        10.72 o                         
  -3  -7   2         42.03         36.69        10.75 o                         
  -2  -7   2         43.78         44.55         7.04 o                         
  -1  -7   2          0.85          0.35         4.44 o                         
   0  -7   2         20.98         21.93         4.54 o                         
   1  -7   2        145.12        142.40         6.43 o                         
   2  -7   2        794.33        776.08        17.94 o                         
   3  -7   2        801.25        855.72        11.12 o                         
   4  -7   2         54.77         51.09         9.93 o                         
   5  -7   2          6.69          3.14         6.31 o                         
   6  -7   2          7.41          6.37         6.67 o                         
   7  -7   2         30.87         38.11        12.92 o                         
   8  -7   2         28.35         23.81        14.89 o                         
  -5  -6   2         13.36         23.63        12.82 o                         
  -4  -6   2        110.22        134.25        13.04 o                         
  -3  -6   2         65.70         64.32        10.68 o                         
  -2  -6   2         30.53         35.39         8.65 o                         
  -1  -6   2         14.63         11.98         3.88 o                         
   0  -6   2          6.53          2.89         3.60 o                         
   1  -6   2        279.76        259.44         6.70 o                         
   2  -6   2       1232.61       1249.32        11.98 o                         
   3  -6   2         59.93         56.87         4.30 o                         
   4  -6   2       1190.30       1181.90        14.61 o                         
   5  -6   2          2.21          6.73         9.88 o                         
   6  -6   2         11.53         12.80        10.27 o                         
   7  -6   2          4.81         -5.20        12.05 o                         
   8  -6   2         21.10         37.69        14.14 o                         
  -6  -5   2         13.56         18.01        11.43 o                         
  -5  -5   2         37.00         58.77        11.20 o                         
  -4  -5   2        146.58        147.78        12.32 o                         
  -3  -5   2        172.21        175.59        11.25 o                         
  -2  -5   2        144.42        143.06         6.82 o                         
  -1  -5   2        170.31        206.26         5.02 o                         
   0  -5   2        941.65        944.19         8.47 o                         
   1  -5   2        135.56        117.54         5.77 o                         
   2  -5   2       1964.23       2007.51        16.97 o                         
   3  -5   2        203.83        189.10         6.10 o                         
   4  -5   2        222.06        189.65         5.60 o                         
   5  -5   2        129.30        131.81         5.82 o                         
   6  -5   2          0.21         -0.69        10.86 o                         
   7  -5   2          0.46         -4.73        11.29 o                         
   8  -5   2          7.68          2.49        12.86 o                         
  -6  -4   2         21.69         14.22        10.37 o                         
  -5  -4   2         10.43         21.86         9.53 o                         
  -4  -4   2        437.12        416.98        14.86 o                         
  -3  -4   2        473.57        480.70        13.50 o                         
  -2  -4   2        906.90        938.20        24.10 o                         
  -1  -4   2         86.12         96.68         4.20 o                         
   1  -4   2       1576.81       1590.04        14.40 o                         
   2  -4   2        628.05        573.40         8.51 o                         
   3  -4   2        913.13        813.72         9.75 o                         
   4  -4   2        191.85        172.64         5.44 o                         
   5  -4   2         12.82          9.75         4.37 o                         
   6  -4   2          0.71         -1.05         5.29 o                         
   7  -4   2         51.27         59.57        12.50 o                         
   8  -4   2          4.14          7.17        12.74 o                         
  -7  -3   2          0.34         -1.62        10.55 o                         
  -6  -3   2        118.64        121.02        12.22 o                         
  -5  -3   2        223.15        204.41        12.22 o                         
  -4  -3   2        120.33         99.23         9.16 o                         
  -3  -3   2        638.85        634.39        13.84 o                         
  -2  -3   2        154.49        148.85         5.18 o                         
  -1  -3   2       1497.44       1699.78        10.68 o                         
   1  -3   2        385.18        353.55         6.04 o                         
   2  -3   2        866.29        833.79         9.24 o                         
   3  -3   2       1686.35       1711.49        16.16 o                         
   4  -3   2        433.04        421.03        20.07 o                         
   5  -3   2         54.98         49.92         3.95 o                         
   6  -3   2         16.72         21.95         4.45 o                         
   7  -3   2         90.03         91.56         5.83 o                         
   8  -3   2         45.69         64.31         8.62 o                         
  -8  -2   2          3.32          8.42        11.64 o                         
  -7  -2   2         14.48         14.47         7.47 o                         
  -6  -2   2         59.18         61.76         9.57 o                         
  -5  -2   2        307.39        303.00        12.01 o                         
  -4  -2   2        482.10        446.31        15.23 o                         
  -3  -2   2        236.22        235.34         4.96 o                         
  -2  -2   2        325.60        351.35         4.24 o                         
  -1  -2   2        611.25        611.54         9.05 o                         
   0  -2   2       3311.96       3500.96        11.41 o                         
   2  -2   2        870.60        912.56         8.40 o                         
   3  -2   2       4660.74       4897.63        37.65 o                         
   4  -2   2        114.80        112.52         3.75 o                         
   5  -2   2        227.77        232.56         5.64 o                         
   6  -2   2          6.38          7.03         4.42 o                         
   7  -2   2         20.32         20.47         5.50 o                         
   8  -2   2         24.28         27.33         7.14 o                         
  -8  -1   2          0.68         14.16         8.15 o                         
  -7  -1   2          0.70          3.19         6.82 o                         
  -6  -1   2          2.20          5.06         5.72 o                         
  -5  -1   2        233.93        244.60        10.23 o                         
  -4  -1   2        840.10        859.16        11.07 o                         
  -3  -1   2        323.58        302.08         5.00 o                         
  -2  -1   2        387.94        375.64         4.64 o                         
  -1  -1   2       5152.92       5561.38        20.75 o                         
   0  -1   2       1290.42       1395.02         8.34 o                         
   1  -1   2       8827.45       8973.61        48.06 o                         
   2  -1   2       1558.21       1597.25        15.75 o                         
   3  -1   2        471.59        470.26         5.26 o                         
   4  -1   2       1208.01       1197.33         9.75 o                         
   5  -1   2          1.21          5.07         3.92 o                         
   6  -1   2         29.86         26.50         5.64 o                         
   7  -1   2          0.54          1.57         6.24 o                         
   8  -1   2          2.84          7.64         7.58 o                         
  -8   0   2          5.44          6.65        11.24 o                         
  -7   0   2         23.84         30.18         6.40 o                         
  -6   0   2         11.74         12.32         5.24 o                         
  -5   0   2        458.47        475.43         6.48 o                         
  -4   0   2         12.18         19.61         2.41 o                         
  -3   0   2       2366.97       2422.17         8.80 o                         
  -2   0   2          6.93         11.03         1.28 o                         
  -1   0   2       2414.53       2461.40        30.55 o                         
   0   0   2        982.40       1002.58         6.77 o                         
   1   0   2       1092.14       1112.40         9.58 o                         
   2   0   2       1139.53       1183.12        23.71 o                         
   3   0   2        963.50        982.11        13.55 o                         
   4   0   2        241.75        251.82         9.61 o                         
   5   0   2          0.13          3.70         7.37 o                         
   6   0   2         18.89         17.41         5.94 o                         
   7   0   2          6.81          9.09         6.78 o                         
   8   0   2          2.93          4.18         7.68 o                         
  -8   1   2         37.58         40.09        11.21 o                         
  -7   1   2         64.85         67.70        10.30 o                         
  -6   1   2        155.55        158.89         6.31 o                         
  -5   1   2        746.89        751.90         6.70 o                         
  -4   1   2       1105.48       1133.87         9.71 o                         
  -3   1   2         10.48         14.22         1.22 o                         
  -2   1   2        102.74        121.82         2.43 o                         
  -1   1   2         34.15         35.15         8.41 o                         
   0   1   2        288.31        286.27         3.73 o                         
   1   1   2       1093.49       1222.66         7.46 o                         
   2   1   2       1162.58       1130.86        13.03 o                         
   3   1   2        397.80        395.85        10.28 o                         
   4   1   2          2.21          3.09         6.63 o                         
   5   1   2        229.75        260.39        12.15 o                         
   6   1   2         47.01         38.14        10.35 o                         
   7   1   2          1.79          0.37         7.61 o                         
  -8   2   2          3.10         -5.43         7.71 o                         
  -7   2   2         33.68         32.83         7.18 o                         
  -6   2   2        171.01        172.87         5.59 o                         
  -5   2   2        747.28        774.57         9.35 o                         
  -4   2   2       1701.27       1724.22         9.85 o                         
  -3   2   2        582.80        599.53         4.02 o                         
  -2   2   2        140.35        150.50         3.33 o                         
  -1   2   2        984.67       1099.94        14.89 o                         
   0   2   2       2476.75       2677.58         8.96 o                         
   1   2   2        114.27        108.09         3.32 o                         
   2   2   2       1670.25       1730.06        18.97 o                         
   3   2   2        822.37        845.70        11.41 o                         
   4   2   2         48.52         63.67         8.60 o                         
   5   2   2        114.08         96.92        10.28 o                         
   6   2   2         72.81         77.03        11.01 o                         
   7   2   2          0.31          9.75        13.50 o                         
  -9   3   2          0.24          9.84        12.85 o                         
  -8   3   2          2.67          6.18        11.40 o                         
  -7   3   2         71.05         80.51        13.12 o                         
  -6   3   2        250.29        253.72        11.42 o                         
  -5   3   2        209.04        201.47        10.15 o                         
  -4   3   2       1271.64       1297.47         8.55 o                         
  -3   3   2        670.86        749.24        10.22 o                         
  -2   3   2        216.46        199.25         4.43 o                         
  -1   3   2         10.25         11.61         1.39 o                         
   0   3   2        719.07        723.21         6.29 o                         
   1   3   2       4149.14       4392.46        18.41 o                         
   2   3   2        131.46        111.38         5.78 o                         
   3   3   2        473.11        497.63        13.31 o                         
   4   3   2        132.49        150.58        11.05 o                         
   5   3   2          0.65          4.67         9.77 o                         
   6   3   2          9.99          8.06        10.82 o                         
  -9   4   2          1.71         18.10        12.31 o                         
  -8   4   2          1.14         -1.27        11.45 o                         
  -7   4   2        233.25        227.27         8.80 o                         
  -6   4   2        445.09        447.20         9.85 o                         
  -5   4   2       1120.14       1149.28        12.99 o                         
  -4   4   2        680.52        678.58        11.65 o                         
  -3   4   2         87.16         66.78        17.14 o                         
  -2   4   2        361.34        398.55         7.15 o                         
  -1   4   2        224.15        234.08         4.63 o                         
   0   4   2         55.39         59.31         2.39 o                         
   1   4   2        759.48        733.47        21.78 o                         
   2   4   2        419.42        431.38         7.73 o                         
   3   4   2         61.98         75.72         9.22 o                         
   4   4   2         17.32         19.48         9.01 o                         
   5   4   2          0.26          0.14        10.56 o                         
   6   4   2          1.61          4.96        12.48 o                         
  -9   5   2          6.70         -4.64        13.66 o                         
  -8   5   2          2.28         -2.62        11.22 o                         
  -7   5   2          9.99          8.52         6.62 o                         
  -6   5   2        597.75        630.94        11.72 o                         
  -5   5   2        539.21        523.27         7.93 o                         
  -4   5   2        918.15        924.42        11.08 o                         
  -3   5   2         64.28         65.05         7.31 o                         
  -2   5   2        189.66        229.20         5.45 o                         
  -1   5   2       1352.03       1378.35         9.72 o                         
   0   5   2        516.26        539.73         5.56 o                         
   1   5   2        332.48        291.09         7.04 o                         
   2   5   2        236.64        245.31         7.08 o                         
   3   5   2          1.25          2.08         8.58 o                         
   4   5   2          0.74          7.45        10.40 o                         
   5   5   2          0.30          2.90        11.13 o                         
  -9   6   2          0.71         -0.11        13.83 o                         
  -8   6   2          0.60         -0.46        12.38 o                         
  -7   6   2          5.69          1.87        11.10 o                         
  -6   6   2         13.81         18.71        10.74 o                         
  -5   6   2         58.39         61.17         6.43 o                         
  -4   6   2        330.78        356.18        12.39 o                         
  -3   6   2        314.17        317.52        11.96 o                         
  -2   6   2         25.95         23.73         7.55 o                         
  -1   6   2       1052.80       1073.88        12.59 o                         
   0   6   2       1036.83       1044.41        11.40 o                         
   1   6   2        301.69        318.63         6.93 o                         
   2   6   2        246.49        246.16        12.31 o                         
   3   6   2          5.09         12.05         9.52 o                         
   4   6   2          0.21         -6.23        11.11 o                         
  -8   7   2          0.12         10.46        13.12 o                         
  -7   7   2         24.26         26.58        12.74 o                         
  -6   7   2         59.08         59.94         7.65 o                         
  -5   7   2          5.20          4.29         8.71 o                         
  -4   7   2        101.57        136.24        10.49 o                         
  -3   7   2         19.01         22.21         9.09 o                         
  -2   7   2        224.25        251.03        12.61 o                         
  -1   7   2        196.77        198.12         5.74 o                         
   0   7   2        541.89        531.81         8.64 o                         
   1   7   2        185.25        189.35         7.23 o                         
   2   7   2         72.86         77.87        10.68 o                         
   3   7   2         40.69         42.10        11.40 o                         
   4   7   2          1.68         -7.06        11.13 o                         
  -8   8   2          0.06          7.12        13.87 o                         
  -7   8   2         20.07         12.40        12.76 o                         
  -6   8   2         58.32         66.26         8.50 o                         
  -5   8   2        228.02        265.07        14.33 o                         
  -4   8   2        131.95        148.70        11.98 o                         
  -3   8   2        305.65        314.09        15.00 o                         
  -2   8   2        751.04        733.47        19.06 o                         
  -1   8   2         67.03         64.20        10.67 o                         
   0   8   2        139.18        131.01         6.25 o                         
   1   8   2        102.33        114.60         6.51 o                         
   2   8   2         30.39         33.82         8.07 o                         
   3   8   2         22.90         15.57         8.43 o                         
  -8   9   2          4.92         27.51        14.69 o                         
  -7   9   2          1.66         19.40        13.17 o                         
  -6   9   2         50.45         59.03        11.89 o                         
  -5   9   2        135.81        172.44        13.92 o                         
  -4   9   2        126.61        142.92        12.97 o                         
  -3   9   2         72.30         80.79        12.79 o                         
  -2   9   2          6.29         12.89        10.64 o                         
  -1   9   2        102.00         89.58        12.64 o                         
   0   9   2        146.97        139.79         8.86 o                         
   1   9   2         28.07         39.05         8.00 o                         
   2   9   2          6.33          5.46         7.78 o                         
  -7  10   2         14.00         13.73        14.36 o                         
  -6  10   2          1.39          6.71        11.69 o                         
  -5  10   2         99.07         93.11        13.31 o                         
  -4  10   2         25.18         25.87        13.09 o                         
  -3  10   2         12.08         21.46        11.72 o                         
  -2  10   2         16.08         13.67        12.75 o                         
  -1  10   2         60.37         45.97        11.76 o                         
   0  10   2         32.52         29.30         7.88 o                         
  -7  11   2          3.80         22.32        13.53 o                         
  -6  11   2         18.47         34.77        14.51 o                         
  -5  11   2         64.95         86.24        14.83 o                         
  -4  11   2          7.63          8.09        11.95 o                         
  -3  11   2          0.17         -6.58        13.34 o                         
  -2  11   2          0.11          4.89        11.37 o                         
  -1  11   2         40.68         32.73        13.12 o                         
   0  11   2         15.69         29.92        13.20 o                         
   1 -12   3         26.99         13.10        14.78 o                         
   2 -12   3          3.02          0.80        14.24 o                         
   3 -12   3          0.33         21.29        13.05 o                         
   4 -12   3          1.52         15.22        15.77 o                         
   5 -12   3          0.75         -4.19        13.86 o                         
  -1 -11   3         12.87         21.34         9.05 o                         
   0 -11   3         54.59         52.19         8.63 o                         
   1 -11   3        100.09         92.74        14.49 o                         
   2 -11   3         82.19         73.58        14.31 o                         
   3 -11   3        104.29         82.59        14.44 o                         
   4 -11   3         19.47         22.78        14.36 o                         
   5 -11   3         12.24         14.45        12.34 o                         
   6 -11   3         15.98          6.35        10.34 o                         
   7 -11   3          0.88        -10.77        12.89 o                         
  -2 -10   3         21.35         21.52         8.05 o                         
  -1 -10   3         16.58         20.89         7.24 o                         
   0 -10   3        135.09        116.88         8.93 o                         
   1 -10   3        224.86        235.85        10.20 o                         
   2 -10   3        122.24        113.23        13.44 o                         
   3 -10   3         12.81         -0.83        12.54 o                         
   4 -10   3         59.87         46.26        13.17 o                         
   5 -10   3         23.26         34.18        12.13 o                         
   6 -10   3         10.07         19.27         9.32 o                         
   7 -10   3          3.36         -2.08         9.42 o                         
  -3  -9   3          0.03          2.32         8.40 o                         
  -2  -9   3          0.57         -1.28         7.62 o                         
  -1  -9   3        433.37        464.15        34.96 o                         
   0  -9   3         22.17         22.32         5.52 o                         
   1  -9   3        404.72        407.25        10.96 o                         
   2  -9   3         86.23         88.85         7.71 o                         
   3  -9   3          0.61         -1.41        11.12 o                         
   4  -9   3         56.65         59.30        12.13 o                         
   5  -9   3          2.36          5.28        10.63 o                         
   6  -9   3         21.80         35.02         8.46 o                         
   7  -9   3          1.56          5.35        13.31 o                         
  -4  -8   3         24.79         29.60         8.63 o                         
  -3  -8   3         11.58         12.51         7.36 o                         
  -2  -8   3          1.04         -1.70         7.05 o                         
  -1  -8   3         85.82         90.00         6.02 o                         
   0  -8   3        528.49        531.25        20.73 o                         
   1  -8   3        355.12        377.81         9.71 o                         
   2  -8   3        125.74        116.11         6.94 o                         
   3  -8   3          8.02          6.90         5.49 o                         
   4  -8   3         97.33        116.68        12.18 o                         
   5  -8   3          5.75          3.90         7.32 o                         
   6  -8   3         35.40         50.88         7.83 o                         
   7  -8   3         57.74         67.44        14.16 o                         
   8  -8   3          9.56         20.38        14.29 o                         
  -4  -7   3          2.46         -0.16        11.85 o                         
  -3  -7   3          3.61          5.45        10.19 o                         
  -2  -7   3         27.18         25.32         6.54 o                         
  -1  -7   3        207.15        207.12         6.30 o                         
   0  -7   3        318.57        305.62        10.29 o                         
   1  -7   3        551.16        570.15        10.02 o                         
   2  -7   3        156.87        186.44         6.80 o                         
   3  -7   3         69.89         70.37         5.40 o                         
   4  -7   3        233.31        239.14         8.57 o                         
   5  -7   3          0.69         -2.02        10.30 o                         
   6  -7   3         13.86          4.73        11.11 o                         
   7  -7   3          0.40         -5.43        11.88 o                         
   8  -7   3         32.12         31.96        14.36 o                         
  -5  -6   3         20.41         24.45        12.85 o                         
  -4  -6   3         71.99         61.57        11.37 o                         
  -3  -6   3         27.95         14.90         9.48 o                         
  -2  -6   3         42.58         46.86         9.48 o                         
  -1  -6   3        583.80        594.13        10.44 o                         
   0  -6   3       1067.03       1063.73         9.93 o                         
   1  -6   3        500.34        488.53         8.39 o                         
   2  -6   3         14.56         14.44         4.93 o                         
   3  -6   3         48.43         51.47         5.54 o                         
   4  -6   3         62.32         58.66         4.77 o                         
   5  -6   3        361.88        397.80         8.65 o                         
   6  -6   3          1.64          3.54        10.44 o                         
   7  -6   3         11.89          3.03        12.24 o                         
   8  -6   3          0.16         -0.45        13.08 o                         
  -6  -5   3         13.48         10.31        10.78 o                         
  -5  -5   3          3.10          2.61        10.35 o                         
  -4  -5   3        142.04        128.00        11.62 o                         
  -3  -5   3         52.41         29.69         9.23 o                         
  -2  -5   3         23.08         20.87         4.42 o                         
  -1  -5   3        127.19        110.21         4.29 o                         
   0  -5   3       2390.05       2461.31        15.41 o                         
   1  -5   3       2333.07       2393.56        20.61 o                         
   2  -5   3        271.36        266.96         7.34 o                         
   3  -5   3         61.21         55.01         4.91 o                         
   4  -5   3         79.55         84.16         5.02 o                         
   5  -5   3        309.55        327.97         8.03 o                         
   6  -5   3        112.78        112.92         6.76 o                         
   7  -5   3         44.92         42.32        12.38 o                         
   8  -5   3          3.07         15.31        13.42 o                         
  -7  -4   3         22.28         18.01        12.03 o                         
  -6  -4   3         43.22         37.12        10.84 o                         
  -5  -4   3         98.02         97.04        11.45 o                         
  -4  -4   3        284.81        260.60        12.92 o                         
  -3  -4   3         15.89          6.50         7.52 o                         
  -2  -4   3        419.65        409.60         6.88 o                         
  -1  -4   3        669.69        656.80         9.76 o                         
   0  -4   3       1413.18       1482.52        27.15 o                         
   1  -4   3       1640.52       1757.89        15.64 o                         
   2  -4   3       3994.29       4147.76        23.10 o                         
   3  -4   3         92.77        106.74        10.07 o                         
   4  -4   3         63.71         61.35         4.52 o                         
   5  -4   3        261.54        272.19         7.43 o                         
   6  -4   3        154.01        159.49        12.48 o                         
   7  -4   3         64.77         78.23        11.63 o                         
   8  -4   3          2.47         10.67        13.18 o                         
  -7  -3   3          0.70          0.02         9.28 o                         
  -6  -3   3         27.56         22.54        10.33 o                         
  -5  -3   3         58.03         45.32         9.50 o                         
  -4  -3   3         87.56         85.27         8.62 o                         
  -3  -3   3       1342.86       1282.47        18.54 o                         
  -2  -3   3       2775.56       2718.03        13.58 o                         
  -1  -3   3       3116.67       3055.95        22.30 o                         
   0  -3   3       2424.67       2388.24        11.68 o                         
   1  -3   3        818.63        885.25         9.91 o                         
   2  -3   3       3490.61       3611.32        26.73 o                         
   3  -3   3        106.54        103.79         4.23 o                         
   4  -3   3         34.86         26.93         2.97 o                         
   5  -3   3         15.53         13.15         3.63 o                         
   6  -3   3        205.78        223.17         9.17 o                         
   7  -3   3          0.90         -2.27         5.21 o                         
   8  -3   3          4.34          4.73        12.90 o                         
  -8  -2   3          0.22          8.76        10.33 o                         
  -7  -2   3         27.23         34.65         7.71 o                         
  -6  -2   3         10.46         10.22         8.35 o                         
  -5  -2   3         17.40          8.95         7.40 o                         
  -4  -2   3         18.32         18.04         3.67 o                         
  -3  -2   3         31.36         32.76         3.30 o                         
  -2  -2   3        682.86        704.20        14.04 o                         
  -1  -2   3       6061.15       6012.38        26.55 o                         
   0  -2   3      20811.15      20669.21       169.03 o                         
   1  -2   3       1900.20       1894.20        25.33 o                         
   2  -2   3       2119.89       2138.91        19.22 o                         
   3  -2   3         21.40         21.34         2.35 o                         
   4  -2   3        195.26        201.56         4.59 o                         
   5  -2   3        172.11        191.28         5.31 o                         
   6  -2   3         41.54         53.91         5.15 o                         
   7  -2   3          1.33          1.24         5.94 o                         
   8  -2   3          0.07         -1.14        10.88 o                         
  -8  -1   3          8.17          2.92        10.67 o                         
  -7  -1   3         25.44         24.37         6.82 o                         
  -6  -1   3         48.56         45.91         6.10 o                         
  -5  -1   3         39.43         35.10         3.67 o                         
  -4  -1   3          1.92          1.08         3.19 o                         
  -3  -1   3        117.78        127.28         3.98 o                         
  -2  -1   3        110.10         96.60         4.27 o                         
  -1  -1   3         30.31         40.25         2.26 o                         
   0  -1   3         39.77         37.42         2.32 o                         
   1  -1   3      28959.18      28404.11       133.80 o                         
   2  -1   3        503.69        566.63        25.54 o                         
   3  -1   3          5.71          6.36         3.54 o                         
   4  -1   3        369.58        347.34         6.51 o                         
   5  -1   3        225.32        222.61         6.74 o                         
   6  -1   3          8.95          6.09         5.52 o                         
   7  -1   3         12.41         16.28         6.46 o                         
   8  -1   3          2.15         -4.90        11.40 o                         
  -8   0   3         16.80         13.63        10.96 o                         
  -7   0   3         17.85         18.30         5.85 o                         
  -6   0   3        259.61        250.95         7.61 o                         
  -5   0   3         34.06         30.92         3.10 o                         
  -4   0   3        266.44        287.64         4.79 o                         
  -3   0   3         80.87         92.04         2.46 o                         
  -2   0   3       3237.74       3225.61        12.70 o                         
  -1   0   3        139.46        139.32         1.72 o                         
   0   0   3        212.68        247.38         5.81 o                         
   1   0   3       3849.18       3816.23        19.37 o                         
   2   0   3        461.97        456.36         8.89 o                         
   3   0   3        183.25        200.42         8.16 o                         
   4   0   3        114.59        119.20         8.42 o                         
   5   0   3        290.64        294.75        12.35 o                         
   6   0   3          2.69          7.75         5.93 o                         
   7   0   3          5.96         12.13         7.47 o                         
   8   0   3          0.06         -5.04        11.73 o                         
  -8   1   3         18.76         20.09        10.11 o                         
  -7   1   3        127.56        134.66         9.84 o                         
  -6   1   3        102.27        102.06         4.07 o                         
  -5   1   3        124.55        120.74         3.64 o                         
  -4   1   3         10.48          9.79         2.26 o                         
  -3   1   3        341.66        368.29         4.74 o                         
  -2   1   3        573.68        574.62         7.53 o                         
  -1   1   3       2684.23       2782.07        11.87 o                         
   0   1   3       2380.44       2557.24        10.82 o                         
   1   1   3       2083.07       2191.37        10.85 o                         
   2   1   3        254.56        257.06         4.73 o                         
   3   1   3         37.82         47.56         6.31 o                         
   4   1   3        323.32        324.08        11.55 o                         
   5   1   3         63.34         57.78        10.33 o                         
   6   1   3        230.78        217.76        13.90 o                         
   7   1   3          0.63         -3.44         7.56 o                         
  -8   2   3         40.10         41.77         7.83 o                         
  -7   2   3        246.75        287.39        11.48 o                         
  -6   2   3        124.70        132.99         5.33 o                         
  -5   2   3        124.60        119.50         3.41 o                         
  -4   2   3         47.47         43.22         2.02 o                         
  -3   2   3        467.88        479.88         6.88 o                         
  -2   2   3        203.15        217.92         4.03 o                         
  -1   2   3       4776.12       4776.93        12.68 o                         
   0   2   3       1511.73       1525.44         9.49 o                         
   1   2   3        381.68        379.78         5.86 o                         
   2   2   3        351.45        361.36         6.19 o                         
   3   2   3        120.84        104.21         4.60 o                         
   4   2   3         22.09         19.18         7.93 o                         
   5   2   3        178.06        172.41        11.92 o                         
   6   2   3         16.92         20.86        11.62 o                         
  -9   3   3          4.82          8.64        12.03 o                         
  -8   3   3         28.81         30.97        12.33 o                         
  -7   3   3        107.85        138.99         7.81 o                         
  -6   3   3         77.30         72.87         6.25 o                         
  -5   3   3        146.91        165.43         6.25 o                         
  -4   3   3        158.24        157.85         4.12 o                         
  -3   3   3       1544.44       1752.77        11.73 o                         
  -2   3   3         86.69         81.03         3.47 o                         
  -1   3   3       2004.68       2067.11         9.56 o                         
   0   3   3       1097.76       1011.11         6.24 o                         
   1   3   3        393.11        401.09        10.17 o                         
   2   3   3          0.78         -0.32         3.65 o                         
   3   3   3         45.89         43.43         4.53 o                         
   4   3   3         72.45         83.13        10.29 o                         
   5   3   3         57.80         54.46        10.31 o                         
   6   3   3         28.92         31.76        13.07 o                         
  -9   4   3          2.80          4.20        12.68 o                         
  -8   4   3          4.97          6.47         7.06 o                         
  -7   4   3        167.90        189.12         8.66 o                         
  -6   4   3         41.37         32.87         5.95 o                         
  -5   4   3         29.87         19.84         3.80 o                         
  -4   4   3         70.79         65.05         3.77 o                         
  -3   4   3        282.33        258.69         5.91 o                         
  -2   4   3       4159.48       4519.26        29.74 o                         
  -1   4   3       1401.10       1458.78         8.31 o                         
   0   4   3        732.05        736.06         7.45 o                         
   1   4   3        441.01        421.88         7.46 o                         
   2   4   3          3.80          2.60         4.20 o                         
   3   4   3         16.40         13.66         8.33 o                         
   4   4   3         26.72         20.70         9.61 o                         
   5   4   3         31.62         24.16        11.64 o                         
  -9   5   3          8.87          4.19        12.90 o                         
  -8   5   3         32.08         27.58         7.77 o                         
  -7   5   3         58.67         43.45         7.29 o                         
  -6   5   3        426.83        445.76        18.61 o                         
  -5   5   3        281.75        248.10         6.21 o                         
  -4   5   3        141.04        129.62         5.82 o                         
  -3   5   3        372.76        354.36         7.38 o                         
  -2   5   3       1457.54       1409.73        10.02 o                         
  -1   5   3        592.84        569.85        11.78 o                         
   0   5   3        742.33        707.57        13.29 o                         
   1   5   3        223.23        226.28         6.74 o                         
   2   5   3          1.34          2.23         4.97 o                         
   3   5   3          0.85         -1.88         9.20 o                         
   4   5   3         18.91         20.79        11.37 o                         
   5   5   3         23.84         28.34        11.41 o                         
  -9   6   3          3.20         16.35        12.90 o                         
  -8   6   3         30.70         36.89        12.85 o                         
  -7   6   3         89.01        104.27         8.36 o                         
  -6   6   3         16.85         22.29         6.96 o                         
  -5   6   3          9.45         15.08         5.44 o                         
  -4   6   3          0.72          2.57         7.52 o                         
  -3   6   3        305.83        290.56        11.49 o                         
  -2   6   3        673.60        607.33        14.76 o                         
  -1   6   3        371.11        349.67         6.18 o                         
   0   6   3        179.03        182.05         5.56 o                         
   1   6   3          5.71          7.43         4.31 o                         
   2   6   3        133.99        126.66         6.98 o                         
   3   6   3         37.67         32.66        10.63 o                         
   4   6   3          0.43         -1.32        10.87 o                         
  -8   7   3         21.48         32.88        13.87 o                         
  -7   7   3         57.92         53.76        13.01 o                         
  -6   7   3         52.68         67.81         7.59 o                         
  -5   7   3        150.39        182.60        11.53 o                         
  -4   7   3         72.03         53.01         9.93 o                         
  -3   7   3        684.01        624.19        16.82 o                         
  -2   7   3         61.31         61.29         9.87 o                         
  -1   7   3        907.17        893.09        13.45 o                         
   0   7   3         75.38         78.50         5.27 o                         
   1   7   3         23.88         25.53         5.06 o                         
   2   7   3          2.05          1.77         6.61 o                         
   3   7   3          0.69         -3.94        10.43 o                         
  -8   8   3         23.88         23.66        13.86 o                         
  -7   8   3         43.33         44.11        13.23 o                         
  -6   8   3         50.55         75.69        11.70 o                         
  -5   8   3          0.52         -0.81         9.71 o                         
  -4   8   3         22.58         13.99         9.41 o                         
  -3   8   3        243.91        241.47        14.20 o                         
  -2   8   3        679.62        662.14        18.41 o                         
  -1   8   3         12.64          8.56         6.95 o                         
   0   8   3         74.89         80.60         7.78 o                         
   1   8   3         47.28         51.61         5.91 o                         
   2   8   3          3.78          2.95         7.21 o                         
   3   8   3          3.10        -12.21        12.21 o                         
  -8   9   3          6.68          6.22        13.18 o                         
  -7   9   3         29.90         39.97        14.07 o                         
  -6   9   3         80.77        105.47        13.14 o                         
  -5   9   3          0.11         -0.03        10.73 o                         
  -4   9   3         47.44         32.39        11.31 o                         
  -3   9   3        105.16         94.69        12.79 o                         
  -2   9   3        265.43        264.56        15.13 o                         
  -1   9   3         70.24         69.61        11.31 o                         
   0   9   3         54.05         55.32         8.18 o                         
   1   9   3          0.14        -10.76        10.76 o                         
   2   9   3          9.65         13.79        10.36 o                         
  -7  10   3         23.74         31.70        15.68 o                         
  -6  10   3         21.60         35.04        13.47 o                         
  -5  10   3          0.72          2.17        11.06 o                         
  -4  10   3          8.91          4.64        11.72 o                         
  -3  10   3         24.06         23.86        12.97 o                         
  -2  10   3         50.34         32.68        13.25 o                         
  -1  10   3         49.02         47.67        11.77 o                         
   0  10   3         12.20         24.13         8.09 o                         
  -7  11   3          2.34          8.51        12.27 o                         
  -6  11   3          3.63          5.54        13.40 o                         
  -5  11   3          1.81          0.18        12.70 o                         
  -4  11   3         44.32         19.04        11.95 o                         
  -3  11   3          3.57         -8.29        14.60 o                         
  -2  11   3         31.98         32.96        13.30 o                         
   1 -12   4         27.08         11.46        12.58 o                         
   2 -12   4         18.32          2.27        14.58 o                         
   3 -12   4          3.33          9.31        16.18 o                         
   4 -12   4          0.46         -0.62        13.40 o                         
  -1 -11   4         23.15         23.17         8.26 o                         
   0 -11   4         23.74         25.78         9.20 o                         
   1 -11   4          1.66         -5.61         8.40 o                         
   2 -11   4          9.64          0.56        13.92 o                         
   3 -11   4         46.30         21.21        12.83 o                         
   4 -11   4        121.61        138.29        15.74 o                         
   5 -11   4          0.65         -3.29        14.40 o                         
   6 -11   4         29.73         29.80        13.29 o                         
   7 -11   4         19.18         26.34        14.98 o                         
  -2 -10   4         47.87         60.18         9.50 o                         
  -1 -10   4          8.94         12.12         8.14 o                         
   0 -10   4        126.41        119.87        13.01 o                         
   1 -10   4         26.48         28.71         7.50 o                         
   2 -10   4         40.72         41.08         7.82 o                         
   3 -10   4        192.08        207.58        16.51 o                         
   4 -10   4          5.15         16.16        12.83 o                         
   5 -10   4         38.41         47.90        13.08 o                         
   6 -10   4         28.07         27.81         8.81 o                         
   7 -10   4         26.85         27.40         9.34 o                         
  -3  -9   4         14.72         27.31         8.42 o                         
  -2  -9   4         59.49         70.72         8.58 o                         
  -1  -9   4         84.97         86.46         8.00 o                         
   0  -9   4          1.87         -1.16         6.92 o                         
   1  -9   4         11.99         18.71         6.96 o                         
   2  -9   4         67.42         68.76         7.29 o                         
   3  -9   4        112.80        124.13         7.94 o                         
   4  -9   4         28.48         41.18        11.67 o                         
   5  -9   4         31.26         39.51         8.24 o                         
   6  -9   4         11.24         15.26         8.11 o                         
   7  -9   4          0.13         -1.22        13.31 o                         
  -4  -8   4         10.49         22.76         8.20 o                         
  -3  -8   4         18.64         30.32         8.21 o                         
  -2  -8   4         86.23         94.20         9.35 o                         
  -1  -8   4        290.97        275.22         7.44 o                         
   0  -8   4          3.60          2.26         4.57 o                         
   1  -8   4          0.58         -0.52         5.88 o                         
   2  -8   4        104.48        104.46         7.10 o                         
   3  -8   4         34.07         44.27         6.13 o                         
   4  -8   4         34.29         33.22         7.35 o                         
   5  -8   4         83.02         90.16        12.66 o                         
   6  -8   4          0.41          4.85        11.95 o                         
   7  -8   4         30.65         12.79        12.58 o                         
   8  -8   4         15.70          6.81        13.42 o                         
  -5  -7   4          0.04         -2.68        13.54 o                         
  -4  -7   4          1.05          6.10        11.08 o                         
  -3  -7   4         54.38         58.32        11.70 o                         
  -2  -7   4        183.81        200.92         8.52 o                         
  -1  -7   4        383.04        384.86         7.59 o                         
   0  -7   4         24.18         28.00         4.27 o                         
   1  -7   4          8.14          5.36         5.10 o                         
   2  -7   4        278.16        289.28        10.21 o                         
   3  -7   4         69.21         79.48         7.04 o                         
   4  -7   4        163.03        170.20         8.36 o                         
   5  -7   4        107.47         97.70         6.54 o                         
   6  -7   4         68.86         58.88        11.98 o                         
   7  -7   4          0.34          5.72        12.37 o                         
   8  -7   4          6.50         -5.47        14.16 o                         
  -5  -6   4         18.62         26.28        12.73 o                         
  -4  -6   4         89.92        111.33        13.14 o                         
  -3  -6   4        337.79        370.12        15.05 o                         
  -2  -6   4        169.43        187.85         7.58 o                         
  -1  -6   4        535.04        550.96         7.89 o                         
   0  -6   4        588.34        643.35         7.91 o                         
   1  -6   4         71.82         68.78         6.78 o                         
   2  -6   4         58.36         48.43         5.83 o                         
   3  -6   4        199.60        195.36         7.90 o                         
   4  -6   4        496.49        485.56         8.95 o                         
   5  -6   4         35.72         36.29         5.32 o                         
   6  -6   4        114.37        100.49        15.45 o                         
   7  -6   4         16.95         31.94        12.74 o                         
   8  -6   4          0.53         -0.14        13.74 o                         
  -6  -5   4          4.10          9.08        10.64 o                         
  -5  -5   4         82.11         79.71        12.47 o                         
  -4  -5   4         27.37         20.42        10.11 o                         
  -3  -5   4       2768.94       2785.10        31.43 o                         
  -2  -5   4        774.63        787.41        10.12 o                         
  -1  -5   4        881.03        884.13         8.96 o                         
   0  -5   4        170.69        171.72         5.25 o                         
   1  -5   4         80.46         97.54         6.26 o                         
   2  -5   4          2.25          5.32         4.08 o                         
   3  -5   4        438.75        387.58         8.22 o                         
   4  -5   4        189.17        196.39         6.31 o                         
   5  -5   4         84.57         89.52         5.93 o                         
   6  -5   4         28.03         23.74         7.76 o                         
   7  -5   4          0.13          3.59        11.90 o                         
   8  -5   4          0.36         -5.33        13.16 o                         
  -7  -4   4          0.13         -8.29        10.95 o                         
  -6  -4   4          0.02         -0.86         9.85 o                         
  -5  -4   4          4.69          4.78         9.36 o                         
  -4  -4   4        999.19       1013.50        20.50 o                         
  -3  -4   4         38.35         45.06         7.93 o                         
  -2  -4   4       3201.67       3219.38        17.27 o                         
  -1  -4   4       2059.20       2170.34        20.61 o                         
   0  -4   4          9.28          7.47         4.43 o                         
   1  -4   4          2.11          0.40         3.76 o                         
   2  -4   4        739.18        753.22        11.00 o                         
   3  -4   4        675.86        687.54        15.10 o                         
   4  -4   4         32.59         26.68         4.40 o                         
   5  -4   4        269.76        263.20         7.72 o                         
   6  -4   4         12.43         13.97         5.82 o                         
   7  -4   4          0.06         -3.38         6.81 o                         
   8  -4   4          0.63         -7.33        12.39 o                         
  -7  -3   4          1.98         -1.27         7.34 o                         
  -6  -3   4          4.42          5.83         9.76 o                         
  -5  -3   4         18.84         24.48         8.71 o                         
  -4  -3   4        257.39        270.12         6.92 o                         
  -3  -3   4        407.22        381.93        11.44 o                         
  -2  -3   4       1645.91       1631.15        18.91 o                         
  -1  -3   4        373.50        359.06         8.60 o                         
   0  -3   4        103.62        120.30         5.26 o                         
   1  -3   4          0.95          1.94         3.08 o                         
   2  -3   4       2390.82       2310.19        15.23 o                         
   3  -3   4       1248.34       1273.01        11.23 o                         
   4  -3   4        498.88        478.63         6.08 o                         
   5  -3   4         18.95         22.72         3.77 o                         
   6  -3   4          0.52          2.09         4.19 o                         
   7  -3   4          1.26          6.75         7.19 o                         
   8  -3   4          0.18          2.03        10.60 o                         
  -7  -2   4          8.44          5.46         6.89 o                         
  -6  -2   4          6.44         -1.57         6.15 o                         
  -5  -2   4         22.00         24.60         7.51 o                         
  -4  -2   4        199.18        206.39         5.93 o                         
  -3  -2   4        426.43        419.03         6.80 o                         
  -2  -2   4       1429.25       1373.47        15.53 o                         
  -1  -2   4        276.59        251.56         3.71 o                         
   0  -2   4       6671.08       6971.17        26.39 o                         
   1  -2   4       6611.55       6695.36        18.10 o                         
   2  -2   4        209.90        200.73         4.55 o                         
   3  -2   4       1305.99       1384.60        20.22 o                         
   4  -2   4        308.22        303.38         5.33 o                         
   5  -2   4         36.43         37.12         4.05 o                         
   6  -2   4          1.14          1.81         4.55 o                         
   7  -2   4          0.16         -1.56         9.39 o                         
   8  -2   4          0.91         12.56        11.80 o                         
  -8  -1   4          9.27         12.39        11.52 o                         
  -7  -1   4         13.04         10.73         6.79 o                         
  -6  -1   4         32.90         29.70         5.80 o                         
  -5  -1   4         18.75         28.67         3.62 o                         
  -4  -1   4        143.93        145.04         4.06 o                         
  -3  -1   4        848.10        785.03         6.58 o                         
  -2  -1   4       1240.24       1245.89        15.44 o                         
  -1  -1   4       1472.57       1507.80         9.65 o                         
   0  -1   4       2491.68       2574.06        14.58 o                         
   1  -1   4          2.71          4.18         1.99 o                         
   2  -1   4        525.97        513.74         6.58 o                         
   3  -1   4       1218.90       1227.01        11.48 o                         
   4  -1   4        387.31        385.13         8.40 o                         
   5  -1   4          2.98          4.30         4.58 o                         
   6  -1   4         15.43         20.50         5.68 o                         
   7  -1   4          0.38         -3.30        11.00 o                         
   8  -1   4          0.15          7.74        11.43 o                         
  -8   0   4          4.74          9.11        10.45 o                         
  -7   0   4        126.62        108.39        10.16 o                         
  -6   0   4         68.08         64.76         4.38 o                         
  -5   0   4        114.15        114.78         3.81 o                         
  -4   0   4        609.39        592.89         5.53 o                         
  -3   0   4        774.04        767.94         5.25 o                         
  -2   0   4       1410.09       1340.18         8.12 o                         
  -1   0   4       1311.51       1402.63         7.78 o                         
   0   0   4        117.93        112.99         3.69 o                         
   1   0   4        108.22        107.49         4.75 o                         
   2   0   4        433.49        412.05         9.22 o                         
   3   0   4        595.58        645.76        12.89 o                         
   4   0   4        206.41        210.96        10.43 o                         
   5   0   4        179.66        198.82        12.20 o                         
   6   0   4         56.32         65.51         7.06 o                         
   7   0   4          0.04          0.63        11.79 o                         
  -8   1   4         44.60         47.20        11.36 o                         
  -7   1   4          9.88          1.28         6.57 o                         
  -6   1   4         37.93         34.85         4.55 o                         
  -5   1   4        109.27        114.88         3.57 o                         
  -4   1   4       1041.22       1011.02        13.29 o                         
  -3   1   4        887.98        891.01         8.97 o                         
  -2   1   4       4623.85       4768.41        24.23 o                         
  -1   1   4       2155.20       2172.26         6.64 o                         
   0   1   4        418.77        452.97         3.95 o                         
   1   1   4       1500.38       1663.02        12.64 o                         
   2   1   4        973.93        974.38        19.94 o                         
   3   1   4        357.38        356.80        11.35 o                         
   4   1   4        283.67        288.73        12.19 o                         
   5   1   4         51.18         65.44        10.40 o                         
   6   1   4         50.34         51.86        11.44 o                         
   7   1   4         12.89         14.77         8.69 o                         
  -8   2   4          0.31         -0.78         7.49 o                         
  -7   2   4         23.11         22.28         5.31 o                         
  -6   2   4         28.20         28.97         4.38 o                         
  -5   2   4        179.90        180.71         6.41 o                         
  -4   2   4        440.89        442.28         9.27 o                         
  -3   2   4        628.11        649.30         5.79 o                         
  -2   2   4       7602.00       7922.80        21.75 o                         
  -1   2   4       2088.39       2150.40        16.32 o                         
   0   2   4         46.88         43.40         3.21 o                         
   1   2   4         21.49         23.35         3.15 o                         
   2   2   4       4032.74       4322.92        49.57 o                         
   3   2   4        117.16        125.89         8.85 o                         
   4   2   4        149.63        157.91         7.79 o                         
   5   2   4         44.31         51.24        11.04 o                         
   6   2   4          1.95          1.68        11.09 o                         
  -9   3   4         11.06         21.50        11.34 o                         
  -8   3   4          9.32          9.83        11.48 o                         
  -7   3   4        133.50        128.09         7.75 o                         
  -6   3   4        145.68        132.97         6.97 o                         
  -5   3   4        271.55        251.10         7.17 o                         
  -4   3   4        266.14        271.75         4.87 o                         
  -3   3   4       3700.92       3991.75        24.44 o                         
  -1   3   4       2280.68       2343.32        11.04 o                         
   0   3   4         62.42         59.69         1.92 o                         
   1   3   4          9.33          9.88         3.37 o                         
   2   3   4        112.34        109.33         9.58 o                         
   3   3   4        266.88        257.88         9.63 o                         
   4   3   4        212.19        232.44        12.76 o                         
   5   3   4          2.86         -0.08        10.10 o                         
   6   3   4         13.26          4.81        12.50 o                         
  -9   4   4          0.38        -10.29        11.56 o                         
  -8   4   4          9.43         15.23         6.97 o                         
  -7   4   4         97.51         99.26         7.77 o                         
  -6   4   4        574.02        541.29        17.65 o                         
  -5   4   4         90.08         90.08         4.41 o                         
  -4   4   4        281.65        252.93         6.38 o                         
  -3   4   4       1057.21        996.20        10.27 o                         
  -2   4   4        422.06        409.16         4.26 o                         
  -1   4   4        206.20        191.22         3.01 o                         
   0   4   4         63.85         74.00         3.13 o                         
   1   4   4        112.02        121.66         5.34 o                         
   2   4   4         19.92         20.77         4.73 o                         
   3   4   4         80.76         79.71         9.56 o                         
   4   4   4         28.67         38.39         9.92 o                         
   5   4   4          1.76         10.40        10.87 o                         
  -9   5   4          9.91         14.38        18.62 o                         
  -8   5   4          1.59          6.08         7.60 o                         
  -7   5   4          5.52         10.92         7.00 o                         
  -6   5   4         90.47         94.63         8.71 o                         
  -5   5   4        158.05        147.34         5.85 o                         
  -4   5   4        411.85        411.05        19.01 o                         
  -3   5   4        521.55        471.37        11.67 o                         
  -2   5   4        105.34         89.88         4.85 o                         
  -1   5   4        264.83        246.10         6.08 o                         
   0   5   4         29.36         33.54         2.95 o                         
   1   5   4         46.17         39.98         5.03 o                         
   2   5   4        212.06        189.75         7.27 o                         
   3   5   4         76.59         78.97        10.39 o                         
   4   5   4          6.86         15.36        10.73 o                         
   5   5   4          3.54         16.88        12.94 o                         
  -9   6   4          2.78         -6.54        13.10 o                         
  -8   6   4          0.22          1.67         7.75 o                         
  -7   6   4          3.92         -1.41         7.25 o                         
  -6   6   4          0.44          2.02         6.29 o                         
  -5   6   4        147.00        158.61         7.58 o                         
  -4   6   4        224.32        207.31        11.18 o                         
  -3   6   4        277.22        260.96        11.17 o                         
  -2   6   4        340.09        317.11        12.22 o                         
  -1   6   4         35.73         31.85         3.90 o                         
   0   6   4         23.20         25.28         4.30 o                         
   1   6   4         61.74         62.28         5.11 o                         
   2   6   4         14.19          9.70         5.18 o                         
   3   6   4        138.60        119.89        12.90 o                         
   4   6   4         15.27         37.52        11.43 o                         
  -9   7   4         24.16          1.80        13.19 o                         
  -8   7   4          8.55          5.59        12.67 o                         
  -7   7   4          8.43          2.97        11.34 o                         
  -6   7   4         91.89         79.48         7.78 o                         
  -5   7   4        177.10        180.11        11.35 o                         
  -4   7   4        350.93        350.42        13.84 o                         
  -3   7   4        169.55        195.16        11.85 o                         
  -2   7   4        180.73        155.52        11.53 o                         
  -1   7   4          1.20          0.54         5.82 o                         
   0   7   4          2.93          0.51         6.05 o                         
   1   7   4         45.79         40.87         5.55 o                         
   2   7   4         66.64         58.34        11.45 o                         
   3   7   4         13.25          6.34        11.39 o                         
  -8   8   4         21.88         22.12        14.23 o                         
  -7   8   4          0.04         -2.21        12.54 o                         
  -6   8   4         12.62         18.76        10.40 o                         
  -5   8   4        283.28        256.04        14.06 o                         
  -4   8   4        101.25         95.74        11.28 o                         
  -3   8   4         90.11         87.13        11.56 o                         
  -2   8   4         62.67         75.25        11.44 o                         
  -1   8   4          1.66          5.40         6.60 o                         
   0   8   4          0.59          0.37         6.70 o                         
   1   8   4        120.04        106.33         8.29 o                         
   2   8   4         63.90         66.84         8.52 o                         
  -8   9   4          1.39        -13.69        13.69 o                         
  -7   9   4          2.16         -9.87        12.70 o                         
  -6   9   4         53.74         38.74        11.72 o                         
  -5   9   4         24.56         30.70        11.28 o                         
  -4   9   4         69.17         88.18        12.39 o                         
  -3   9   4         52.92         48.18        11.74 o                         
  -2   9   4          9.56         11.72        10.80 o                         
  -1   9   4          0.12         -0.74        10.76 o                         
   0   9   4          2.40          1.51         7.95 o                         
   1   9   4         21.99         12.73        12.00 o                         
  -7  10   4         16.17         40.63        15.05 o                         
  -6  10   4         65.28         35.11        13.32 o                         
  -5  10   4         50.49         51.76        13.53 o                         
  -4  10   4         43.53         41.76        11.67 o                         
  -3  10   4         26.26         49.71        13.88 o                         
  -2  10   4          0.60          4.78        11.73 o                         
  -1  10   4         32.62         47.38        12.39 o                         
   0  10   4         20.56         23.00        12.13 o                         
  -6  11   4          6.27         15.49        12.65 o                         
  -5  11   4         80.30         80.08        13.32 o                         
  -4  11   4         13.43          7.28        12.78 o                         
  -3  11   4         27.53         34.47        14.50 o                         
   1 -12   5         30.47         21.27        15.11 o                         
   2 -12   5         28.20         26.94        14.82 o                         
   3 -12   5         57.85         65.75        14.55 o                         
   4 -12   5          3.63          1.45        15.19 o                         
  -1 -11   5          1.01         -8.16        13.45 o                         
   0 -11   5         13.02          3.52        12.59 o                         
   1 -11   5         30.45         23.20         8.42 o                         
   2 -11   5        150.09        176.18        16.90 o                         
   3 -11   5          5.79          8.04        14.67 o                         
   4 -11   5         75.72         85.16        15.94 o                         
   5 -11   5          3.72          5.78        12.29 o                         
   6 -11   5          3.74          7.60        10.06 o                         
  -2 -10   5          4.12         23.00         8.68 o                         
  -1 -10   5          0.62         -2.51         6.99 o                         
   0 -10   5         65.18         56.16         8.55 o                         
   1 -10   5         29.24         38.54         8.10 o                         
   2 -10   5         34.27         41.36         8.21 o                         
   3 -10   5        122.40        117.49         8.91 o                         
   4 -10   5         10.33          2.01        12.79 o                         
   5 -10   5         14.49         19.44        13.11 o                         
   6 -10   5          3.08          1.08         9.32 o                         
   7 -10   5          5.81          9.05        10.94 o                         
  -3  -9   5         36.50         49.62        10.77 o                         
  -2  -9   5         13.76          5.42         7.42 o                         
  -1  -9   5         15.00          9.05         6.99 o                         
   0  -9   5          5.46          6.48         7.01 o                         
   1  -9   5        138.88        143.40         8.82 o                         
   2  -9   5        109.78        122.05         8.26 o                         
   3  -9   5         52.69         51.83         7.32 o                         
   4  -9   5        162.77        162.48         8.43 o                         
   5  -9   5         11.81          3.75        11.31 o                         
   6  -9   5          0.15         -0.60         8.19 o                         
   7  -9   5         14.30          7.04        13.39 o                         
  -4  -8   5         76.43         86.69        11.75 o                         
  -3  -8   5          7.23         12.56         7.37 o                         
  -2  -8   5         11.63          9.72         6.65 o                         
  -1  -8   5          1.35         -1.97         4.89 o                         
   0  -8   5         11.51          6.65         6.41 o                         
   1  -8   5        107.56        111.64         7.31 o                         
   2  -8   5         83.84         83.03         8.97 o                         
   3  -8   5        179.17        163.04         9.90 o                         
   4  -8   5        457.90        437.55        12.71 o                         
   5  -8   5          1.27         -3.17        10.63 o                         
   6  -8   5          8.34          2.20        11.17 o                         
   7  -8   5          1.08         -9.57        12.72 o                         
   8  -8   5         17.78         16.15        14.88 o                         
  -5  -7   5         31.53         27.26        13.63 o                         
  -4  -7   5        198.94        180.60        14.34 o                         
  -3  -7   5        138.24        133.77         8.42 o                         
  -2  -7   5         32.43         27.56         6.40 o                         
  -1  -7   5          2.27          1.43         4.36 o                         
   0  -7   5        266.65        267.14        23.53 o                         
   1  -7   5          6.24          3.85         7.00 o                         
   2  -7   5        140.20        137.83         8.67 o                         
   3  -7   5        186.69        191.54         8.84 o                         
   4  -7   5         11.20         12.16         5.12 o                         
   5  -7   5        162.44        135.12         7.25 o                         
   6  -7   5          3.16          7.94        11.11 o                         
   7  -7   5          3.90         -6.86        12.14 o                         
   8  -7   5          0.51          1.74        12.88 o                         
  -5  -6   5         67.18         75.11        12.69 o                         
  -4  -6   5        352.12        344.74        16.18 o                         
  -3  -6   5        182.82        185.36        12.79 o                         
  -2  -6   5        123.24        129.02         6.87 o                         
  -1  -6   5         37.82         31.01         4.03 o                         
   0  -6   5        185.81        166.72         9.21 o                         
   1  -6   5        577.74        588.26        13.02 o                         
   2  -6   5        346.72        366.74        10.25 o                         
   3  -6   5        322.29        300.11         9.42 o                         
   4  -6   5          5.57          4.58         4.85 o                         
   5  -6   5          4.99          4.38         5.22 o                         
   6  -6   5         31.60         34.92         6.34 o                         
   7  -6   5          6.71         14.80        11.80 o                         
   8  -6   5          0.84          3.87        12.99 o                         
  -6  -5   5         33.24         46.88        11.92 o                         
  -5  -5   5         88.83         82.67        12.50 o                         
  -4  -5   5          2.50          5.63         9.61 o                         
  -3  -5   5        344.35        316.32        13.66 o                         
  -2  -5   5          2.91         -0.30         4.20 o                         
  -1  -5   5          3.09          0.18         3.72 o                         
   0  -5   5       1249.71       1182.36        16.85 o                         
   1  -5   5        425.13        423.94        10.26 o                         
   2  -5   5       1565.53       1539.45        17.24 o                         
   3  -5   5        340.85        321.39         7.03 o                         
   4  -5   5        105.02         94.25         5.62 o                         
   5  -5   5          0.19          0.34         5.23 o                         
   6  -5   5         31.86         25.36         6.15 o                         
   7  -5   5          9.32         15.06         6.81 o                         
   8  -5   5         20.80         59.77        14.91 o                         
  -7  -4   5          5.85          6.96        11.46 o                         
  -6  -4   5         13.60         24.54         9.95 o                         
  -5  -4   5        193.11        212.22        12.86 o                         
  -4  -4   5         56.16         59.61         5.71 o                         
  -3  -4   5         31.38         27.01         7.92 o                         
  -2  -4   5        185.21        181.86         9.48 o                         
  -1  -4   5        313.74        299.96         5.95 o                         
   0  -4   5        583.58        535.72        10.72 o                         
   1  -4   5       1635.42       1596.83        16.26 o                         
   2  -4   5        859.45        847.23         9.03 o                         
   3  -4   5        327.32        297.72         8.21 o                         
   4  -4   5         20.22         15.06         4.75 o                         
   5  -4   5          7.52          4.17         5.13 o                         
   6  -4   5          5.08          4.15         6.04 o                         
   7  -4   5          5.15          8.15         8.94 o                         
   8  -4   5         19.28         12.18         7.88 o                         
  -7  -3   5          1.17          3.82         7.29 o                         
  -6  -3   5         32.85         49.91         9.92 o                         
  -5  -3   5        224.88        235.96        12.10 o                         
  -4  -3   5        294.61        281.35         7.28 o                         
  -3  -3   5        345.92        314.78        10.71 o                         
  -2  -3   5         59.01         59.45         6.26 o                         
  -1  -3   5        213.24        186.46         4.89 o                         
   0  -3   5       1096.58       1087.15        12.84 o                         
   1  -3   5       3969.61       3858.19        23.15 o                         
   2  -3   5         25.45         18.92         3.10 o                         
   3  -3   5        155.43        156.89         5.36 o                         
   4  -3   5        156.67        167.32         4.30 o                         
   5  -3   5        132.58        126.78         6.93 o                         
   6  -3   5         16.62         10.22         6.58 o                         
   7  -3   5          1.23          6.04         7.54 o                         
   8  -3   5          1.93         -3.72        11.48 o                         
  -7  -2   5         24.40         23.96         7.10 o                         
  -6  -2   5         30.86         30.58         6.30 o                         
  -5  -2   5        131.91        135.46         5.08 o                         
  -4  -2   5        231.69        203.71         6.11 o                         
  -3  -2   5       1449.60       1522.18        12.39 o                         
  -2  -2   5         10.07          8.00         4.08 o                         
  -1  -2   5        243.73        234.39         2.90 o                         
   0  -2   5       1114.48       1078.37        11.50 o                         
   1  -2   5       1602.13       1564.90        21.31 o                         
   2  -2   5       1147.18       1104.93         6.41 o                         
   3  -2   5        367.07        342.82         4.70 o                         
   4  -2   5          2.00          4.30         3.10 o                         
   5  -2   5        111.19        113.01         7.14 o                         
   6  -2   5         20.36         17.23         9.02 o                         
   7  -2   5          9.29         14.89         9.82 o                         
   8  -2   5          0.07        -11.61        12.44 o                         
  -8  -1   5          4.33          6.40        10.17 o                         
  -7  -1   5        120.77        115.37        11.08 o                         
  -6  -1   5         88.93        104.50         6.43 o                         
  -5  -1   5        317.07        303.44         5.91 o                         
  -4  -1   5        972.68        966.21        11.16 o                         
  -3  -1   5        304.16        344.83         5.11 o                         
  -2  -1   5       2508.89       2574.62        27.37 o                         
  -1  -1   5       3049.24       2976.70         9.11 o                         
   0  -1   5       4908.15       5073.46        22.57 o                         
   1  -1   5       1054.56       1014.46        14.88 o                         
   2  -1   5        989.89        933.00         8.98 o                         
   3  -1   5        134.06        148.25         7.90 o                         
   4  -1   5         90.31         86.53         8.48 o                         
   5  -1   5        257.05        284.37         7.68 o                         
   6  -1   5         16.85         10.15         9.95 o                         
   7  -1   5          0.66          7.88        10.17 o                         
  -8   0   5         12.77          1.82         9.44 o                         
  -7   0   5          8.17          2.40         8.83 o                         
  -6   0   5        376.50        364.00        13.86 o                         
  -5   0   5        508.99        514.75         7.26 o                         
  -4   0   5       1668.95       1708.81         8.91 o                         
  -3   0   5        739.39        759.72         6.69 o                         
  -2   0   5         53.26         55.18         1.98 o                         
  -1   0   5       3480.49       3660.11        12.72 o                         
   0   0   5       2130.79       2063.46        14.34 o                         
   1   0   5       2238.47       2308.71        17.91 o                         
   2   0   5       1601.83       1653.92        17.78 o                         
   3   0   5         60.08         69.38         7.29 o                         
   4   0   5          6.24          2.03         7.78 o                         
   5   0   5         23.60         24.20         9.99 o                         
   6   0   5         55.69         56.53        11.03 o                         
   7   0   5         14.66          6.13        10.53 o                         
  -8   1   5         67.69         60.77        12.06 o                         
  -7   1   5         85.36         92.15         5.87 o                         
  -6   1   5         64.48         70.22         5.02 o                         
  -5   1   5        269.93        270.91         5.77 o                         
  -4   1   5       1617.73       1606.23         8.24 o                         
  -3   1   5       1446.58       1418.64         9.43 o                         
  -2   1   5        321.16        319.61         6.39 o                         
  -1   1   5       1338.46       1401.33         8.68 o                         
   0   1   5       1104.96       1155.63        23.49 o                         
   1   1   5       3643.77       3810.58        28.79 o                         
   2   1   5         30.65         52.36         6.26 o                         
   3   1   5        618.36        629.73        14.47 o                         
   4   1   5          3.79          3.62         8.43 o                         
   5   1   5        116.91        107.86        11.88 o                         
   6   1   5         53.21         45.10        11.33 o                         
  -8   2   5         17.28         23.52        10.74 o                         
  -7   2   5         79.73         79.32         6.78 o                         
  -6   2   5        262.72        280.89         8.13 o                         
  -5   2   5        119.56        113.79         5.73 o                         
  -4   2   5        339.33        308.72         4.70 o                         
  -3   2   5        118.59        105.23         4.19 o                         
  -2   2   5          8.42         13.16         2.44 o                         
  -1   2   5        281.61        322.50         6.06 o                         
   0   2   5        819.68        831.55         5.74 o                         
   1   2   5        744.84        707.03         8.99 o                         
   2   2   5        481.70        516.24        16.92 o                         
   3   2   5          3.37          4.13         7.49 o                         
   4   2   5         11.62          7.55         9.24 o                         
   5   2   5          9.15          4.16        10.69 o                         
   6   2   5         25.58         16.91        11.98 o                         
  -9   3   5          5.07         14.44        12.29 o                         
  -8   3   5          2.50         -1.99         6.57 o                         
  -7   3   5          0.93         -1.78         6.25 o                         
  -6   3   5        263.62        257.54         8.39 o                         
  -5   3   5        211.67        214.85         7.02 o                         
  -4   3   5        496.22        453.13         6.00 o                         
  -3   3   5          0.99         -0.38         3.19 o                         
  -2   3   5       1023.83       1125.92        12.87 o                         
  -1   3   5        468.94        464.46         5.56 o                         
   0   3   5       1011.83       1003.57         5.72 o                         
   1   3   5        194.09        193.58         5.56 o                         
   2   3   5        525.74        543.38         8.98 o                         
   3   3   5          5.05         12.49         4.76 o                         
   4   3   5          1.73          4.67         9.53 o                         
   5   3   5          0.25         -4.40        11.40 o                         
  -9   4   5          9.41          2.43        12.08 o                         
  -8   4   5          3.24          0.66         7.26 o                         
  -7   4   5          5.66         -1.37         6.52 o                         
  -6   4   5          4.78         -0.92         5.56 o                         
  -5   4   5        720.53        720.33         8.49 o                         
  -4   4   5        483.61        466.22         8.04 o                         
  -3   4   5        131.08        141.37         5.16 o                         
  -2   4   5         66.73         71.90         7.29 o                         
  -1   4   5        717.49        750.82         9.84 o                         
   0   4   5       1051.32       1063.85        12.55 o                         
   1   4   5        214.74        197.85        13.13 o                         
   2   4   5        424.07        436.33         8.95 o                         
   3   4   5          5.37         11.64         8.69 o                         
   4   4   5          3.24         10.41         8.63 o                         
   5   4   5          1.46         -1.90        12.37 o                         
  -9   5   5          2.65          7.61         8.87 o                         
  -8   5   5         17.03         20.58         7.35 o                         
  -7   5   5         65.92         64.08         7.38 o                         
  -6   5   5        104.97        105.98        10.57 o                         
  -5   5   5        194.63        210.17         6.94 o                         
  -4   5   5         99.53         98.63         5.77 o                         
  -3   5   5        278.23        276.17         6.97 o                         
  -2   5   5         62.41         59.61         4.69 o                         
  -1   5   5        298.09        314.98         6.16 o                         
   0   5   5        782.89        780.53         7.51 o                         
   1   5   5        231.39        249.34         7.53 o                         
   2   5   5        195.78        206.85         7.71 o                         
   3   5   5         28.90         35.33         9.59 o                         
   4   5   5          0.27         11.16        10.57 o                         
  -9   6   5          3.40         -7.61         7.61 o                         
  -8   6   5          7.66          7.50         9.17 o                         
  -7   6   5         37.86         32.87         7.25 o                         
  -6   6   5        147.42        168.21         8.51 o                         
  -5   6   5        214.87        215.83         7.89 o                         
  -4   6   5         20.83         23.54         5.62 o                         
  -3   6   5         87.71         86.13         5.87 o                         
  -2   6   5        639.29        578.21        15.47 o                         
  -1   6   5        228.83        233.59         6.12 o                         
   0   6   5        958.91        972.93        16.52 o                         
   1   6   5        371.93        381.40         7.95 o                         
   2   6   5         40.76         63.01         8.31 o                         
   3   6   5         39.53         47.60        11.43 o                         
   4   6   5          0.13         23.10        12.95 o                         
  -9   7   5          2.00          4.59        13.52 o                         
  -8   7   5         12.37         13.48         9.97 o                         
  -7   7   5         30.86         34.92         8.17 o                         
  -6   7   5        166.33        160.07         7.11 o                         
  -5   7   5          6.22         19.46         6.37 o                         
  -4   7   5         29.59         43.15         9.50 o                         
  -3   7   5          7.20         14.96         9.71 o                         
  -2   7   5         19.38         19.78         9.72 o                         
  -1   7   5        503.43        514.42        11.42 o                         
   0   7   5         78.29         78.52         7.24 o                         
   1   7   5        143.93        139.17         6.77 o                         
   2   7   5         67.30         77.92         8.09 o                         
   3   7   5         11.16         19.39         9.90 o                         
  -8   8   5         29.60         35.90        13.89 o                         
  -7   8   5         68.17         78.52        14.07 o                         
  -6   8   5         14.49         24.73         9.78 o                         
  -5   8   5        132.23        134.29        12.55 o                         
  -4   8   5          0.74          0.40         9.71 o                         
  -3   8   5          0.17          0.32         9.93 o                         
  -2   8   5          0.53          4.66        10.19 o                         
  -1   8   5        113.33        109.79         8.57 o                         
   0   8   5         33.48         35.37         7.59 o                         
   1   8   5         70.04         70.04         8.05 o                         
   2   8   5         12.41         22.17        12.37 o                         
  -8   9   5          6.86         -7.25        13.77 o                         
  -7   9   5         29.20         19.39        13.66 o                         
  -6   9   5         23.60         25.39        11.69 o                         
  -5   9   5         29.18         45.48        12.14 o                         
  -4   9   5         27.23         41.38        11.96 o                         
  -3   9   5          7.31          8.21        10.38 o                         
  -2   9   5          0.73         -4.47        11.68 o                         
  -1   9   5        103.24         89.48        13.34 o                         
   0   9   5          1.92          1.08         7.70 o                         
  -7  10   5          8.61          8.45        14.29 o                         
  -6  10   5          1.33          4.37        12.61 o                         
  -5  10   5          2.46          2.73        12.83 o                         
  -4  10   5         29.66         38.44        12.01 o                         
  -3  10   5          0.81          1.85        13.20 o                         
  -2  10   5          0.55          2.87        12.76 o                         
  -1  10   5          4.61          9.59        12.71 o                         
   1 -12   6         31.66         25.15        12.87 o                         
   2 -12   6          8.00         13.94        14.30 o                         
   3 -12   6          2.74         -0.27        15.23 o                         
   4 -12   6          0.78         -2.47        16.04 o                         
  -1 -11   6         55.23         45.22        14.32 o                         
   0 -11   6          0.93          5.82        11.58 o                         
   1 -11   6         96.49        100.25         9.88 o                         
   2 -11   6         19.65         15.70         8.88 o                         
   3 -11   6          0.07          2.42        12.03 o                         
   4 -11   6          0.45        -11.25        12.55 o                         
   5 -11   6         15.13         23.06        13.06 o                         
   6 -11   6         26.62         38.21        10.77 o                         
  -2 -10   6          1.16         -6.15        12.96 o                         
  -1 -10   6          8.76         14.60        12.83 o                         
   0 -10   6        156.98        175.93        10.25 o                         
   1 -10   6          7.82          4.24         7.85 o                         
   2 -10   6         98.60         99.91         8.61 o                         
   3 -10   6         36.46         21.47         7.59 o                         
   4 -10   6          2.81          3.06        11.51 o                         
   5 -10   6         12.05         28.21         9.26 o                         
   6 -10   6         16.37         27.82         9.68 o                         
   7 -10   6          3.92         12.16        16.50 o                         
  -3  -9   6          0.64          8.51        12.30 o                         
  -2  -9   6         29.70         40.80         7.65 o                         
  -1  -9   6          9.51          7.64         6.72 o                         
   0  -9   6         77.34         86.15         8.35 o                         
   1  -9   6         76.67         76.76         7.81 o                         
   2  -9   6         80.53         91.06         8.20 o                         
   3  -9   6         42.63         30.90         8.78 o                         
   4  -9   6         44.48         46.18         9.22 o                         
   5  -9   6          0.96         18.09        11.33 o                         
   6  -9   6          8.21         14.29        12.65 o                         
   7  -9   6         11.06         17.52        13.81 o                         
  -4  -8   6         38.67         34.02        12.69 o                         
  -3  -8   6          2.26          6.69         6.94 o                         
  -2  -8   6         59.68         57.82         7.43 o                         
  -1  -8   6        138.52        132.80         6.41 o                         
   0  -8   6        176.12        176.39         8.41 o                         
   1  -8   6         74.34         76.76         9.45 o                         
   2  -8   6        126.45        112.98         9.83 o                         
   3  -8   6          2.81          4.43         7.70 o                         
   4  -8   6          7.05          2.64         5.79 o                         
   5  -8   6        265.26        278.88        12.60 o                         
   6  -8   6          1.35         12.32        11.75 o                         
   7  -8   6          7.78         14.06        12.76 o                         
  -5  -7   6          3.51         -6.17        11.94 o                         
  -4  -7   6          1.54          0.63        11.04 o                         
  -3  -7   6         12.06         12.85         6.81 o                         
  -2  -7   6         82.61         81.15         6.92 o                         
  -1  -7   6        235.98        227.07         6.45 o                         
   0  -7   6        806.77        848.90        17.78 o                         
   1  -7   6        511.60        512.35        13.93 o                         
   2  -7   6        186.08        191.57         9.81 o                         
   3  -7   6         20.50         27.75         6.90 o                         
   4  -7   6         37.16         43.38         5.67 o                         
   5  -7   6        117.29         98.70         7.13 o                         
   6  -7   6        106.11         99.36         7.60 o                         
   7  -7   6          2.36          1.36        12.20 o                         
   8  -7   6          8.33         40.91        14.93 o                         
  -5  -6   6          4.19         11.74        11.67 o                         
  -4  -6   6        108.08         93.77        12.32 o                         
  -3  -6   6          3.32          4.73         9.80 o                         
  -2  -6   6        377.38        375.06         9.14 o                         
  -1  -6   6        541.61        539.24         9.51 o                         
   0  -6   6        192.71        197.60        10.03 o                         
   1  -6   6       1569.41       1690.66        21.01 o                         
   2  -6   6        382.49        353.60        10.66 o                         
   3  -6   6          9.02          9.83         4.49 o                         
   4  -6   6          9.81         11.40         5.05 o                         
   5  -6   6         77.51         83.61         6.66 o                         
   6  -6   6         30.68         41.52         6.76 o                         
   7  -6   6         23.48         25.99         7.74 o                         
   8  -6   6          2.73          0.00        13.88 o                         
  -6  -5   6         37.02         40.45        12.40 o                         
  -5  -5   6          9.22          5.65        10.23 o                         
  -4  -5   6          4.52          6.55         9.43 o                         
  -3  -5   6        646.04        614.72        16.77 o                         
  -2  -5   6        186.36        169.42         6.34 o                         
  -1  -5   6        376.98        347.11         7.14 o                         
   0  -5   6        939.34        933.68        15.66 o                         
   1  -5   6        196.13        195.11         8.28 o                         
   2  -5   6        153.55        172.15         7.85 o                         
   3  -5   6         16.69         15.75         4.45 o                         
   4  -5   6         70.09         83.13         7.55 o                         
   5  -5   6         12.55         18.16         5.78 o                         
   6  -5   6         41.09         37.88         6.71 o                         
   7  -5   6          3.32          3.72         6.90 o                         
   8  -5   6          3.45          1.31        13.59 o                         
  -7  -4   6         52.81         46.88        11.61 o                         
  -6  -4   6          0.81         -0.56         9.64 o                         
  -5  -4   6         16.29         12.23         9.94 o                         
  -4  -4   6         26.86         16.72         5.29 o                         
  -3  -4   6         91.01         96.74         9.08 o                         
  -2  -4   6        695.34        682.76        14.75 o                         
  -1  -4   6        997.94        996.94        11.25 o                         
   0  -4   6       1225.69       1235.03        16.00 o                         
   1  -4   6        135.60        169.93         7.06 o                         
   2  -4   6        410.18        382.38         6.71 o                         
   3  -4   6         70.69         64.46         4.86 o                         
   4  -4   6        149.91        151.60         6.55 o                         
   5  -4   6          4.44         10.18         5.69 o                         
   6  -4   6         41.06         38.00        10.32 o                         
   7  -4   6         15.57         18.63         7.58 o                         
   8  -4   6          4.12         14.84        11.40 o                         
  -7  -3   6         17.23         20.33         9.39 o                         
  -6  -3   6         53.87         44.43         7.04 o                         
  -5  -3   6         65.27         50.53         7.95 o                         
  -4  -3   6         11.57          9.81         4.58 o                         
  -3  -3   6        161.68        157.14         8.96 o                         
  -2  -3   6        579.52        532.81        11.69 o                         
  -1  -3   6       1207.66       1250.50         7.13 o                         
   0  -3   6       1947.56       1857.56        17.35 o                         
   1  -3   6       2511.05       2482.75        12.93 o                         
   2  -3   6       1023.20        948.26         9.47 o                         
   3  -3   6        337.79        334.38         7.18 o                         
   4  -3   6          3.08         -1.05         4.94 o                         
   5  -3   6         18.79         25.84         6.52 o                         
   6  -3   6         23.65         23.45         7.83 o                         
   7  -3   6         12.09          8.85        10.24 o                         
   8  -3   6          0.07        -10.53        10.53 o                         
  -7  -2   6         33.14         39.00        10.66 o                         
  -6  -2   6         85.57         83.12         7.02 o                         
  -5  -2   6         45.60         38.99         4.28 o                         
  -4  -2   6         25.50         26.57         3.63 o                         
  -3  -2   6         12.95         20.93         3.02 o                         
  -2  -2   6       4105.96       4126.30        30.21 o                         
  -1  -2   6       1243.91       1166.71         6.41 o                         
   0  -2   6        651.45        670.32         9.97 o                         
   1  -2   6        929.97        944.97         7.70 o                         
   2  -2   6        580.75        587.15         6.31 o                         
   3  -2   6         50.36         59.55         4.64 o                         
   4  -2   6          9.56         15.25         5.16 o                         
   5  -2   6         68.63         61.54         9.31 o                         
   6  -2   6          1.67         -0.59         9.35 o                         
   7  -2   6          3.85         -3.94        10.08 o                         
  -8  -1   6         31.38         21.07        11.62 o                         
  -7  -1   6         92.85        101.80        11.25 o                         
  -6  -1   6         44.85         35.62         5.73 o                         
  -5  -1   6        184.17        168.97         5.17 o                         
  -4  -1   6         94.61        102.93         4.04 o                         
  -3  -1   6        296.81        309.10         4.77 o                         
  -2  -1   6       1057.01       1023.23         6.72 o                         
  -1  -1   6       2521.72       2591.77        20.91 o                         
   0  -1   6        127.15        114.82         4.76 o                         
   1  -1   6        425.16        406.67         8.65 o                         
   2  -1   6         54.48         58.80         5.88 o                         
   3  -1   6         37.06         33.91         7.01 o                         
   4  -1   6        146.96        129.35         9.67 o                         
   5  -1   6         93.85         94.50        10.69 o                         
   6  -1   6        185.17        178.47        13.27 o                         
   7  -1   6          5.20         -2.35        11.89 o                         
  -8   0   6         24.38         31.61        10.98 o                         
  -7   0   6         70.43         69.51        10.27 o                         
  -6   0   6        103.76        103.52         6.60 o                         
  -5   0   6         51.61         49.69         3.43 o                         
  -4   0   6         34.95         35.45         2.64 o                         
  -3   0   6       1466.60       1437.80        11.70 o                         
  -2   0   6       1317.42       1399.29         6.54 o                         
  -1   0   6       2146.76       2068.41        10.84 o                         
   0   0   6         48.35         45.80         2.55 o                         
   1   0   6          5.12          0.35         4.15 o                         
   2   0   6         19.42         19.54         5.64 o                         
   3   0   6         65.31         60.14         7.81 o                         
   4   0   6        101.31         92.11        10.00 o                         
   5   0   6        318.82        310.21        14.34 o                         
   6   0   6          1.84          3.96        11.24 o                         
  -8   1   6          0.49         12.08        11.10 o                         
  -7   1   6         34.56         36.34         6.71 o                         
  -6   1   6         62.09         69.62         4.85 o                         
  -5   1   6         18.44         14.10         3.79 o                         
  -4   1   6        121.55        127.56         7.83 o                         
  -3   1   6       2466.99       2444.44        18.21 o                         
  -2   1   6       1051.00       1055.05         7.19 o                         
  -1   1   6       2212.95       2279.01        21.11 o                         
   0   1   6       1074.66       1011.08         9.31 o                         
   1   1   6         20.21         15.76         1.75 o                         
   2   1   6         19.45         18.83         6.10 o                         
   3   1   6          3.50          3.60         7.16 o                         
   4   1   6        107.89        105.45        10.44 o                         
   5   1   6          6.53          9.84         9.68 o                         
   6   1   6         29.53         42.76        11.60 o                         
  -8   2   6          7.09          6.33         6.95 o                         
  -7   2   6         35.06         40.91         6.42 o                         
  -6   2   6          1.40          0.98         5.41 o                         
  -5   2   6          1.94         -1.74         4.60 o                         
  -4   2   6          3.61          0.87         2.68 o                         
  -3   2   6       2466.19       2467.91        20.67 o                         
  -2   2   6       1521.56       1646.39         8.77 o                         
  -1   2   6        605.35        586.74         4.46 o                         
   0   2   6        838.59        826.72         6.83 o                         
   1   2   6        303.26        338.41        21.72 o                         
   2   2   6          1.54          2.32         4.23 o                         
   3   2   6         17.25         16.92         8.16 o                         
   4   2   6         23.93         23.63         9.54 o                         
   5   2   6          4.10         -0.31        11.10 o                         
   6   2   6          0.28          5.68        12.15 o                         
  -8   3   6         19.97         21.04         7.24 o                         
  -7   3   6         16.51         20.91         6.21 o                         
  -6   3   6       1071.26       1088.08        13.95 o                         
  -5   3   6        353.47        323.33         8.05 o                         
  -4   3   6         17.17          9.95         3.14 o                         
  -3   3   6        550.76        525.24        14.10 o                         
  -2   3   6       1350.80       1309.21        20.13 o                         
  -1   3   6        960.85        935.22         8.84 o                         
   0   3   6        312.97        311.42         4.65 o                         
   1   3   6        150.18        148.77         5.75 o                         
   2   3   6          3.55          7.69         5.40 o                         
   3   3   6         26.99         20.53         5.44 o                         
   4   3   6         12.53         17.67        10.26 o                         
   5   3   6          5.11         16.16        11.73 o                         
  -9   4   6          6.67          4.49        10.41 o                         
  -8   4   6         42.09         36.63         7.52 o                         
  -7   4   6         65.80         73.52        11.65 o                         
  -6   4   6         23.70         23.53         6.05 o                         
  -5   4   6        338.78        359.76        23.06 o                         
  -4   4   6        131.34        125.59         5.65 o                         
  -3   4   6        635.03        604.89        17.58 o                         
  -2   4   6       1044.68       1036.88        19.62 o                         
  -1   4   6       1183.26       1132.07        16.48 o                         
   0   4   6        314.94        322.28         5.58 o                         
   1   4   6         62.09         61.28         3.72 o                         
   2   4   6          3.40          7.79         5.12 o                         
   3   4   6         61.79         49.15        10.84 o                         
   4   4   6          0.62         -1.40        10.37 o                         
   5   4   6         13.02         22.07        13.79 o                         
  -9   5   6          0.28         -3.75        10.78 o                         
  -8   5   6         39.27         58.22         8.00 o                         
  -7   5   6         50.23         59.00         7.84 o                         
  -6   5   6          9.43         14.20         6.24 o                         
  -5   5   6          5.81          0.11         4.24 o                         
  -4   5   6        179.61        152.84         6.57 o                         
  -3   5   6        160.53        151.44         6.20 o                         
  -2   5   6        266.01        252.40         6.68 o                         
  -1   5   6       1856.82       1870.07        27.98 o                         
   0   5   6        239.39        241.34         5.03 o                         
   1   5   6         43.69         56.89         6.17 o                         
   2   5   6          1.52          5.00         5.90 o                         
   3   5   6          4.16          1.49         9.34 o                         
   4   5   6         16.33         12.70        11.51 o                         
  -9   6   6         13.07          0.66        13.10 o                         
  -8   6   6         42.17         42.78         8.39 o                         
  -7   6   6         56.46         68.89         8.33 o                         
  -6   6   6          1.15          9.36         6.72 o                         
  -5   6   6          3.28          2.79         5.38 o                         
  -4   6   6        124.82         98.51         6.54 o                         
  -3   6   6        350.28        310.17         8.17 o                         
  -2   6   6        857.83        789.28        17.96 o                         
  -1   6   6         55.15         54.51         4.90 o                         
   0   6   6        522.63        510.08        11.06 o                         
   1   6   6          0.55          2.64         4.74 o                         
   2   6   6          1.80          6.40         7.50 o                         
   3   6   6         12.31          0.63         7.89 o                         
  -9   7   6          5.99         12.48        13.92 o                         
  -8   7   6          3.97         10.92         8.76 o                         
  -7   7   6         58.72         74.88         8.80 o                         
  -6   7   6         33.51         43.05         7.59 o                         
  -5   7   6          2.84          2.38         6.45 o                         
  -4   7   6         11.64          7.45         9.21 o                         
  -3   7   6        137.66        134.66        11.74 o                         
  -2   7   6        479.99        464.35        16.22 o                         
  -1   7   6         97.01        103.62         7.79 o                         
   0   7   6          0.90         -0.95         6.45 o                         
   1   7   6         38.29         41.58         9.32 o                         
   2   7   6          8.21          1.01         7.35 o                         
   3   7   6          2.06          5.67         8.61 o                         
  -8   8   6          0.76         19.77        13.96 o                         
  -7   8   6          0.61         10.45        12.04 o                         
  -6   8   6          0.67         -0.50         9.63 o                         
  -5   8   6         19.99         22.90        10.07 o                         
  -4   8   6          5.36         -0.29        10.51 o                         
  -3   8   6         21.04          7.92        10.98 o                         
  -2   8   6        183.57        194.22        14.29 o                         
  -1   8   6        120.59        128.85         8.95 o                         
   0   8   6         11.56         19.81         7.23 o                         
   1   8   6          2.55         -0.05         7.19 o                         
  -7   9   6          1.31         10.69        13.14 o                         
  -6   9   6          0.04         -0.89         9.82 o                         
  -5   9   6          1.29         -6.34        11.23 o                         
  -4   9   6         57.31         39.63        11.54 o                         
  -3   9   6         17.14         16.38        11.39 o                         
  -2   9   6         71.51         66.72        13.35 o                         
  -1   9   6         30.29         19.96        11.98 o                         
   0   9   6         31.88         28.43         7.87 o                         
  -6  10   6          1.65        -11.44        12.61 o                         
  -5  10   6          8.91         12.73        13.27 o                         
  -4  10   6         70.59         76.37        12.75 o                         
  -3  10   6         62.32         71.04        14.99 o                         
  -2  10   6         28.69         20.74        14.36 o                         
   1 -12   7          3.84          8.11        10.29 o                         
   2 -12   7          4.27          9.85         9.56 o                         
   3 -12   7         15.20         22.77        16.09 o                         
   5 -12   7         31.79         43.67        15.49 o                         
  -1 -11   7         19.99          6.89        14.38 o                         
   0 -11   7          4.55         -1.91        12.06 o                         
   1 -11   7         27.85         19.62         9.48 o                         
   2 -11   7         43.73         53.74         9.89 o                         
   3 -11   7          8.42         12.34         8.30 o                         
   4 -11   7         29.73         36.09        14.33 o                         
   5 -11   7          1.48          0.31         9.67 o                         
   6 -11   7          0.13          2.29        17.15 o                         
  -2 -10   7         30.60         31.61        13.88 o                         
  -1 -10   7         52.21         59.65        14.22 o                         
   0 -10   7          1.54          1.88         8.08 o                         
   1 -10   7          0.46         -1.93         7.48 o                         
   2 -10   7         32.72         28.55         8.11 o                         
   3 -10   7        112.68        127.32        11.19 o                         
   4 -10   7         57.97         60.15        11.08 o                         
   5 -10   7          4.01         26.52        12.07 o                         
   6 -10   7          0.30         -1.81        12.85 o                         
   7 -10   7          7.57         -9.29        14.53 o                         
  -3  -9   7         37.78         34.01        12.52 o                         
  -2  -9   7         53.99         43.42        12.47 o                         
  -1  -9   7        141.53        145.87        14.43 o                         
   0  -9   7         60.32         55.37         8.11 o                         
   1  -9   7          0.02          5.30         6.97 o                         
   2  -9   7         86.04         83.93        10.79 o                         
   3  -9   7        194.52        223.65        12.59 o                         
   4  -9   7        140.96        134.80         8.24 o                         
   5  -9   7         21.26         14.55         6.85 o                         
   6  -9   7         13.34          1.05        12.57 o                         
   7  -9   7          4.98         -9.34        13.65 o                         
  -4  -8   7         30.01         31.84        13.25 o                         
  -3  -8   7         89.49        108.66        13.61 o                         
  -2  -8   7        110.85        139.01        13.95 o                         
  -1  -8   7        229.45        232.54        12.11 o                         
   0  -8   7        177.24        183.64        12.72 o                         
   1  -8   7          4.96         -4.12         8.67 o                         
   2  -8   7         40.74         38.98         8.96 o                         
   3  -8   7        243.48        249.05        11.67 o                         
   4  -8   7         41.15         47.06         6.59 o                         
   5  -8   7         44.52         49.76         8.69 o                         
   6  -8   7          8.54          3.79         6.65 o                         
   7  -8   7          0.85         -4.31        12.66 o                         
  -5  -7   7          6.81          9.23        12.16 o                         
  -4  -7   7         47.02         57.93        12.05 o                         
  -3  -7   7        482.30        514.85        18.33 o                         
  -2  -7   7         81.95         85.88        11.85 o                         
  -1  -7   7        131.41        144.29         6.78 o                         
   0  -7   7        187.62        180.15        11.23 o                         
   1  -7   7          0.41          7.28         7.65 o                         
   2  -7   7        282.69        265.71        11.08 o                         
   3  -7   7        134.27        141.08         6.81 o                         
   4  -7   7         84.29         81.23         7.68 o                         
   5  -7   7          9.19          8.08         6.00 o                         
   6  -7   7          0.41         -5.53         6.83 o                         
   7  -7   7          4.63         16.58        12.82 o                         
  -6  -6   7          0.62        -12.92        12.92 o                         
  -5  -6   7         16.42         18.74        12.23 o                         
  -4  -6   7        172.73        160.92        13.39 o                         
  -3  -6   7         40.79         34.24        10.75 o                         
  -2  -6   7       1356.19       1453.02        24.82 o                         
  -1  -6   7         21.83         25.58         4.54 o                         
   0  -6   7         48.37         62.76         8.53 o                         
   1  -6   7         54.64         49.74         7.51 o                         
   2  -6   7        168.29        177.54         9.29 o                         
   3  -6   7        168.76        168.34         6.64 o                         
   4  -6   7        161.51        156.11         9.06 o                         
   5  -6   7         45.38         44.38         6.36 o                         
   6  -6   7          4.24          4.51         6.82 o                         
   7  -6   7          0.66          2.40         7.23 o                         
  -6  -5   7         10.56         13.92        11.83 o                         
  -5  -5   7         22.14         34.69        10.99 o                         
  -4  -5   7         70.62         84.00        11.15 o                         
  -3  -5   7        431.26        447.54        15.48 o                         
  -2  -5   7        152.33        143.07        10.27 o                         
  -1  -5   7        426.88        432.35         7.48 o                         
   0  -5   7         54.93         63.97         7.56 o                         
   1  -5   7        132.05        101.95         7.42 o                         
   2  -5   7         61.27         57.31         4.50 o                         
   3  -5   7        254.95        251.60         8.33 o                         
   4  -5   7         78.21         93.16         6.24 o                         
   5  -5   7         17.19         21.38         6.10 o                         
   6  -5   7         39.61         35.00         7.06 o                         
   7  -5   7         13.99         13.88        12.98 o                         
   8  -5   7          0.20         -6.14        10.94 o                         
  -7  -4   7         11.38          6.36         8.05 o                         
  -6  -4   7          4.76         10.34         7.39 o                         
  -5  -4   7          7.75          3.21         8.67 o                         
  -4  -4   7        131.63        135.12         7.03 o                         
  -3  -4   7        495.90        523.17        14.69 o                         
  -2  -4   7        816.56        771.54         9.44 o                         
  -1  -4   7        848.96        896.48         7.43 o                         
   0  -4   7        153.02        170.24         7.99 o                         
   1  -4   7        836.44        885.24        14.03 o                         
   2  -4   7         77.99         79.43         4.51 o                         
   3  -4   7        798.65        755.68        10.36 o                         
   4  -4   7         21.38         23.43         5.39 o                         
   5  -4   7         68.03         66.58         6.73 o                         
   6  -4   7          0.52          3.02         6.83 o                         
   7  -4   7          2.02         -1.63         7.31 o                         
  -7  -3   7          0.52          6.77         9.97 o                         
  -6  -3   7          6.98         11.61         6.60 o                         
  -5  -3   7         10.02         11.49         4.41 o                         
  -4  -3   7        230.60        226.81         7.40 o                         
  -3  -3   7        473.28        491.36        13.19 o                         
  -2  -3   7        403.89        425.76        11.16 o                         
  -1  -3   7        624.73        671.37         7.97 o                         
   0  -3   7         23.61         24.54         4.86 o                         
   1  -3   7        569.36        580.09         6.81 o                         
   2  -3   7       2355.46       2262.75        20.54 o                         
   3  -3   7        399.50        394.05         7.88 o                         
   4  -3   7        457.48        476.10        17.56 o                         
   5  -3   7         57.15         62.37         7.38 o                         
   6  -3   7          2.00         -4.80         9.23 o                         
   7  -3   7          0.11          0.80        10.19 o                         
  -7  -2   7          5.20          8.33        10.66 o                         
  -6  -2   7         61.17         56.17         5.05 o                         
  -5  -2   7        195.49        178.69         5.82 o                         
  -4  -2   7        411.23        402.61         6.46 o                         
  -3  -2   7        494.31        486.65         6.20 o                         
  -2  -2   7        344.26        313.41         4.36 o                         
  -1  -2   7         71.73         67.31         2.25 o                         
   0  -2   7         13.91         14.84         4.12 o                         
   1  -2   7         25.56         23.12         2.64 o                         
   2  -2   7        350.65        333.47         6.49 o                         
   3  -2   7        480.04        476.43         8.62 o                         
   4  -2   7        887.05        901.40        17.63 o                         
   5  -2   7        174.72        178.33        11.89 o                         
   6  -2   7          1.73          0.56        10.20 o                         
   7  -2   7          0.65          4.44        10.89 o                         
  -8  -1   7          0.41         -4.29        10.15 o                         
  -7  -1   7          1.86         -0.61         9.22 o                         
  -6  -1   7          3.12          2.35         5.61 o                         
  -5  -1   7        651.66        634.03        10.48 o                         
  -4  -1   7       1001.87        965.27        11.47 o                         
  -3  -1   7       1113.51       1079.69        13.18 o                         
  -2  -1   7        839.68        816.74         5.69 o                         
  -1  -1   7          4.15          4.33         2.77 o                         
   0  -1   7        143.89        153.58         5.83 o                         
   1  -1   7        246.37        271.29         8.09 o                         
   2  -1   7        289.22        307.09         9.50 o                         
   3  -1   7        174.28        171.34         9.37 o                         
   4  -1   7        291.88        316.78        12.86 o                         
   5  -1   7          1.52          0.34        10.02 o                         
   6  -1   7         45.32         43.57        11.75 o                         
  -8   0   7          1.17          2.42        10.44 o                         
  -7   0   7          0.63         -0.75         6.37 o                         
  -6   0   7         82.42         84.06         6.42 o                         
  -5   0   7        170.06        178.41         6.41 o                         
  -4   0   7       1034.50       1030.79        11.82 o                         
  -3   0   7       1230.67       1254.85         9.80 o                         
  -2   0   7        623.68        605.21         8.93 o                         
  -1   0   7        775.61        774.75         9.52 o                         
   0   0   7         22.47         25.66         2.68 o                         
   1   0   7        146.47        145.73         8.74 o                         
   2   0   7        823.18        823.01        14.77 o                         
   3   0   7         68.60         61.66         8.21 o                         
   4   0   7         13.68         21.63         9.01 o                         
   5   0   7          2.16          7.37        10.46 o                         
   6   0   7         19.79         16.40        12.39 o                         
  -8   1   7          0.09         -7.76        11.04 o                         
  -7   1   7          1.49          2.31         5.59 o                         
  -6   1   7         87.94         90.03         6.33 o                         
  -5   1   7        177.23        173.27         6.40 o                         
  -4   1   7        822.80        802.01        23.18 o                         
  -3   1   7        452.26        427.79         6.42 o                         
  -2   1   7         28.21         34.44         2.09 o                         
  -1   1   7       1734.49       1780.85        11.39 o                         
   0   1   7          4.29          5.56         2.22 o                         
   1   1   7         22.09         25.78         5.33 o                         
   2   1   7        183.16        187.45         9.25 o                         
   3   1   7        542.15        508.39        14.77 o                         
   4   1   7          3.35          9.90         9.37 o                         
   5   1   7          0.22          9.67        10.89 o                         
   6   1   7          0.85         -8.09        12.08 o                         
  -8   2   7         73.10         69.30         9.96 o                         
  -7   2   7          4.64         -0.72         8.18 o                         
  -6   2   7        400.35        363.50        13.02 o                         
  -5   2   7         60.21         51.73         5.22 o                         
  -4   2   7        785.11        775.02        11.18 o                         
  -3   2   7        421.98        400.14         6.78 o                         
  -2   2   7        626.10        637.75         9.76 o                         
  -1   2   7         16.57         22.49         1.89 o                         
   0   2   7         14.17         11.57         2.09 o                         
   1   2   7         60.83         68.57         4.81 o                         
   2   2   7         74.92         71.96         5.51 o                         
   3   2   7        106.45        114.28        10.38 o                         
   4   2   7         30.01         28.03        10.72 o                         
   5   2   7         20.45         19.20        10.82 o                         
  -9   3   7         16.74         23.98        11.04 o                         
  -8   3   7          3.91          6.36        10.47 o                         
  -7   3   7          1.99          0.55         7.92 o                         
  -6   3   7          9.61          5.30         5.51 o                         
  -5   3   7       1642.70       1595.87        40.38 o                         
  -4   3   7        193.87        190.38         4.91 o                         
  -3   3   7        739.82        705.94         9.17 o                         
  -2   3   7        531.39        521.63        10.99 o                         
  -1   3   7        147.74        136.86         2.97 o                         
   0   3   7          4.44          4.99         2.80 o                         
   1   3   7        245.76        251.54         7.28 o                         
   2   3   7        210.72        210.40        19.50 o                         
   3   3   7         37.30         36.05         9.41 o                         
   4   3   7         20.15         26.90        11.20 o                         
   5   3   7          6.34         15.03        11.01 o                         
  -9   4   7          8.18         30.61        11.90 o                         
  -8   4   7          1.78          5.46         9.63 o                         
  -7   4   7         20.34          6.75         9.43 o                         
  -6   4   7         62.54         62.99         6.42 o                         
  -5   4   7        319.45        307.53         8.41 o                         
  -4   4   7        369.70        354.16         9.51 o                         
  -3   4   7        763.98        763.20        13.09 o                         
  -2   4   7        168.77        157.11         4.73 o                         
  -1   4   7          3.44          3.55         2.64 o                         
   0   4   7          0.52         -2.95         3.14 o                         
   1   4   7        222.41        221.59         8.79 o                         
   2   4   7         34.30         36.20         6.11 o                         
   3   4   7        156.58        137.20        12.22 o                         
   4   4   7         16.40         22.37        11.40 o                         
  -9   5   7         14.62         22.42        11.23 o                         
  -8   5   7          3.44         14.55         9.18 o                         
  -7   5   7         20.40          8.37         9.14 o                         
  -6   5   7         72.83         67.34         7.20 o                         
  -5   5   7        146.51        139.28         5.63 o                         
  -4   5   7        335.84        356.82         8.58 o                         
  -3   5   7        331.90        317.28         7.77 o                         
  -2   5   7          8.56          6.49         3.50 o                         
  -1   5   7         10.12          8.69         4.12 o                         
   0   5   7        162.38        163.32         6.13 o                         
   1   5   7        132.47        128.34         5.92 o                         
   2   5   7         95.81         85.82        12.17 o                         
   3   5   7          8.10         11.97        10.04 o                         
   4   5   7         34.47         30.77        11.64 o                         
  -8   6   7         18.86         37.38        10.44 o                         
  -7   6   7         12.40         10.02         7.52 o                         
  -6   6   7         12.99          7.36         6.80 o                         
  -5   6   7        200.95        191.36         7.73 o                         
  -4   6   7        166.59        196.82         7.75 o                         
  -3   6   7        186.72        185.05         7.17 o                         
  -2   6   7         79.02         79.10        10.40 o                         
  -1   6   7         38.44         34.73         4.69 o                         
   0   6   7        100.85         97.63         8.91 o                         
   1   6   7        121.90        113.70         8.11 o                         
   2   6   7         48.16         55.08         6.18 o                         
   3   6   7         22.99         24.01        12.35 o                         
  -8   7   7          1.42         21.39         9.98 o                         
  -7   7   7          2.43         10.52         7.39 o                         
  -6   7   7         34.06         27.11         7.17 o                         
  -5   7   7         43.53         53.45         6.73 o                         
  -4   7   7        395.65        365.59        16.55 o                         
  -3   7   7         92.54         94.06        10.82 o                         
  -2   7   7         34.80         35.60        10.79 o                         
  -1   7   7          1.68          4.93         6.72 o                         
   0   7   7          3.51         -1.02         6.81 o                         
   1   7   7          8.29          5.53         6.88 o                         
   2   7   7         24.45         21.12        12.02 o                         
  -7   8   7          0.15          8.44         8.21 o                         
  -6   8   7         27.37         21.18        10.75 o                         
  -5   8   7        101.40         98.44        12.58 o                         
  -4   8   7        145.75        155.24        13.23 o                         
  -3   8   7         79.02         82.93        11.96 o                         
  -2   8   7         44.42         45.00        11.66 o                         
  -1   8   7          3.22          9.60        11.58 o                         
   0   8   7         12.44         13.42         7.48 o                         
   1   8   7          1.01          4.52         7.53 o                         
  -7   9   7          3.13         22.96        13.15 o                         
  -6   9   7         25.03         29.43        11.91 o                         
  -5   9   7         74.78         61.41        13.07 o                         
  -4   9   7         67.86         67.92        12.29 o                         
  -3   9   7         44.46         45.47        12.90 o                         
  -2   9   7         15.10         11.04        12.14 o                         
  -1   9   7         16.26          4.88        10.85 o                         
   0   9   7         13.53         23.82        11.49 o                         
  -6  10   7         11.10         12.71        13.54 o                         
  -5  10   7         15.89         33.24        13.79 o                         
  -4  10   7        108.87        145.74        14.68 o                         
   1 -12   8         20.75         51.79        11.38 o                         
   2 -12   8         10.64         14.47        10.40 o                         
   0 -11   8          7.17          4.48        12.41 o                         
   1 -11   8         76.41        100.66        10.19 o                         
   2 -11   8         38.95         40.16         9.52 o                         
   3 -11   8         31.57         23.69         9.30 o                         
   4 -11   8         23.15         13.66        13.12 o                         
   6 -11   8          6.37          4.99        14.42 o                         
  -2 -10   8         19.91         27.66        14.77 o                         
  -1 -10   8          0.82          1.34        12.49 o                         
   0 -10   8         22.11         19.36         8.79 o                         
   1 -10   8         43.95         38.95         8.54 o                         
   2 -10   8         77.71         85.00        11.69 o                         
   3 -10   8         17.67         14.49        10.32 o                         
   4 -10   8         13.46         11.57        10.09 o                         
   5 -10   8          4.00          0.26        12.01 o                         
   6 -10   8          0.02        -13.07        13.07 o                         
  -3  -9   8         24.12         18.20        13.87 o                         
  -2  -9   8          1.95         13.64        11.96 o                         
  -1  -9   8          4.85         16.61        12.40 o                         
   0  -9   8         88.99         89.86         8.51 o                         
   1  -9   8         46.22         44.22        11.01 o                         
   2  -9   8        123.42        109.57        11.28 o                         
   3  -9   8          3.08         -2.28         8.91 o                         
   4  -9   8          0.29          2.69         6.67 o                         
   5  -9   8         17.44         16.89        10.32 o                         
   6  -9   8         11.79         15.05        12.23 o                         
   7  -9   8          0.78         13.65        13.10 o                         
  -4  -8   8         18.63         21.76        13.22 o                         
  -3  -8   8         38.67         35.74        12.41 o                         
  -2  -8   8          0.45         -1.67        11.72 o                         
  -1  -8   8         37.42         41.64        11.19 o                         
   0  -8   8        183.53        210.10        13.02 o                         
   1  -8   8        380.76        378.64        14.79 o                         
   2  -8   8         62.95         57.93         9.67 o                         
   3  -8   8         15.04         13.08         8.08 o                         
   4  -8   8          1.26          2.12         5.83 o                         
   5  -8   8          7.76          8.74         6.58 o                         
   6  -8   8          0.05         -2.53         7.34 o                         
   7  -8   8          5.21         -6.98        12.11 o                         
  -5  -7   8          5.20         22.16        13.78 o                         
  -4  -7   8          2.18          5.07        11.14 o                         
  -3  -7   8        218.12        212.33        14.70 o                         
  -2  -7   8         32.15         31.59        11.17 o                         
  -1  -7   8         13.79         14.36         9.64 o                         
   0  -7   8        524.10        531.94        15.83 o                         
   1  -7   8        192.76        197.86        11.10 o                         
   2  -7   8        156.61        145.49         9.85 o                         
   3  -7   8         64.58         65.87         6.16 o                         
   4  -7   8          7.72         10.42         5.90 o                         
   5  -7   8          7.81          3.60         6.27 o                         
   6  -7   8          0.18          2.92         6.75 o                         
   7  -7   8         17.72         30.47         7.68 o                         
  -6  -6   8          7.73          3.54        12.78 o                         
  -5  -6   8         26.62         35.10        11.68 o                         
  -4  -6   8         90.25         91.36        12.28 o                         
  -3  -6   8          4.36          8.42         9.76 o                         
  -2  -6   8         58.01         70.74        10.63 o                         
  -1  -6   8         76.92         67.99         9.45 o                         
   0  -6   8        368.64        384.23        13.02 o                         
   1  -6   8        537.14        520.97        13.75 o                         
   2  -6   8         93.55         88.93         5.61 o                         
   3  -6   8         65.01         53.77         5.65 o                         
   4  -6   8          0.67          3.73         5.46 o                         
   5  -6   8          6.49          3.26         6.10 o                         
   6  -6   8          2.37          0.31         5.95 o                         
   7  -6   8          7.02          6.19         7.02 o                         
  -6  -5   8         22.39         32.07         8.26 o                         
  -5  -5   8         60.94         70.38        11.97 o                         
  -4  -5   8        143.40        145.87        12.33 o                         
  -3  -5   8         72.24         70.02        10.15 o                         
  -2  -5   8          8.65         10.77         8.25 o                         
  -1  -5   8        192.00        181.56        10.15 o                         
   0  -5   8        408.24        380.02        11.91 o                         
   1  -5   8        755.11        745.86        14.69 o                         
   2  -5   8        516.29        503.50        11.27 o                         
   3  -5   8        207.67        225.07         7.10 o                         
   4  -5   8         15.71          4.38         5.42 o                         
   5  -5   8         34.45         44.25         6.74 o                         
   6  -5   8          0.12         -1.69         6.93 o                         
   7  -5   8          1.74          4.06         8.04 o                         
  -7  -4   8         19.04         11.56        10.04 o                         
  -6  -4   8         14.58         15.55         7.34 o                         
  -5  -4   8        108.86        108.73         5.99 o                         
  -4  -4   8        211.86        211.75        17.70 o                         
  -3  -4   8         63.62         65.15         8.93 o                         
  -2  -4   8         16.74         21.46         7.28 o                         
  -1  -4   8        531.52        525.02         7.71 o                         
   0  -4   8        207.29        206.36         8.88 o                         
   1  -4   8       1716.46       1588.12        19.22 o                         
   2  -4   8       1093.92       1045.92        10.91 o                         
   3  -4   8        237.08        231.89         7.04 o                         
   4  -4   8        128.20        132.28        12.20 o                         
   5  -4   8          8.13          2.03         6.23 o                         
   6  -4   8         66.11         61.05         8.04 o                         
   7  -4   8          6.98          5.77        11.00 o                         
  -7  -3   8         33.33         17.90         9.96 o                         
  -6  -3   8         87.77         75.38         7.55 o                         
  -5  -3   8        213.63        220.40         8.52 o                         
  -4  -3   8        182.01        174.08         6.66 o                         
  -3  -3   8          0.89          1.43         3.76 o                         
  -2  -3   8        245.33        249.35         5.35 o                         
  -1  -3   8       1931.17       2020.92        22.52 o                         
   0  -3   8        483.32        485.83        10.79 o                         
   1  -3   8        792.19        789.14        17.23 o                         
   2  -3   8        693.41        663.74         8.74 o                         
   3  -3   8        175.00        175.87         6.52 o                         
   4  -3   8         38.15         41.32         6.11 o                         
   5  -3   8          0.04          6.20         6.43 o                         
   6  -3   8          1.25          3.86         9.88 o                         
   7  -3   8          2.75          2.01        10.07 o                         
  -7  -2   8          4.83         10.88         9.34 o                         
  -6  -2   8        411.61        368.97         9.52 o                         
  -5  -2   8        154.24        168.47         8.21 o                         
  -4  -2   8        453.52        418.50         6.91 o                         
  -3  -2   8         79.75         83.36         3.73 o                         
  -2  -2   8        152.32        159.22         4.01 o                         
  -1  -2   8          5.92         10.90         3.27 o                         
   0  -2   8       1312.61       1312.87        15.59 o                         
   1  -2   8       1433.60       1484.77        17.56 o                         
   2  -2   8        173.24        178.81         8.68 o                         
   3  -2   8         22.63         23.71         7.55 o                         
   4  -2   8        124.80        103.98        10.06 o                         
   5  -2   8         23.25         20.71         9.91 o                         
   6  -2   8          8.27         -5.73        10.20 o                         
  -8  -1   8          5.84          7.00        10.25 o                         
  -7  -1   8         37.34         28.04         6.79 o                         
  -6  -1   8         25.64         43.26         6.14 o                         
  -5  -1   8        267.48        261.32         7.53 o                         
  -4  -1   8        310.24        287.16         5.66 o                         
  -3  -1   8         95.66         95.03         3.59 o                         
  -2  -1   8          0.65          2.06         2.65 o                         
  -1  -1   8         37.36         38.14         3.46 o                         
   0  -1   8       1022.49        933.71        13.00 o                         
   1  -1   8        799.32        760.26        13.21 o                         
   2  -1   8        131.41        112.21         7.82 o                         
   3  -1   8        200.45        204.14        10.35 o                         
   4  -1   8        134.94        116.85        10.47 o                         
   5  -1   8         61.43         47.42        10.41 o                         
   6  -1   8         10.39         -0.53        11.09 o                         
  -8   0   8          5.81         12.45        10.07 o                         
  -7   0   8         72.95         73.41         7.28 o                         
  -6   0   8         81.06         89.25         9.04 o                         
  -5   0   8         41.85         36.10         5.21 o                         
  -4   0   8         61.08         64.05         7.25 o                         
  -3   0   8         45.55         45.04         4.12 o                         
  -2   0   8         22.04         26.02         2.66 o                         
  -1   0   8        152.86        152.98         3.73 o                         
   0   0   8       1084.60       1093.51        17.78 o                         
   1   0   8        476.99        454.76        10.71 o                         
   2   0   8        827.12        846.30        15.97 o                         
   3   0   8         67.51         58.15         8.71 o                         
   4   0   8         83.35         76.01        10.49 o                         
   5   0   8          5.59          7.32        10.48 o                         
   6   0   8         17.66         16.52        11.13 o                         
  -8   1   8          8.79          6.18         9.17 o                         
  -7   1   8         66.43         71.36        10.32 o                         
  -6   1   8        203.81        221.62        11.53 o                         
  -5   1   8        193.61        192.30        10.55 o                         
  -4   1   8          3.30          7.21         6.74 o                         
  -3   1   8        126.90        129.35         4.76 o                         
  -2   1   8        154.77        180.52         3.84 o                         
  -1   1   8         65.65         69.70         2.80 o                         
   0   1   8        632.65        664.85        12.97 o                         
   1   1   8        626.76        581.35        12.54 o                         
   2   1   8        405.47        403.89        12.40 o                         
   3   1   8          3.49          3.02         8.35 o                         
   4   1   8         15.96         24.74         9.60 o                         
   5   1   8          0.12          6.89        11.24 o                         
  -8   2   8         10.29         18.94        11.26 o                         
  -7   2   8         68.91         65.97         9.75 o                         
  -6   2   8        206.58        205.34        11.63 o                         
  -5   2   8        448.53        457.27        13.27 o                         
  -4   2   8         32.40         31.17         4.24 o                         
  -3   2   8         61.15         57.87         4.45 o                         
  -2   2   8         53.37         52.52         3.64 o                         
  -1   2   8        705.29        763.34         7.17 o                         
   0   2   8        557.02        586.40         9.00 o                         
   1   2   8        314.82        300.99        20.51 o                         
   2   2   8        149.80        160.52        10.20 o                         
   3   2   8         38.76         40.69         9.21 o                         
   4   2   8          1.97          7.81         9.90 o                         
   5   2   8          1.53          5.72        10.83 o                         
  -9   3   8          0.25          1.89        10.78 o                         
  -8   3   8         53.79         56.57        10.69 o                         
  -7   3   8         57.92         63.95        10.65 o                         
  -6   3   8        107.00        120.24        10.73 o                         
  -5   3   8         55.63         61.33         8.37 o                         
  -4   3   8        200.70        197.53         6.40 o                         
  -3   3   8         27.08         29.80         5.78 o                         
  -2   3   8        380.64        399.22         6.37 o                         
  -1   3   8        517.42        542.96         5.94 o                         
   0   3   8        961.65        966.83        14.39 o                         
   1   3   8        220.26        213.28         8.61 o                         
   2   3   8         81.41         84.08         6.76 o                         
   3   3   8         47.13         47.42        10.22 o                         
   4   3   8          2.72         -6.48        10.45 o                         
  -8   4   8          5.66          2.61        10.81 o                         
  -7   4   8         46.40         61.80        10.52 o                         
  -6   4   8         75.43         76.22         9.88 o                         
  -5   4   8         41.98         54.10         8.59 o                         
  -4   4   8         38.41         48.32         5.22 o                         
  -3   4   8         33.95         33.39         4.71 o                         
  -2   4   8        215.06        206.68         8.10 o                         
  -1   4   8         67.31         67.72         4.59 o                         
   0   4   8       1224.66       1222.48        13.24 o                         
   1   4   8        186.92        199.07         6.21 o                         
   2   4   8         21.45         25.36         6.20 o                         
   3   4   8         44.11         39.33        10.97 o                         
   4   4   8          6.74         10.98        11.83 o                         
  -8   5   8         42.20         18.58        11.88 o                         
  -7   5   8         86.58         95.59        11.75 o                         
  -6   5   8         71.73         81.95         9.95 o                         
  -5   5   8         30.95         40.86         6.03 o                         
  -4   5   8         55.33         53.25         5.77 o                         
  -3   5   8         14.89          5.17         4.95 o                         
  -2   5   8         58.26         53.68         4.34 o                         
  -1   5   8        422.37        413.85         7.90 o                         
   0   5   8         22.31         17.58         4.47 o                         
   1   5   8        275.06        268.00         6.46 o                         
   2   5   8         29.16         31.38         6.64 o                         
   3   5   8          1.42         -3.32        10.34 o                         
  -8   6   8         27.81         12.76        11.77 o                         
  -7   6   8         51.91         46.07        10.04 o                         
  -6   6   8        101.95        118.37        11.78 o                         
  -5   6   8        390.07        361.62         9.79 o                         
  -4   6   8         31.90          6.62         5.70 o                         
  -3   6   8          7.05          7.74         5.27 o                         
  -2   6   8         11.31         13.42         5.73 o                         
  -1   6   8        109.55        110.14         5.88 o                         
   0   6   8          8.25          4.20         6.58 o                         
   1   6   8         31.72         41.00         7.27 o                         
   2   6   8          0.34          2.18         9.66 o                         
   3   6   8          0.55          1.82        11.21 o                         
  -7   7   8         34.97         23.70        11.06 o                         
  -6   7   8         64.35         73.26        11.30 o                         
  -5   7   8         74.53         79.95         7.60 o                         
  -4   7   8         49.81         45.14         6.59 o                         
  -3   7   8         12.35          9.92         9.62 o                         
  -2   7   8         48.15         25.36        10.38 o                         
  -1   7   8         46.66         49.12         7.69 o                         
   0   7   8         17.61         27.05         7.87 o                         
   1   7   8         21.14         23.49         8.23 o                         
   2   7   8          2.02         -0.56        11.59 o                         
  -7   8   8         26.11         12.45        12.77 o                         
  -6   8   8         29.41         37.23         7.49 o                         
  -5   8   8         10.45         11.91        10.92 o                         
  -4   8   8          6.92         14.05        10.52 o                         
  -3   8   8         26.33         17.98        10.69 o                         
  -2   8   8         10.15         10.63        11.69 o                         
  -1   8   8         26.79         25.06        12.24 o                         
   0   8   8        121.31        124.91         9.99 o                         
   1   8   8          0.50          9.47        12.33 o                         
  -6   9   8         43.41         71.15        13.72 o                         
  -5   9   8          4.20         10.69        11.71 o                         
  -4   9   8          0.11          1.78        10.52 o                         
  -3   9   8         19.78         19.91        12.06 o                         
  -2   9   8         16.53         21.31        11.65 o                         
   2 -12   9         35.93         58.48        13.47 o                         
   3 -12   9          2.84         -2.49        10.91 o                         
   0 -11   9         16.33         28.61        14.58 o                         
   1 -11   9         13.10         12.88         9.96 o                         
   2 -11   9          1.24         -8.24         9.36 o                         
   3 -11   9          0.03          0.27        10.36 o                         
   4 -11   9          0.17         -1.88        10.38 o                         
  -1 -10   9         67.78         71.68        13.97 o                         
   0 -10   9         25.09         23.49         8.35 o                         
   1 -10   9         24.29         24.11        11.92 o                         
   2 -10   9          1.50         -3.81        11.57 o                         
   3 -10   9          2.94          0.25         9.74 o                         
   4 -10   9          0.63          3.08        10.86 o                         
   5 -10   9         51.69         68.40        10.86 o                         
  -3  -9   9          6.30          1.81        14.11 o                         
  -2  -9   9         72.08         86.15        15.16 o                         
  -1  -9   9        133.64        121.99        14.06 o                         
   0  -9   9        107.74         99.10        12.20 o                         
   1  -9   9         16.08         21.08        10.11 o                         
   2  -9   9          1.09          6.84        10.13 o                         
   3  -9   9          6.91          2.58         9.54 o                         
   5  -9   9         11.00         19.32        10.05 o                         
   6  -9   9         25.46         35.85         9.90 o                         
  -4  -8   9          0.15         -3.18        11.94 o                         
  -3  -8   9          7.79         -9.85        13.15 o                         
  -2  -8   9        151.12        155.44        15.08 o                         
  -1  -8   9        132.90        135.62        13.18 o                         
   0  -8   9         62.16         65.42        11.07 o                         
   1  -8   9        104.23        122.00        11.13 o                         
   2  -8   9          0.89          9.57         8.72 o                         
   3  -8   9          0.05          0.56         8.58 o                         
   4  -8   9          2.42          2.58         8.35 o                         
   5  -8   9          2.92          6.53         9.59 o                         
   6  -8   9         15.61         14.51        10.03 o                         
   7  -8   9          1.56         -5.95        10.56 o                         
  -5  -7   9          6.43          0.52        12.64 o                         
  -4  -7   9         11.61         13.85        12.51 o                         
  -3  -7   9         60.42         62.50        12.99 o                         
  -2  -7   9         31.53         24.15        11.24 o                         
  -1  -7   9        324.01        341.84        14.99 o                         
   0  -7   9        257.85        274.91        13.09 o                         
   1  -7   9          1.50         -0.66         8.27 o                         
   2  -7   9        194.09        188.65        10.66 o                         
   3  -7   9         15.60         23.24         8.32 o                         
   4  -7   9         19.03         12.62         8.04 o                         
   5  -7   9          0.79         -7.32         8.73 o                         
   6  -7   9         17.78          8.45         9.43 o                         
   7  -7   9          4.14          1.45         8.01 o                         
  -6  -6   9          2.25         18.24        10.08 o                         
  -5  -6   9         52.41         42.84        12.83 o                         
  -4  -6   9          5.08         11.38        10.81 o                         
  -3  -6   9        144.40        173.09        13.35 o                         
  -2  -6   9        440.06        443.15        15.96 o                         
  -1  -6   9        270.55        266.83        12.71 o                         
   0  -6   9        217.99        203.27        11.18 o                         
   1  -6   9        161.36        169.05        10.33 o                         
   2  -6   9        205.50        176.99        10.39 o                         
   3  -6   9          1.32         -3.53         7.65 o                         
   4  -6   9         11.75         12.98         7.72 o                         
   5  -6   9         15.02         12.59         8.60 o                         
   6  -6   9          2.92          1.69         7.01 o                         
   7  -6   9          0.08          5.20        12.20 o                         
  -6  -5   9         73.03         53.66         8.46 o                         
  -5  -5   9          3.01          4.83         5.69 o                         
  -4  -5   9         30.56         26.25        10.07 o                         
  -3  -5   9         85.85         77.81        10.92 o                         
  -2  -5   9        829.53        870.38        18.55 o                         
  -1  -5   9        569.37        564.94        15.05 o                         
   0  -5   9        496.79        514.71        13.75 o                         
   1  -5   9        262.51        283.05        10.80 o                         
   2  -5   9        226.03        209.99        10.09 o                         
   3  -5   9        220.82        174.52        10.05 o                         
   4  -5   9         10.00          6.81         8.08 o                         
   5  -5   9         57.91         62.07         7.11 o                         
   6  -5   9          2.21          2.45         7.62 o                         
   7  -5   9         15.47          8.63         8.11 o                         
  -7  -4   9         23.36         29.93        11.88 o                         
  -6  -4   9         35.24         19.16         8.35 o                         
  -5  -4   9         14.25          9.39         4.98 o                         
  -4  -4   9          0.29          1.78         4.40 o                         
  -3  -4   9         93.28         78.34         5.30 o                         
  -2  -4   9       1244.49       1244.28        19.82 o                         
  -1  -4   9        235.89        237.71         9.00 o                         
   0  -4   9        699.21        687.27        13.87 o                         
   1  -4   9        156.51        152.76         8.69 o                         
   2  -4   9         31.09         29.77         7.15 o                         
   3  -4   9        446.84        400.05        12.83 o                         
   4  -4   9         42.71         49.26         6.18 o                         
   5  -4   9          9.75         10.58         6.49 o                         
   6  -4   9          4.25         -3.02         6.80 o                         
   7  -4   9         15.83         16.23        11.05 o                         
  -7  -3   9         26.73         42.90        11.31 o                         
  -6  -3   9         11.15         14.02         6.66 o                         
  -5  -3   9          2.97          5.47         4.53 o                         
  -4  -3   9         23.88         19.74         4.06 o                         
  -3  -3   9        273.26        253.01         6.41 o                         
  -2  -3   9         34.69         38.23         4.27 o                         
  -1  -3   9       1699.50       1732.99        24.85 o                         
   0  -3   9        165.83        147.90         7.89 o                         
   1  -3   9         27.04         25.57         6.25 o                         
   2  -3   9         10.61          8.86         6.54 o                         
   3  -3   9        313.71        305.36        11.70 o                         
   4  -3   9        194.78        199.89         7.79 o                         
   5  -3   9         21.18         17.97         9.75 o                         
   6  -3   9         41.67         35.12        11.28 o                         
  -7  -2   9          9.68         37.05        10.84 o                         
  -6  -2   9         29.57         21.67         6.28 o                         
  -5  -2   9          0.42          2.79         5.31 o                         
  -4  -2   9         55.42         49.05         4.17 o                         
  -3  -2   9        729.54        713.04        15.99 o                         
  -2  -2   9        241.85        218.71         4.19 o                         
  -1  -2   9       1582.38       1526.11        13.18 o                         
   0  -2   9        196.87        177.65         7.62 o                         
   1  -2   9          9.18         11.55         5.69 o                         
   2  -2   9          3.44          1.22         6.36 o                         
   3  -2   9        139.35        126.52         9.64 o                         
   4  -2   9         20.52         20.29         8.82 o                         
   5  -2   9         38.19         27.26         9.70 o                         
   6  -2   9          0.19         -6.42        10.65 o                         
  -8  -1   9         15.97         12.48        10.39 o                         
  -7  -1   9         23.43         30.21         6.33 o                         
  -6  -1   9          8.36          8.80         6.09 o                         
  -5  -1   9          1.73          1.77         5.27 o                         
  -4  -1   9         17.54         18.45         4.49 o                         
  -3  -1   9        430.41        435.91         7.84 o                         
  -2  -1   9        835.56        822.18         8.04 o                         
  -1  -1   9       2194.38       2112.27        15.06 o                         
   0  -1   9        499.76        470.00        10.56 o                         
   1  -1   9         45.62         46.12         6.13 o                         
   2  -1   9         65.02         73.83         7.50 o                         
   3  -1   9          4.65          3.66         7.35 o                         
   4  -1   9         17.49         11.68         8.62 o                         
   5  -1   9          1.37         -0.89        10.46 o                         
   6  -1   9         16.89         27.05        12.55 o                         
  -8   0   9         13.89         21.60        14.32 o                         
  -7   0   9          8.52          8.69         6.29 o                         
  -6   0   9         28.22         21.15         5.85 o                         
  -5   0   9          1.26         -1.44         7.86 o                         
  -4   0   9          1.59          1.73         7.13 o                         
  -3   0   9        457.43        460.31        11.89 o                         
  -2   0   9        946.53        993.52        10.54 o                         
  -1   0   9        722.37        741.46        13.00 o                         
   0   0   9        989.43       1044.99        29.59 o                         
   1   0   9         74.03         64.21         6.77 o                         
   2   0   9         18.45         19.62         7.56 o                         
   3   0   9          9.50         12.83         8.29 o                         
   4   0   9          9.99         -0.36         9.64 o                         
   5   0   9         12.77          7.10        10.87 o                         
  -8   1   9         26.05         23.31        10.69 o                         
  -7   1   9         61.27         64.72         9.68 o                         
  -6   1   9        129.34        151.13        11.01 o                         
  -5   1   9        326.82        303.64        12.18 o                         
  -4   1   9         11.39          4.48         6.95 o                         
  -3   1   9        647.20        619.86         8.59 o                         
  -2   1   9       2286.56       2240.00        12.99 o                         
  -1   1   9        407.08        415.35         5.08 o                         
   0   1   9        396.91        374.40         6.22 o                         
   1   1   9         19.92         12.78         6.25 o                         
   2   1   9          0.97          0.00         7.29 o                         
   3   1   9         12.70         15.01         8.81 o                         
   4   1   9         16.89         13.71         9.76 o                         
   5   1   9          9.05         14.21        11.51 o                         
  -8   2   9          3.00         -3.37         9.62 o                         
  -7   2   9          5.74          1.97         8.77 o                         
  -6   2   9          0.36          2.55         8.77 o                         
  -5   2   9        354.84        348.54        12.51 o                         
  -4   2   9        835.17        835.44        10.38 o                         
  -3   2   9        485.25        459.82         8.06 o                         
  -2   2   9       1384.42       1386.51        10.86 o                         
  -1   2   9       1259.83       1253.78        15.04 o                         
   0   2   9        221.47        214.94         6.15 o                         
   1   2   9          2.86          1.26         5.03 o                         
   2   2   9          0.82         -5.65         7.65 o                         
   3   2   9         59.35         52.66        11.58 o                         
   4   2   9          3.85          3.67        10.87 o                         
   5   2   9         11.47         13.45        11.52 o                         
  -8   3   9         45.91         57.83        12.15 o                         
  -7   3   9          1.62          0.12         8.39 o                         
  -6   3   9         14.22         11.87         9.07 o                         
  -5   3   9          1.99         -2.19         7.67 o                         
  -4   3   9         52.44         46.83         5.25 o                         
  -3   3   9        138.56        131.46         5.99 o                         
  -2   3   9        642.11        669.87        10.05 o                         
  -1   3   9        776.74        771.79        11.81 o                         
   0   3   9         89.43         76.00         4.76 o                         
   1   3   9          4.42          5.97         5.46 o                         
   2   3   9          3.68         -5.50         8.63 o                         
   3   3   9         42.46         30.28        10.35 o                         
   4   3   9         28.64         25.59        11.57 o                         
  -8   4   9         13.77         10.45        10.51 o                         
  -7   4   9         32.87         38.78        11.07 o                         
  -6   4   9         10.13          4.14         9.00 o                         
  -5   4   9          3.00          3.51         7.71 o                         
  -4   4   9        212.91        221.19         7.30 o                         
  -3   4   9        113.47        112.11         5.81 o                         
  -2   4   9        164.66        159.31         5.33 o                         
  -1   4   9         61.12         67.41         6.24 o                         
   0   4   9        472.80        497.20        12.58 o                         
   1   4   9         41.25         35.25         4.22 o                         
   2   4   9          6.28          5.82         6.09 o                         
   3   4   9         25.97         33.24        10.23 o                         
  -8   5   9          5.07         11.68         9.97 o                         
  -7   5   9         71.71         76.96        10.75 o                         
  -6   5   9         24.71         17.47         9.24 o                         
  -5   5   9         14.62         10.66         5.86 o                         
  -4   5   9         30.83         30.06         5.66 o                         
  -3   5   9        333.01        324.94         8.34 o                         
  -2   5   9        221.91        201.80        11.77 o                         
  -1   5   9         69.42         76.87         7.01 o                         
   0   5   9         28.20         22.70         4.73 o                         
   1   5   9         11.62          5.09         4.78 o                         
   2   5   9          6.66         -8.34        18.82 o                         
   3   5   9          4.08          2.81        10.95 o                         
  -7   6   9          5.74         25.58        10.66 o                         
  -6   6   9          4.76          9.77         9.46 o                         
  -5   6   9          5.89          7.88         6.48 o                         
  -4   6   9         66.37         59.76         6.23 o                         
  -3   6   9         85.98        101.74        11.27 o                         
  -2   6   9        235.41        245.32         9.12 o                         
  -1   6   9        216.38        211.23         6.99 o                         
   0   6   9         22.46         23.16         8.91 o                         
   1   6   9          1.68          2.96         7.30 o                         
   2   6   9          9.69          2.64         7.60 o                         
  -7   7   9          0.60          7.32        11.43 o                         
  -6   7   9          2.59         -3.47        10.17 o                         
  -5   7   9         32.03         17.10         6.69 o                         
  -4   7   9         74.92         71.42         7.01 o                         
  -3   7   9         47.20         61.19        11.27 o                         
  -2   7   9         58.48         54.79        12.23 o                         
  -1   7   9        125.00        136.95        12.86 o                         
   0   7   9         26.76         27.54         7.34 o                         
   1   7   9          6.69          9.10         7.76 o                         
  -6   8   9          0.44         -6.50         6.50 o                         
  -5   8   9         13.14         13.23         7.04 o                         
  -4   8   9         74.80         67.31        11.71 o                         
  -3   8   9         69.46         62.97        11.83 o                         
  -2   8   9         24.52         29.05        13.65 o                         
  -1   8   9         42.14         44.26        12.35 o                         
   0   8   9          0.15          1.28        10.66 o                         
  -6   9   9         12.05          9.90        12.20 o                         
  -5   9   9         11.04         -3.06        12.63 o                         
  -4   9   9          1.15          5.58        11.29 o                         
   0 -11  10          3.04          0.60        13.92 o                         
   1 -11  10          3.51          0.32         9.31 o                         
   2 -11  10          6.68         21.03        12.78 o                         
   3 -11  10         21.14         16.55        11.66 o                         
   4 -11  10         37.59         48.97        13.27 o                         
  -1 -10  10         13.73         24.93        14.18 o                         
   0 -10  10          6.27          7.00         8.81 o                         
   1 -10  10          9.36         10.27        12.16 o                         
   2 -10  10          0.92         -5.10        11.88 o                         
   3 -10  10         31.35         32.21        11.31 o                         
   4 -10  10         15.17         20.75        11.23 o                         
   5 -10  10         16.21         22.38        10.32 o                         
  -2  -9  10          8.04          8.14        12.22 o                         
  -1  -9  10         22.84         31.71        13.27 o                         
   0  -9  10         15.11         13.87        11.59 o                         
   1  -9  10          1.32          0.22        10.21 o                         
   2  -9  10         17.60         23.32        11.01 o                         
   3  -9  10         19.12         26.77        10.45 o                         
   4  -9  10         37.95         33.82        10.37 o                         
   5  -9  10          0.16         10.94        10.32 o                         
   6  -9  10          1.75          3.02        10.75 o                         
  -4  -8  10         24.39         18.32        12.98 o                         
  -3  -8  10         10.10          3.08        12.68 o                         
  -2  -8  10        276.17        272.00        16.34 o                         
  -1  -8  10          8.80         10.61        10.55 o                         
   0  -8  10         16.62         17.59        11.09 o                         
   1  -8  10         47.69         35.20        10.37 o                         
   2  -8  10         17.63         20.24         9.86 o                         
   3  -8  10         58.34         67.75        10.40 o                         
   4  -8  10         33.59         26.62         9.17 o                         
   5  -8  10         16.41         15.12         9.84 o                         
   6  -8  10          7.84         13.95        10.26 o                         
  -5  -7  10         43.26         44.14        13.03 o                         
  -4  -7  10         59.03         57.88        12.80 o                         
  -3  -7  10        206.12        200.07        14.80 o                         
  -2  -7  10          4.72          6.58        10.52 o                         
  -1  -7  10        178.95        195.33        13.02 o                         
   0  -7  10          5.00          2.94         9.28 o                         
   1  -7  10          1.44          3.60         8.70 o                         
   2  -7  10         14.30         19.71         8.45 o                         
   3  -7  10         28.48         27.78         9.24 o                         
   4  -7  10         27.86         16.88         9.24 o                         
   5  -7  10         25.86         22.79         8.90 o                         
   6  -7  10          1.44         -5.40        10.53 o                         
  -6  -6  10         12.58          8.30        11.01 o                         
  -5  -6  10          1.32         -2.92        11.46 o                         
  -4  -6  10        111.17        107.24        13.65 o                         
  -3  -6  10        193.95        191.96        14.61 o                         
  -2  -6  10        160.42        164.71        12.23 o                         
  -1  -6  10         32.41         37.43         9.50 o                         
   0  -6  10          2.42          1.25         8.29 o                         
   1  -6  10        212.92        215.26        11.46 o                         
   2  -6  10         76.15         66.52         9.06 o                         
   3  -6  10        191.01        175.54        10.97 o                         
   4  -6  10         27.10         24.65         8.80 o                         
   5  -6  10         11.52          8.99         9.12 o                         
   6  -6  10          5.60          0.56         9.69 o                         
  -6  -5  10          6.75          6.75         7.87 o                         
  -5  -5  10         29.98         44.74         6.15 o                         
  -4  -5  10        109.96        118.56         8.52 o                         
  -3  -5  10        107.93        115.88        11.39 o                         
  -2  -5  10         67.18         57.22         9.50 o                         
  -1  -5  10         68.40         69.73         8.84 o                         
   0  -5  10          1.80         -0.16         7.35 o                         
   1  -5  10        129.60        124.17         9.09 o                         
   2  -5  10       1154.45       1097.43        19.37 o                         
   3  -5  10         51.84         63.72         9.15 o                         
   4  -5  10        207.28        179.97        11.33 o                         
   5  -5  10          0.27         -4.45         8.93 o                         
   6  -5  10         20.68         15.20        10.82 o                         
  -6  -4  10         41.33         39.00         7.12 o                         
  -5  -4  10         71.15         65.71         5.66 o                         
  -4  -4  10        197.42        189.42        16.02 o                         
  -3  -4  10        154.11        158.91        10.93 o                         
  -2  -4  10        141.11        157.76         9.91 o                         
  -1  -4  10          2.41          2.11         4.05 o                         
   0  -4  10          2.95          8.77         6.80 o                         
   1  -4  10        180.63        168.55         9.35 o                         
   2  -4  10         16.27         13.99         7.39 o                         
   3  -4  10        429.56        448.65        14.08 o                         
   4  -4  10         57.25         50.92         9.55 o                         
   5  -4  10         14.72         10.97         9.79 o                         
   6  -4  10          0.20         -2.81        11.22 o                         
  -7  -3  10          0.23          0.49        10.51 o                         
  -6  -3  10         19.67         24.19         6.89 o                         
  -5  -3  10        252.89        251.49         7.01 o                         
  -4  -3  10        301.63        287.71         6.54 o                         
  -3  -3  10        374.90        374.14         9.52 o                         
  -2  -3  10        390.13        369.60         7.77 o                         
  -1  -3  10          9.98          9.13         4.10 o                         
   0  -3  10        162.24        155.96         8.22 o                         
   1  -3  10         35.72         30.86         6.68 o                         
   2  -3  10         62.55         61.66         7.94 o                         
   3  -3  10          3.28         -1.74         7.45 o                         
   4  -3  10         11.68         11.27         9.06 o                         
   5  -3  10         15.03         23.72        10.76 o                         
   6  -3  10          2.17         -8.35        11.08 o                         
  -7  -2  10          0.84          6.86        13.15 o                         
  -6  -2  10         13.04          8.94         6.23 o                         
  -5  -2  10         75.03         79.88        10.06 o                         
  -4  -2  10        496.00        491.54         7.56 o                         
  -3  -2  10        519.92        488.58         9.13 o                         
  -2  -2  10        487.57        518.08         8.80 o                         
  -1  -2  10         81.41         86.11         5.01 o                         
   0  -2  10        114.88        117.88         7.32 o                         
   1  -2  10        107.34        113.61         7.81 o                         
   2  -2  10        149.50        142.44         9.38 o                         
   3  -2  10          1.81          2.93         7.73 o                         
   4  -2  10         10.81          4.13         9.12 o                         
   5  -2  10         25.53         19.50        10.00 o                         
   6  -2  10         10.67         13.80        12.10 o                         
  -7  -1  10          0.03          0.67         6.19 o                         
  -6  -1  10         46.71         45.25         6.36 o                         
  -5  -1  10        125.06        127.28         6.83 o                         
  -4  -1  10        443.58        450.56        13.71 o                         
  -3  -1  10        783.68        770.99        19.02 o                         
  -2  -1  10        204.48        197.83         5.00 o                         
  -1  -1  10        106.17        112.93         4.21 o                         
   0  -1  10        100.12        104.43         7.07 o                         
   1  -1  10         92.40         88.55         7.64 o                         
   2  -1  10        141.40        144.66         9.47 o                         
   3  -1  10        122.32        114.23         9.92 o                         
   4  -1  10          8.39         10.50         9.49 o                         
   5  -1  10          5.37          2.36         9.93 o                         
  -8   0  10          0.07          6.30        10.89 o                         
  -7   0  10         21.83         11.37        10.28 o                         
  -6   0  10         44.11         33.88         9.96 o                         
  -5   0  10        126.34        141.25        10.20 o                         
  -4   0  10        707.11        674.13        15.38 o                         
  -3   0  10       1201.84       1179.42        17.96 o                         
  -2   0  10        177.45        179.65         4.74 o                         
  -1   0  10         24.75         22.34         4.11 o                         
   0   0  10          5.19         18.04         3.67 o                         
   1   0  10        183.14        186.75         9.45 o                         
   2   0  10         31.28         29.76         8.11 o                         
   3   0  10        118.29        113.24        10.56 o                         
   4   0  10         33.67         24.90        10.68 o                         
   5   0  10          0.16         -2.06        10.26 o                         
  -8   1  10          0.18        -10.60        10.60 o                         
  -7   1  10          0.13         -7.75         8.76 o                         
  -6   1  10         10.40         13.52         8.65 o                         
  -5   1  10       1021.89        944.17        18.79 o                         
  -4   1  10         50.71         45.71         7.82 o                         
  -3   1  10       1021.40       1026.92        12.74 o                         
  -2   1  10        108.15         99.20         5.67 o                         
  -1   1  10         16.08         11.09         3.19 o                         
   0   1  10        171.32        169.05         6.44 o                         
   1   1  10        200.30        178.72         9.48 o                         
   2   1  10        109.03         94.35         9.46 o                         
   3   1  10         59.60         53.91        10.31 o                         
   4   1  10         16.65          8.12        10.44 o                         
   5   1  10          0.04        -11.93        11.93 o                         
  -8   2  10          0.09         -6.84        10.60 o                         
  -7   2  10          1.39         -3.42         8.94 o                         
  -6   2  10         10.29          5.08         9.34 o                         
  -5   2  10        121.60        121.92        10.16 o                         
  -4   2  10        699.44        701.87        11.87 o                         
  -3   2  10        103.21         99.44         4.78 o                         
  -2   2  10          7.18          6.70         3.75 o                         
  -1   2  10         26.85         28.58         3.84 o                         
   0   2  10         76.95         77.75         4.82 o                         
   1   2  10        148.44        142.88         9.60 o                         
   2   2  10        144.94        137.01        10.85 o                         
   3   2  10        103.14        102.51        11.22 o                         
   4   2  10          6.55         11.25        11.69 o                         
  -8   3  10          3.43          0.91        10.87 o                         
  -7   3  10          2.49         -0.58         8.83 o                         
  -6   3  10         21.78         11.81         9.57 o                         
  -5   3  10        136.09        134.88        10.59 o                         
  -4   3  10        322.93        331.76         9.27 o                         
  -3   3  10         97.82         90.99         5.73 o                         
  -2   3  10         13.12         12.57         3.87 o                         
  -1   3  10         44.21         47.15         6.33 o                         
   0   3  10        116.95        122.06         7.53 o                         
   1   3  10         83.80         87.68         5.53 o                         
   2   3  10         91.98         81.13        10.91 o                         
   3   3  10          4.21         10.38        10.64 o                         
   4   3  10         27.48         30.64        12.66 o                         
  -8   4  10          3.91          7.39         9.36 o                         
  -7   4  10         10.60          3.93        10.60 o                         
  -6   4  10         72.11         68.94        10.53 o                         
  -5   4  10        184.77        201.07        11.67 o                         
  -4   4  10        220.76        232.50         7.75 o                         
  -3   4  10        173.00        173.06         6.89 o                         
  -2   4  10        172.23        167.80         7.79 o                         
  -1   4  10         52.79         49.82         6.32 o                         
   0   4  10          0.75          5.39         6.13 o                         
   1   4  10        103.12        106.41         7.33 o                         
   2   4  10         20.12         22.82         6.40 o                         
   3   4  10          7.82         13.80        11.62 o                         
  -7   5  10          2.02         -3.18         9.43 o                         
  -6   5  10        124.15        121.35        10.90 o                         
  -5   5  10         83.52         90.78         7.18 o                         
  -4   5  10        432.73        414.54        10.01 o                         
  -3   5  10         46.44         52.78         6.17 o                         
  -2   5  10        119.19        133.43         7.85 o                         
  -1   5  10         20.35         14.44         6.31 o                         
   0   5  10         24.02         27.54         6.57 o                         
   1   5  10         26.88         20.47         6.23 o                         
   2   5  10         18.53         10.55         9.96 o                         
   3   5  10          5.13          6.25        11.70 o                         
  -7   6  10          1.90          4.52         9.42 o                         
  -6   6  10         69.06         55.80        11.00 o                         
  -5   6  10         62.46         55.00         7.33 o                         
  -4   6  10        104.16        113.69         7.61 o                         
  -3   6  10        119.92        114.77        12.42 o                         
  -2   6  10         38.12         42.70         7.12 o                         
  -1   6  10          3.71          5.66         6.41 o                         
   0   6  10         20.55         30.13        11.43 o                         
   1   6  10         16.19         21.01        12.08 o                         
   2   6  10         12.49          3.21        11.53 o                         
  -7   7  10         31.76         45.23        12.35 o                         
  -6   7  10         35.89         50.81        10.35 o                         
  -5   7  10         36.91         34.46         6.91 o                         
  -4   7  10         51.14         68.66        12.81 o                         
  -3   7  10         36.52         38.83        11.16 o                         
  -2   7  10          9.45         17.82        12.32 o                         
  -1   7  10          3.19          8.31        12.86 o                         
   0   7  10          2.15         -1.62        12.65 o                         
  -6   8  10         20.51         22.57        10.63 o                         
  -5   8  10         39.17         49.71         7.26 o                         
  -4   8  10         55.56         68.68        12.90 o                         
  -3   8  10          7.40          1.69        12.64 o                         
  -2   8  10          0.82         12.62        11.57 o                         
   1 -11  11          8.18          8.76         9.25 o                         
   2 -11  11         23.85         15.14        13.28 o                         
   3 -11  11          0.65        -10.91        13.51 o                         
   4 -11  11          0.36          2.13        11.34 o                         
  -1 -10  11          1.22        -14.38        14.38 o                         
   0 -10  11          9.79         17.71        13.34 o                         
   1 -10  11         31.51         25.61        12.55 o                         
   2 -10  11         18.84          9.58        11.20 o                         
   3 -10  11         28.92         25.40        12.20 o                         
   4 -10  11         10.36          3.86        10.77 o                         
   5 -10  11          1.17          8.10        11.22 o                         
  -2  -9  11          8.13          6.14        12.17 o                         
  -1  -9  11          1.59          1.94        12.49 o                         
   0  -9  11         27.66         23.97        12.07 o                         
   1  -9  11         22.77         17.82        10.99 o                         
   2  -9  11         76.60         78.80        11.77 o                         
   3  -9  11         13.58         11.85        10.93 o                         
   4  -9  11          0.32          0.00         9.85 o                         
   5  -9  11          3.05         -3.28         9.97 o                         
  -3  -8  11          2.80         -4.91        12.08 o                         
  -2  -8  11         54.81         37.23        11.99 o                         
  -1  -8  11        120.58        111.31        12.83 o                         
   0  -8  11         62.10         49.32        11.90 o                         
   1  -8  11        279.75        296.73        15.31 o                         
   2  -8  11         40.05         36.67        10.27 o                         
   3  -8  11         23.28         23.11        10.36 o                         
   4  -8  11          3.41          9.08         9.80 o                         
   5  -8  11          0.01          2.85         9.37 o                         
   6  -8  11          0.06          2.80        11.56 o                         
  -4  -7  11          5.35         -2.52        12.14 o                         
  -3  -7  11         10.25         15.04        12.81 o                         
  -2  -7  11         24.42         28.52        10.92 o                         
  -1  -7  11         24.81         15.67        10.23 o                         
   0  -7  11        206.87        196.66        13.14 o                         
   1  -7  11        539.54        566.32        16.96 o                         
   2  -7  11        239.59        236.77        12.56 o                         
   3  -7  11         53.30         47.20         9.71 o                         
   4  -7  11          0.92          5.05         9.50 o                         
   5  -7  11          5.01         -6.05         9.52 o                         
   6  -7  11          8.66          6.01         9.47 o                         
  -5  -6  11         38.66         40.10         9.36 o                         
  -4  -6  11         12.42         17.15        11.90 o                         
  -3  -6  11          0.78         -4.10        10.08 o                         
  -2  -6  11         13.00         10.52         9.91 o                         
  -1  -6  11         82.57         86.55        10.51 o                         
   0  -6  11        174.82        181.76        12.15 o                         
   1  -6  11        397.28        389.90        14.08 o                         
   2  -6  11        140.71        147.37        11.10 o                         
   3  -6  11         96.74         94.21        10.11 o                         
   4  -6  11          4.83          3.71         9.45 o                         
   5  -6  11          0.23         -2.82        10.50 o                         
   6  -6  11         23.19         17.54        10.95 o                         
  -5  -5  11         41.78         43.86         7.77 o                         
  -4  -5  11         39.36         36.77         7.83 o                         
  -3  -5  11         11.33         23.38         9.87 o                         
  -2  -5  11          0.86         -6.67         8.91 o                         
  -1  -5  11        275.11        261.81        12.32 o                         
   0  -5  11        161.98        150.75        10.51 o                         
   1  -5  11         10.40         16.48         7.83 o                         
   2  -5  11        203.17        189.99        11.10 o                         
   3  -5  11          0.72          4.36         8.68 o                         
   4  -5  11          0.37          2.57         9.09 o                         
   5  -5  11          0.07          4.56         9.23 o                         
   6  -5  11         17.67         22.21        10.92 o                         
  -6  -4  11         74.42         66.05        12.98 o                         
  -5  -4  11         28.70         30.10         7.45 o                         
  -4  -4  11         93.30         95.63         7.71 o                         
  -3  -4  11          8.05          3.64         7.87 o                         
  -2  -4  11         19.75         19.28         8.23 o                         
  -1  -4  11         15.07         18.35         4.77 o                         
   0  -4  11        564.07        550.98        14.21 o                         
   1  -4  11         54.20         60.75         8.45 o                         
   2  -4  11          5.52         13.53         8.17 o                         
   3  -4  11          7.44          7.87         8.56 o                         
   4  -4  11          2.80         -1.47         8.83 o                         
   5  -4  11          0.09          1.01         9.67 o                         
   6  -4  11          4.01         13.17        11.62 o                         
  -7  -3  11         13.21          5.79         7.30 o                         
  -6  -3  11         22.19         37.11         6.61 o                         
  -5  -3  11        204.90        193.84        12.29 o                         
  -4  -3  11         51.08         48.53         6.56 o                         
  -3  -3  11         17.29         15.49         5.73 o                         
  -2  -3  11         86.86         82.82         6.34 o                         
  -1  -3  11        194.80        191.58         6.81 o                         
   0  -3  11        173.92        143.76         8.82 o                         
   1  -3  11        232.24        248.50        10.71 o                         
   2  -3  11         85.80         77.17         8.91 o                         
   3  -3  11         38.99         43.71         9.19 o                         
   4  -3  11          0.02          2.14         9.09 o                         
   5  -3  11         11.65         13.55        10.89 o                         
  -7  -2  11         13.17          2.87         7.36 o                         
  -6  -2  11         75.31         64.63         6.57 o                         
  -5  -2  11         78.11         71.41         6.38 o                         
  -4  -2  11        160.02        150.52        10.45 o                         
  -3  -2  11         12.21         19.09         5.24 o                         
  -2  -2  11        134.81        126.90         7.06 o                         
  -1  -2  11        247.50        281.98         7.53 o                         
   0  -2  11        276.10        273.91        10.16 o                         
   1  -2  11        260.85        254.97        10.51 o                         
   2  -2  11        142.52        161.88        10.02 o                         
   3  -2  11          1.69          3.09         8.40 o                         
   4  -2  11         48.69         38.38         9.89 o                         
   5  -2  11         31.63         15.73        11.12 o                         
  -8  -1  11          6.00         15.27         9.78 o                         
  -7  -1  11         36.58         34.97        11.79 o                         
  -6  -1  11        137.67        143.33        11.88 o                         
  -5  -1  11         92.11         93.17        10.62 o                         
  -4  -1  11         42.22         47.78         8.88 o                         
  -3  -1  11          0.01          2.33         7.86 o                         
  -2  -1  11        231.88        243.35         6.26 o                         
  -1  -1  11         79.15         83.07         4.33 o                         
   0  -1  11        412.33        405.67         7.62 o                         
   1  -1  11        261.77        253.15        10.70 o                         
   2  -1  11        133.46        123.00        10.32 o                         
   3  -1  11         33.53         29.10         9.32 o                         
   4  -1  11         15.01         16.69         9.73 o                         
   5  -1  11          1.54          5.05        10.81 o                         
  -8   0  11          5.34          1.04        11.19 o                         
  -7   0  11         49.86         48.13        11.51 o                         
  -6   0  11        162.56        156.26        11.40 o                         
  -5   0  11        101.36        102.88         9.92 o                         
  -4   0  11          1.04          5.62         7.81 o                         
  -3   0  11        140.64        129.57         6.79 o                         
  -2   0  11        166.56        162.08         6.61 o                         
  -1   0  11        639.82        638.86         9.42 o                         
   0   0  11        139.23        140.09         6.55 o                         
   1   0  11        173.07        172.99         9.66 o                         
   2   0  11        172.14        166.64        11.00 o                         
   3   0  11         25.05         17.39         9.03 o                         
   4   0  11          4.37          3.37        10.00 o                         
  -8   1  11          7.93          5.16        11.86 o                         
  -7   1  11         27.01         40.39        11.08 o                         
  -6   1  11         66.40         75.12        10.84 o                         
  -5   1  11        206.73        203.19        11.32 o                         
  -4   1  11          3.44         -0.29         7.13 o                         
  -3   1  11        206.98        215.55         7.62 o                         
  -2   1  11        394.93        413.21         8.79 o                         
  -1   1  11        311.24        293.75         7.44 o                         
   0   1  11        447.54        464.15         9.51 o                         
   1   1  11         98.86        100.29         8.79 o                         
   2   1  11         52.10         60.24         9.19 o                         
   3   1  11          7.24          6.38         9.95 o                         
   4   1  11          0.90          6.30        10.75 o                         
  -8   2  11          0.42          5.39        11.04 o                         
  -7   2  11         85.11         99.54        11.71 o                         
  -6   2  11         88.18         76.52         9.66 o                         
  -5   2  11         76.95         84.46         9.94 o                         
  -4   2  11         13.31         14.14         4.88 o                         
  -3   2  11          2.09          6.16         3.95 o                         
  -2   2  11        104.18        109.33         5.05 o                         
  -1   2  11        191.75        193.92        10.79 o                         
   0   2  11        334.41        333.13        13.63 o                         
   1   2  11         75.74         86.96         9.39 o                         
   2   2  11          0.63          2.05         8.69 o                         
   3   2  11          2.43         -5.30        10.49 o                         
   4   2  11          5.33         -8.84        11.18 o                         
  -7   3  11         76.28         61.35        11.56 o                         
  -6   3  11         83.83         93.91        10.24 o                         
  -5   3  11         92.41        103.71         9.79 o                         
  -4   3  11         14.25         15.68         5.16 o                         
  -3   3  11          1.26          7.35         4.28 o                         
  -2   3  11         51.13         55.89         4.67 o                         
  -1   3  11         72.85         70.74         6.78 o                         
   0   3  11          8.52          8.91         6.28 o                         
   1   3  11        246.56        272.13        13.46 o                         
   2   3  11          2.89         -2.75         9.01 o                         
   3   3  11          4.39         -0.18        10.08 o                         
  -7   4  11         92.93         87.28        11.64 o                         
  -6   4  11        137.71        154.24        11.35 o                         
  -5   4  11        105.68         96.10         9.50 o                         
  -4   4  11         24.58         15.67         5.63 o                         
  -3   4  11         19.36         18.98         5.34 o                         
  -2   4  11        101.92         90.72         7.62 o                         
  -1   4  11        160.17        183.57        14.11 o                         
   0   4  11         67.62         62.33         7.42 o                         
   1   4  11         13.90         19.90         6.55 o                         
   2   4  11         10.69         15.09         8.96 o                         
   3   4  11          0.42        -10.92        10.92 o                         
  -7   5  11         57.94         63.35        12.51 o                         
  -6   5  11         39.04         48.38        10.74 o                         
  -5   5  11         46.80         51.19         6.58 o                         
  -4   5  11         58.69         54.27        10.88 o                         
  -3   5  11        128.06        112.96        11.25 o                         
  -2   5  11         32.46         29.68         6.71 o                         
  -1   5  11        124.67        144.64        10.62 o                         
   0   5  11        109.03        126.53         9.03 o                         
   1   5  11         13.02         21.19         6.81 o                         
  -7   6  11         10.43          0.63        11.61 o                         
  -6   6  11         23.44         20.32        10.10 o                         
  -5   6  11          7.74          5.39         6.71 o                         
  -4   6  11         15.95         15.24         6.27 o                         
  -3   6  11         30.28         22.07        10.26 o                         
  -2   6  11         31.43         29.97         6.82 o                         
  -1   6  11         96.32         85.82         8.26 o                         
   0   6  11         47.97         43.92        13.15 o                         
  -6   7  11         23.13         52.76        11.07 o                         
  -5   7  11          2.80          9.09         8.42 o                         
  -4   7  11          0.53          4.65        11.19 o                         
  -3   7  11         31.30         33.94        12.38 o                         
  -2   7  11         35.97         28.01        11.37 o                         
  -1   7  11         38.50         22.77        11.42 o                         
  -5   8  11          0.63        -12.97        12.97 o                         
  -4   8  11          0.79         -4.00        13.30 o                         
   0 -10  12         44.38         41.18        13.26 o                         
   1 -10  12         22.17          7.15        11.36 o                         
   2 -10  12          2.95         12.61        13.00 o                         
   3 -10  12          4.80         -0.76        12.29 o                         
   4 -10  12          1.29          3.40        12.01 o                         
  -2  -9  12         39.72         37.82        13.11 o                         
  -1  -9  12        146.09        204.76        16.55 o                         
   0  -9  12        122.22        128.16        13.87 o                         
   1  -9  12         23.00         21.79        11.68 o                         
   2  -9  12         22.30         20.94        10.54 o                         
   3  -9  12         30.05         30.29        10.84 o                         
   4  -9  12          0.25         -9.41        11.55 o                         
   5  -9  12          0.28         -9.05        10.23 o                         
  -3  -8  12         55.10         33.06        12.75 o                         
  -2  -8  12         48.34         47.65        12.81 o                         
  -1  -8  12         80.55         85.01        12.20 o                         
   0  -8  12        173.36        179.85        13.87 o                         
   1  -8  12         52.52         59.23        11.99 o                         
   2  -8  12          0.04         -3.12        10.20 o                         
   3  -8  12          0.24          9.14         9.75 o                         
   4  -8  12         25.03         39.44        11.51 o                         
   5  -8  12          0.94         13.58        11.12 o                         
  -4  -7  12          1.29          2.20        11.86 o                         
  -3  -7  12         38.57         45.39        13.62 o                         
  -2  -7  12        172.53        193.71        14.24 o                         
  -1  -7  12         96.37         81.81        12.48 o                         
   0  -7  12         52.89         60.02        11.00 o                         
   1  -7  12          0.98         -1.05         9.59 o                         
   2  -7  12         27.96         26.24        10.39 o                         
   3  -7  12          9.41         16.70         9.76 o                         
   4  -7  12         57.42         41.26        10.36 o                         
   5  -7  12         14.15         18.13        10.82 o                         
  -5  -6  12          5.93          1.84         8.53 o                         
  -4  -6  12          0.65         -3.29         7.84 o                         
  -3  -6  12         51.99         61.60        11.99 o                         
  -2  -6  12        121.75        136.33        12.16 o                         
  -1  -6  12        153.97        169.46        12.67 o                         
   0  -6  12         43.53         47.92        10.14 o                         
   1  -6  12          0.34          0.11         8.40 o                         
   2  -6  12         47.83         37.36         9.75 o                         
   3  -6  12        131.52        107.55        10.97 o                         
   4  -6  12          2.51          5.33         9.51 o                         
   5  -6  12         25.17         19.66        11.07 o                         
  -6  -5  12          1.81         -9.94        11.88 o                         
  -5  -5  12          0.74          2.20         8.18 o                         
  -4  -5  12          6.44          4.71         7.44 o                         
  -3  -5  12         58.18         66.74        11.08 o                         
  -2  -5  12         64.72         53.73        10.37 o                         
  -1  -5  12        639.54        644.54        17.29 o                         
   0  -5  12          4.73          3.25         8.26 o                         
   1  -5  12         79.45         67.72         9.38 o                         
   2  -5  12          2.11          4.03         8.50 o                         
   3  -5  12         53.42         51.04        10.09 o                         
   4  -5  12         15.50         28.37        10.12 o                         
   5  -5  12          8.47         10.27        11.24 o                         
  -6  -4  12         21.10         21.44        12.46 o                         
  -5  -4  12          0.91        -11.06        11.06 o                         
  -4  -4  12         34.79         46.52         7.36 o                         
  -3  -4  12        152.40        141.37        11.05 o                         
  -2  -4  12        253.99        277.43        12.62 o                         
  -1  -4  12        189.25        196.53         7.44 o                         
   0  -4  12        203.54        203.31         7.74 o                         
   1  -4  12         37.60         42.59         8.79 o                         
   2  -4  12          0.90         -0.12         8.06 o                         
   3  -4  12          7.69         14.80         9.04 o                         
   4  -4  12         30.00         30.94        10.69 o                         
   5  -4  12          7.88          5.01        10.93 o                         
  -7  -3  12         11.37         15.55        10.13 o                         
  -6  -3  12          0.42          2.36         9.63 o                         
  -5  -3  12          5.57         12.00        10.68 o                         
  -4  -3  12         40.09         28.48         9.15 o                         
  -3  -3  12        262.28        267.84        10.15 o                         
  -2  -3  12        388.87        400.00         9.32 o                         
  -1  -3  12        224.58        241.44         7.89 o                         
   0  -3  12        299.84        283.12        11.40 o                         
   1  -3  12         16.17         11.78         7.84 o                         
   2  -3  12          0.47         -3.86         7.88 o                         
   3  -3  12          1.38          0.43         8.73 o                         
   4  -3  12        110.58        112.36        12.16 o                         
   5  -3  12          1.96         12.49        11.34 o                         
  -7  -2  12         18.08         21.30        11.45 o                         
  -6  -2  12          4.78         -4.66         9.78 o                         
  -5  -2  12         44.89         44.29        10.50 o                         
  -4  -2  12         76.30         67.83         9.33 o                         
  -3  -2  12        333.37        342.67        12.96 o                         
  -2  -2  12        305.40        326.60         6.92 o                         
  -1  -2  12        212.93        210.40         8.73 o                         
   0  -2  12        470.73        453.36         9.81 o                         
   1  -2  12          3.99          7.44         7.53 o                         
   2  -2  12          5.11          1.66         7.81 o                         
   3  -2  12         70.78         70.37        10.54 o                         
   4  -2  12         10.06          2.65        10.33 o                         
   5  -2  12         15.24         20.26        12.03 o                         
  -7  -1  12         17.32         10.96         9.48 o                         
  -6  -1  12          0.53          5.54         9.58 o                         
  -5  -1  12         97.40         97.74        11.20 o                         
  -4  -1  12        137.68        158.72        11.66 o                         
  -3  -1  12        434.29        477.79        10.33 o                         
  -2  -1  12        543.64        526.66        10.30 o                         
  -1  -1  12        129.80        142.06         5.23 o                         
   0  -1  12        160.44        154.26         5.21 o                         
   1  -1  12         47.81         34.68         8.00 o                         
   2  -1  12          5.02          9.90         8.21 o                         
   3  -1  12         22.94         27.38         9.88 o                         
   4  -1  12          2.97          7.83        11.00 o                         
  -7   0  12         11.08         13.62        10.76 o                         
  -6   0  12         14.05         15.57         9.34 o                         
  -5   0  12          1.70          2.96         7.97 o                         
  -4   0  12        724.74        733.30        17.31 o                         
  -3   0  12         13.42         12.88         5.80 o                         
  -2   0  12        519.87        540.07        10.39 o                         
  -1   0  12        414.43        419.00         7.08 o                         
   0   0  12          5.66          7.36         5.06 o                         
   1   0  12          7.75          4.17         7.46 o                         
   2   0  12         33.29         29.28         8.93 o                         
   3   0  12         33.61         29.66         9.87 o                         
   4   0  12          0.27          3.03         9.47 o                         
  -7   1  12          0.57         -0.68         9.81 o                         
  -6   1  12          0.52          8.98         8.99 o                         
  -5   1  12          2.73          1.55         8.16 o                         
  -4   1  12          2.57         -0.72         7.98 o                         
  -3   1  12        139.73        160.42         7.30 o                         
  -2   1  12        172.48        170.71         6.97 o                         
  -1   1  12        145.12        133.02        11.59 o                         
   0   1  12         46.69         49.10         5.80 o                         
   1   1  12          6.97          7.60         7.70 o                         
   2   1  12         34.54         34.16         8.76 o                         
   3   1  12         21.24         15.90        10.46 o                         
   4   1  12         15.31          9.20        11.52 o                         
  -7   2  12         61.02         78.99        12.33 o                         
  -6   2  12          2.12         -9.46         9.46 o                         
  -5   2  12         68.87         60.56         9.89 o                         
  -4   2  12         33.48         36.11         8.77 o                         
  -3   2  12         97.11         95.19         6.78 o                         
  -2   2  12         65.17         68.74         8.41 o                         
  -1   2  12         48.95         53.16         9.61 o                         
   0   2  12        219.32        242.28        13.38 o                         
   1   2  12         60.54         67.14         6.62 o                         
   2   2  12          0.62          0.44         9.85 o                         
   3   2  12          7.31         -9.19        10.85 o                         
  -7   3  12         20.48         27.52         9.96 o                         
  -6   3  12          5.17         -4.45        10.69 o                         
  -5   3  12         27.52         34.95         8.58 o                         
  -4   3  12         73.68         72.72         6.76 o                         
  -3   3  12        422.17        407.56        13.88 o                         
  -2   3  12        126.81        128.81         7.99 o                         
  -1   3  12        129.89        131.97         8.17 o                         
   0   3  12         10.40          7.99         9.22 o                         
   1   3  12         75.04         65.04         9.80 o                         
   2   3  12         15.93          9.37         7.81 o                         
   3   3  12          1.50          7.09        11.57 o                         
  -7   4  12          4.35         11.68        11.07 o                         
  -6   4  12          0.11         -1.41         9.69 o                         
  -5   4  12         15.67         16.21         8.89 o                         
  -4   4  12        153.43        151.65         7.64 o                         
  -3   4  12        101.99        107.72        11.42 o                         
  -2   4  12        292.86        307.75        10.41 o                         
  -1   4  12         77.10         69.41         7.16 o                         
   0   4  12          0.54         -5.95         6.91 o                         
   1   4  12          1.24         -8.64         8.64 o                         
   2   4  12          3.20         -4.13         7.82 o                         
  -6   5  12          0.01          7.65         8.64 o                         
  -5   5  12         21.13         23.97         6.46 o                         
  -4   5  12        102.89        105.83         7.52 o                         
  -3   5  12         84.90        101.12        12.51 o                         
  -2   5  12         79.18         84.95         9.11 o                         
  -1   5  12         35.96         33.25        12.06 o                         
   0   5  12          0.13         -0.49         8.63 o                         
   1   5  12          0.88         -4.99        11.86 o                         
  -6   6  12          2.65          3.34        10.19 o                         
  -5   6  12         22.81          9.93         8.88 o                         
  -4   6  12         84.35         68.62        12.45 o                         
  -3   6  12         98.58         99.14        13.28 o                         
  -2   6  12         26.08         24.28         7.55 o                         
  -1   6  12         12.92         10.56         6.84 o                         
  -5   7  12         10.60         10.47        11.18 o                         
  -4   7  12         27.72         26.57        11.97 o                         
  -3   7  12         92.88         88.68        13.82 o                         
   1 -10  13          0.16         -3.28        12.98 o                         
   2 -10  13         16.92         23.60        13.85 o                         
  -1  -9  13         25.08         22.20        12.37 o                         
   0  -9  13         56.97         60.79        14.07 o                         
   1  -9  13         13.69         16.53        12.90 o                         
   2  -9  13          1.48        -10.62        10.62 o                         
   3  -9  13         18.92         29.97        12.33 o                         
   4  -9  13         10.65         11.53        11.64 o                         
  -3  -8  13         21.13         20.30        14.48 o                         
  -2  -8  13         25.38         22.93        13.35 o                         
  -1  -8  13          9.58         -9.04        12.39 o                         
   0  -8  13         41.78         39.86        12.21 o                         
   1  -8  13        109.43         97.60        13.22 o                         
   2  -8  13         16.97         11.84        11.73 o                         
   3  -8  13         40.86         21.65        11.46 o                         
   4  -8  13          2.22          0.73        11.43 o                         
  -4  -7  13         17.15         19.22        12.92 o                         
  -3  -7  13         35.07         48.44        13.06 o                         
  -2  -7  13         40.35         39.09        12.52 o                         
  -1  -7  13          0.21          2.77        10.37 o                         
   0  -7  13         23.77         21.66        11.15 o                         
   1  -7  13         59.09         55.16        10.77 o                         
   2  -7  13        127.67        124.25        11.65 o                         
   3  -7  13          0.54          5.74         9.54 o                         
   4  -7  13         26.66         21.54        11.04 o                         
  -5  -6  13         22.05         22.94         8.98 o                         
  -4  -6  13         59.83         67.36        11.44 o                         
  -3  -6  13         78.79         90.94        13.54 o                         
  -2  -6  13         62.34         66.21        11.45 o                         
  -1  -6  13          4.12          2.82         9.63 o                         
   0  -6  13          4.84          7.28         9.89 o                         
   1  -6  13         25.85         20.87         9.88 o                         
   2  -6  13         10.70         10.57         9.90 o                         
   3  -6  13        102.45         99.14        12.00 o                         
   4  -6  13          0.76         -6.01         9.47 o                         
   5  -6  13          0.05         -6.13        12.21 o                         
  -5  -5  13         64.92         58.73        11.50 o                         
  -4  -5  13         63.88         65.58         8.60 o                         
  -3  -5  13        186.35        186.61        13.06 o                         
  -2  -5  13         44.11         55.91        10.31 o                         
  -1  -5  13         13.63         18.86         9.25 o                         
   0  -5  13         11.73          7.49         8.82 o                         
   1  -5  13         15.59         14.63         8.79 o                         
   2  -5  13         54.60         63.46        10.14 o                         
   3  -5  13          7.83          5.27         9.02 o                         
   4  -5  13         48.88         49.34        10.58 o                         
   5  -5  13          0.77         -4.34        10.64 o                         
  -6  -4  13          7.20          8.44        11.11 o                         
  -5  -4  13         95.79        100.65        13.24 o                         
  -4  -4  13        186.94        173.09        12.88 o                         
  -3  -4  13        153.81        158.55         8.58 o                         
  -2  -4  13         60.57         60.75         9.99 o                         
  -1  -4  13         31.40         24.47         5.77 o                         
   0  -4  13         27.42         26.57         6.00 o                         
   1  -4  13         60.67         53.61         9.20 o                         
   2  -4  13         71.93         77.74         9.98 o                         
   3  -4  13         44.79         49.68        10.27 o                         
   4  -4  13          9.26          9.43         9.54 o                         
  -6  -3  13         40.57         33.77        11.66 o                         
  -5  -3  13         89.57         78.31        11.46 o                         
  -4  -3  13        242.47        236.90        13.05 o                         
  -3  -3  13        204.81        224.32         8.82 o                         
  -2  -3  13         44.44         45.46         6.09 o                         
  -1  -3  13         48.95         49.15         6.23 o                         
   0  -3  13         75.92         73.71         6.60 o                         
   1  -3  13         48.72         46.37         9.04 o                         
   2  -3  13        100.68         88.63        10.19 o                         
   3  -3  13         28.61         24.52         9.68 o                         
   4  -3  13          1.28          4.41        10.98 o                         
  -6  -2  13         16.89         21.58        10.23 o                         
  -5  -2  13        129.07        128.59        12.80 o                         
  -4  -2  13        166.12        195.77        12.26 o                         
  -3  -2  13        205.31        232.11        12.18 o                         
  -2  -2  13         56.28         53.80         4.89 o                         
  -1  -2  13          0.01         -1.83         4.20 o                         
   0  -2  13         28.24         31.09         6.04 o                         
   1  -2  13        182.08        182.88        10.98 o                         
   2  -2  13         60.36         66.52        11.34 o                         
   3  -2  13         24.66         30.29        10.36 o                         
   4  -2  13          0.92          7.71        11.12 o                         
  -7  -1  13          2.98         -4.32        10.12 o                         
  -6  -1  13         35.98         38.55        11.41 o                         
  -5  -1  13        133.52        127.92        11.47 o                         
  -4  -1  13          6.70          1.87         9.27 o                         
  -3  -1  13        250.88        249.27         8.54 o                         
  -2  -1  13         49.48         51.45         6.19 o                         
  -1  -1  13         12.18         12.68         4.15 o                         
   0  -1  13        110.43        111.02         7.03 o                         
   1  -1  13        180.16        187.23        11.45 o                         
   2  -1  13         88.29         77.89        10.12 o                         
   3  -1  13          8.71          9.83         9.90 o                         
   4  -1  13          8.88         15.83        10.71 o                         
  -7   0  13          0.46          2.33         9.90 o                         
  -6   0  13         33.11         29.26         9.54 o                         
  -5   0  13         22.32         15.75         9.72 o                         
  -4   0  13        301.31        295.49        13.39 o                         
  -3   0  13          3.88          3.16         5.86 o                         
  -2   0  13         73.93         72.29         6.60 o                         
  -1   0  13         11.85         14.93         5.23 o                         
   0   0  13         41.69         46.83         6.24 o                         
   1   0  13        150.40        152.97        10.91 o                         
   2   0  13         50.59         43.97         9.91 o                         
   3   0  13         19.50         16.33        10.84 o                         
   4   0  13          4.32          1.08        11.27 o                         
  -7   1  13         22.42         27.08        11.70 o                         
  -6   1  13         32.15         38.02        10.53 o                         
  -5   1  13         60.77         66.41        10.51 o                         
  -4   1  13        182.86        170.60        10.82 o                         
  -3   1  13        154.69        154.75         7.63 o                         
  -2   1  13         45.86         46.87         5.88 o                         
  -1   1  13          6.39          7.02         9.33 o                         
   0   1  13         37.33         35.16        10.15 o                         
   1   1  13         31.54         36.92         6.40 o                         
   2   1  13         15.94          9.30         8.59 o                         
   3   1  13          7.40         16.29        11.02 o                         
  -7   2  13         28.02         42.95        12.32 o                         
  -6   2  13         58.57         55.41        11.25 o                         
  -5   2  13         73.89         79.93        10.61 o                         
  -4   2  13        210.93        203.14        11.15 o                         
  -3   2  13        129.28        130.94         7.34 o                         
  -2   2  13         59.37         49.98        11.01 o                         
  -1   2  13         27.73         30.39         9.36 o                         
   0   2  13          2.07          2.36         8.95 o                         
   1   2  13         63.07         77.87        11.35 o                         
   2   2  13          7.59         15.30         9.57 o                         
   3   2  13         10.34         -6.25        10.30 o                         
  -7   3  13         12.76         17.86        11.38 o                         
  -6   3  13         70.10         70.86        11.66 o                         
  -5   3  13         96.60         99.56        10.16 o                         
  -4   3  13        179.39        181.13         8.05 o                         
  -3   3  13         28.49         27.68         5.06 o                         
  -2   3  13         16.70         14.33         6.78 o                         
  -1   3  13          5.52          5.54         9.50 o                         
   0   3  13        109.17        137.17        12.69 o                         
   1   3  13          3.78         -2.54         8.58 o                         
   2   3  13         33.27         46.13        10.65 o                         
  -6   4  13         52.17         58.81        11.64 o                         
  -5   4  13         83.96         79.23         9.93 o                         
  -4   4  13         78.58         77.77         6.86 o                         
  -3   4  13         85.48         96.51         9.91 o                         
  -2   4  13          3.77          0.57         7.12 o                         
  -1   4  13          7.28          9.64         7.23 o                         
   0   4  13         16.86         21.70        10.39 o                         
   1   4  13         32.29         30.50         9.60 o                         
  -6   5  13         14.81         27.70         9.73 o                         
  -5   5  13         63.17         76.28        10.71 o                         
  -4   5  13         27.53         30.31        10.15 o                         
  -3   5  13         21.96         27.61        11.38 o                         
  -2   5  13          0.72          3.78         7.04 o                         
  -1   5  13          0.15         -0.13         7.42 o                         
   0   5  13          7.22         -4.09         7.94 o                         
  -5   6  13         41.01         50.43        10.15 o                         
  -4   6  13         14.18         15.07        11.46 o                         
  -3   6  13          0.46         -0.28        11.25 o                         
  -2   6  13          1.30         -2.64         7.78 o                         
  -1   6  13          0.18         -8.01         8.01 o                         
   0  -9  14         88.62         68.78        14.74 o                         
   1  -9  14         26.51         21.25        12.74 o                         
   2  -9  14         24.99         30.08        13.48 o                         
  -2  -8  14          1.87          7.12        11.58 o                         
  -1  -8  14         29.93         34.86        12.86 o                         
   0  -8  14          4.56         22.60        12.33 o                         
   1  -8  14         22.85         11.82        11.64 o                         
   2  -8  14         20.78         24.79        11.90 o                         
   3  -8  14          2.13          3.64        11.44 o                         
  -4  -7  14         16.61          0.04        13.91 o                         
  -3  -7  14          0.06          8.64        13.68 o                         
  -2  -7  14          9.92         17.24        11.24 o                         
  -1  -7  14         21.18         20.95        11.87 o                         
   0  -7  14          8.31         14.06        10.87 o                         
   1  -7  14          7.68         11.01        11.05 o                         
   2  -7  14         54.13         47.30        10.43 o                         
   3  -7  14          2.39          5.89        11.34 o                         
   4  -7  14          2.37          8.90        10.64 o                         
  -4  -6  14         25.05         24.55         9.13 o                         
  -3  -6  14          0.64         -4.08        10.86 o                         
  -2  -6  14          8.77          6.15        10.48 o                         
  -1  -6  14         19.23         25.83        10.69 o                         
   0  -6  14        115.24        110.59        11.82 o                         
   1  -6  14         24.02         24.69        10.12 o                         
   2  -6  14          2.86         12.00        10.56 o                         
   3  -6  14         56.57         46.33        10.87 o                         
   4  -6  14          7.69         18.13        10.77 o                         
  -5  -5  14         58.10         52.44        13.58 o                         
  -4  -5  14          4.60         14.89         9.22 o                         
  -3  -5  14          0.58          1.62        10.23 o                         
  -2  -5  14         36.43         35.11        10.90 o                         
  -1  -5  14         58.28         53.40        11.04 o                         
   0  -5  14         81.83         94.07        11.33 o                         
   1  -5  14         99.47         82.29        10.58 o                         
   2  -5  14          7.53          3.17        10.01 o                         
   3  -5  14          0.55         -6.18         9.46 o                         
   4  -5  14          0.14         -9.80         9.80 o                         
  -5  -4  14         23.77         33.52        11.13 o                         
  -4  -4  14         33.65         26.85        10.05 o                         
  -3  -4  14          5.86         -1.30         7.00 o                         
  -2  -4  14         45.07         54.67        10.25 o                         
  -1  -4  14        186.62        197.87        12.42 o                         
   0  -4  14        133.02        138.67         8.01 o                         
   1  -4  14         75.11         69.74        10.64 o                         
   2  -4  14          9.49          9.63         9.47 o                         
   3  -4  14         11.97         10.14        10.02 o                         
   4  -4  14          0.23         -4.46        11.23 o                         
  -6  -3  14         12.20         17.75        12.69 o                         
  -5  -3  14         10.11          6.35        11.23 o                         
  -4  -3  14          0.23         -6.00         9.72 o                         
  -3  -3  14          1.71          2.62         8.61 o                         
  -2  -3  14         83.52         82.93         5.66 o                         
  -1  -3  14        201.77        213.80         8.76 o                         
   0  -3  14        230.62        217.10         8.85 o                         
   1  -3  14         95.36         91.85        10.63 o                         
   2  -3  14         14.23         17.96         9.18 o                         
   3  -3  14          1.11         -2.12         9.81 o                         
   4  -3  14          3.71         -3.31        10.84 o                         
  -6  -2  14         15.59          5.12        12.95 o                         
  -5  -2  14          8.07         10.09         9.28 o                         
  -4  -2  14          3.48          4.20         8.93 o                         
  -3  -2  14         11.33          5.03         6.38 o                         
  -2  -2  14        120.62        115.90         7.42 o                         
  -1  -2  14        282.33        290.66         7.26 o                         
   0  -2  14         73.21         87.60         7.29 o                         
   1  -2  14         98.63        107.79        10.77 o                         
   2  -2  14         17.80          8.75         9.27 o                         
   3  -2  14          3.32         -1.08        10.60 o                         
   4  -2  14          0.15         -3.58        11.17 o                         
  -6  -1  14         28.98         35.06        11.69 o                         
  -5  -1  14        109.15         93.97        12.09 o                         
  -4  -1  14          0.33         -8.06         9.56 o                         
  -3  -1  14         10.19         12.49         6.29 o                         
  -2  -1  14        132.08        130.80         7.53 o                         
  -1  -1  14         98.09         95.61         6.84 o                         
   0  -1  14        201.85        215.71         8.71 o                         
   1  -1  14          1.16         -0.79         8.46 o                         
   2  -1  14          6.86          7.13         9.34 o                         
   3  -1  14          5.32         10.26        10.63 o                         
  -6   0  14         25.89         37.37        11.85 o                         
  -5   0  14         56.39         43.87         9.34 o                         
  -4   0  14        103.39        107.95        10.96 o                         
  -3   0  14          7.72         10.21         6.21 o                         
  -2   0  14        104.73        112.68         7.31 o                         
  -1   0  14        110.54        113.38        11.41 o                         
   0   0  14         79.81         85.11        11.46 o                         
   1   0  14         10.37         13.07         6.43 o                         
   2   0  14          0.82          3.06        10.11 o                         
   3   0  14          2.65         -4.08        10.86 o                         
  -6   1  14         60.80         62.69        12.14 o                         
  -5   1  14         58.32         54.21        10.15 o                         
  -4   1  14          5.20          8.20         8.98 o                         
  -3   1  14          7.15          5.85         6.21 o                         
  -2   1  14        101.60        114.16        13.03 o                         
  -1   1  14        113.52        113.21        12.62 o                         
   0   1  14         43.50         63.28        11.00 o                         
   1   1  14         82.00         97.52        11.06 o                         
   2   1  14          0.30         -1.95         8.79 o                         
   3   1  14          0.10         -5.55        11.87 o                         
  -6   2  14         52.75         52.74         9.67 o                         
  -5   2  14         21.06         27.02         9.01 o                         
  -4   2  14          0.39         -6.39         8.51 o                         
  -3   2  14         10.77          8.67         5.72 o                         
  -2   2  14        134.31        146.67        13.42 o                         
  -1   2  14        148.66        161.62        12.81 o                         
   0   2  14         23.39         19.44        10.59 o                         
   1   2  14         24.30         18.54        10.83 o                         
   2   2  14         12.94          6.28         8.87 o                         
  -6   3  14         45.78         27.22        10.87 o                         
  -5   3  14         19.75         29.44         9.71 o                         
  -4   3  14          5.34         16.59         8.81 o                         
  -3   3  14        128.63        114.04        12.53 o                         
  -2   3  14          1.72          8.53         9.75 o                         
  -1   3  14         97.56        111.85        11.50 o                         
   0   3  14         44.69         35.95        10.00 o                         
   1   3  14          2.88         -5.32        10.55 o                         
  -6   4  14         28.31         32.52        10.52 o                         
  -5   4  14          1.52         -1.75         8.10 o                         
  -4   4  14          0.33          5.78         9.92 o                         
  -3   4  14         27.85         36.23        11.03 o                         
  -2   4  14         30.77         31.80         7.44 o                         
  -1   4  14         23.00         20.97        10.53 o                         
   0   4  14         13.13         34.64        10.25 o                         
  -5   5  14          0.27         15.62         7.97 o                         
  -4   5  14          3.61         -1.61        11.18 o                         
  -3   5  14         18.23         10.99        10.54 o                         
  -2   5  14         32.83         39.85         8.64 o                         
  -1   5  14         21.12         30.47        10.74 o                         
  -5   6  14          0.06         15.19        10.73 o                         
  -1  -8  15         19.47         21.75        13.14 o                         
   0  -8  15          6.10          5.95        11.31 o                         
   1  -8  15          6.51         -1.43        12.07 o                         
   2  -8  15          3.50         10.06        11.35 o                         
  -3  -7  15         16.71         16.60        12.73 o                         
  -2  -7  15         31.48         45.80        11.81 o                         
  -1  -7  15         69.16         77.44        12.35 o                         
   0  -7  15          4.48         15.24        11.40 o                         
   1  -7  15         14.69         10.74        11.82 o                         
   2  -7  15          0.44          2.42         9.79 o                         
   3  -7  15         10.81          6.16        11.23 o                         
  -4  -6  15         17.09         32.68        14.45 o                         
  -3  -6  15         37.41         52.44        13.04 o                         
  -2  -6  15         70.77         79.25        12.08 o                         
  -1  -6  15         46.01         47.62        12.64 o                         
   0  -6  15         87.01         86.95        12.49 o                         
   1  -6  15         10.16         10.44        10.74 o                         
   2  -6  15          0.79          4.66         9.79 o                         
   3  -6  15         15.18         31.06        10.99 o                         
  -4  -5  15         49.05         39.71        12.50 o                         
  -3  -5  15         76.36         84.99         8.47 o                         
  -2  -5  15        100.13        110.28        12.28 o                         
  -1  -5  15         94.00         99.49        11.71 o                         
   0  -5  15         39.92         41.17        10.87 o                         
   1  -5  15          0.01         -1.04        10.07 o                         
   2  -5  15          4.91          4.67         9.54 o                         
   3  -5  15         12.28         14.43        11.12 o                         
  -4  -4  15         17.43         33.69        12.29 o                         
  -3  -4  15        123.52        121.49        11.82 o                         
  -2  -4  15        127.91        139.16         8.65 o                         
  -1  -4  15         75.67         77.79        10.64 o                         
   0  -4  15         39.35         41.70         7.48 o                         
   1  -4  15          0.05         -8.49         9.56 o                         
   2  -4  15          0.21         11.36        10.53 o                         
   3  -4  15          3.66          3.42        10.91 o                         
  -5  -3  15         13.33         18.74        12.57 o                         
  -4  -3  15         51.24         55.12        12.75 o                         
  -3  -3  15        117.89        132.30        12.50 o                         
  -2  -3  15        140.73        145.79         8.28 o                         
  -1  -3  15         15.00         22.03         5.84 o                         
   0  -3  15          8.15          4.40         6.47 o                         
   1  -3  15          3.25          7.55         9.44 o                         
   2  -3  15          9.14         14.22         9.96 o                         
   3  -3  15          2.56          1.25        10.70 o                         
  -5  -2  15          2.94          5.38        10.14 o                         
  -4  -2  15         93.28         88.67        11.83 o                         
  -3  -2  15         23.58         37.60         6.71 o                         
  -2  -2  15        184.11        200.87         8.76 o                         
  -1  -2  15         37.49         31.47         6.10 o                         
   0  -2  15         17.81          5.58         6.44 o                         
   1  -2  15          0.90          1.28         8.60 o                         
   2  -2  15          4.29          2.11         9.92 o                         
   3  -2  15          4.80          0.96        10.58 o                         
  -5  -1  15          0.37         -9.93        11.04 o                         
  -4  -1  15         40.01         49.56        11.30 o                         
  -3  -1  15        257.93        279.76        16.98 o                         
  -2  -1  15         27.26         31.14         6.76 o                         
  -1  -1  15         63.08         53.52        11.59 o                         
   0  -1  15          7.22          1.84         9.99 o                         
   1  -1  15          7.85          7.15         9.29 o                         
   2  -1  15          0.16         -3.77        10.23 o                         
   3  -1  15         12.00         26.54        10.43 o                         
  -6   0  15         16.80          9.19         9.82 o                         
  -5   0  15         14.73          8.92         9.72 o                         
  -4   0  15         68.05         60.79        10.44 o                         
  -3   0  15        149.45        147.30        13.04 o                         
  -2   0  15         84.85         97.27         7.40 o                         
  -1   0  15         52.68         47.21        10.92 o                         
   0   0  15         25.23         29.69        10.05 o                         
   1   0  15          7.17          9.02        10.50 o                         
   2   0  15          0.21         11.45         9.49 o                         
  -6   1  15          0.12         -6.88         9.66 o                         
  -5   1  15         28.46         20.14        10.99 o                         
  -4   1  15        134.28        137.11        11.62 o                         
  -3   1  15        119.32        118.53         8.16 o                         
  -2   1  15         55.11         59.30        10.93 o                         
  -1   1  15         17.72         20.48        11.51 o                         
   0   1  15          0.11         -6.11        10.81 o                         
   1   1  15         19.86         -4.43         9.10 o                         
  -5   2  15         44.14         56.04        10.81 o                         
  -4   2  15        102.25        108.16        10.89 o                         
  -3   2  15         29.12         36.62        10.19 o                         
  -2   2  15        106.76        116.08        13.19 o                         
  -1   2  15          0.63         -2.70         9.25 o                         
   0   2  15          1.04          9.19        10.43 o                         
  -5   3  15         48.07         40.07         9.10 o                         
  -4   3  15         57.58         56.33        10.41 o                         
  -3   3  15         77.51         87.91        11.76 o                         
  -2   3  15         23.17         31.41        11.20 o                         
  -1   3  15         22.40         23.82        10.12 o                         
  -5   4  15         15.81         22.65        10.30 o                         
  -3   4  15         63.35         81.64        13.20 o                         
  -2   4  15         21.19         15.82        11.44 o                         
  -2  -7  16         11.63         21.46        12.52 o                         
  -1  -7  16         10.57          5.77        12.79 o                         
   0  -7  16         25.81         28.74        11.78 o                         
   1  -7  16          7.35         11.33        12.02 o                         
  -3  -6  16         17.74         22.43        12.80 o                         
  -2  -6  16         29.70         11.94        11.92 o                         
  -1  -6  16          0.05         -0.44        10.54 o                         
   0  -6  16          5.75         11.37        11.75 o                         
   1  -6  16         13.00         26.38        11.70 o                         
   2  -6  16         14.49         27.25        11.44 o                         
  -3  -5  16         22.60         30.16        11.18 o                         
  -2  -5  16          5.21         -3.55        11.35 o                         
  -1  -5  16          1.43          2.74        11.13 o                         
   0  -5  16         17.82         16.79        10.35 o                         
   1  -5  16          6.84          3.29         7.17 o                         
   2  -5  16          7.81          2.90         9.83 o                         
  -4  -4  16         22.86          7.84        12.28 o                         
  -3  -4  16         38.06         39.07        11.35 o                         
  -2  -4  16          0.16        -10.84        10.84 o                         
  -1  -4  16         14.58         14.40         9.81 o                         
   0  -4  16          9.18         15.64         6.83 o                         
   1  -4  16         54.02         52.26         8.20 o                         
   2  -4  16          1.26          2.33        10.76 o                         
  -4  -3  16         17.78         29.50        11.19 o                         
  -3  -3  16         56.48         56.79        12.24 o                         
  -2  -3  16          0.10         -2.90         6.82 o                         
  -1  -3  16         11.72          7.20         8.85 o                         
   0  -3  16         16.81         20.68         7.15 o                         
   1  -3  16         24.42         29.49         7.53 o                         
   2  -3  16         20.84         28.40        11.62 o                         
  -4  -2  16        135.90        136.10        13.79 o                         
  -3  -2  16          7.59          4.23         7.04 o                         
  -2  -2  16         51.51         45.78         9.41 o                         
  -1  -2  16          4.04         -0.40        10.74 o                         
   0  -2  16         11.55         19.47        11.36 o                         
   1  -2  16         21.44         12.88         7.57 o                         
   2  -2  16         23.62         42.53        11.83 o                         
  -5  -1  16         86.48         57.99        12.68 o                         
  -4  -1  16         47.36         52.09        11.59 o                         
  -3  -1  16         50.45         37.60         7.41 o                         
  -2  -1  16          0.66          1.57         6.59 o                         
  -1  -1  16          0.65          7.52        11.20 o                         
   0  -1  16          9.89         15.55        11.79 o                         
   1  -1  16         20.16         25.27        10.43 o                         
   2  -1  16         31.91         45.46        10.96 o                         
  -5   0  16         57.00         47.74        11.29 o                         
  -4   0  16         33.38         39.30        10.33 o                         
  -3   0  16          8.61         -5.05         7.06 o                         
  -2   0  16          0.02         -8.04        10.46 o                         
  -1   0  16          9.89         11.32        12.13 o                         
   0   0  16          8.86          6.63        10.69 o                         
   1   0  16         48.53         48.61        12.24 o                         
  -5   1  16         48.73         63.77        11.40 o                         
  -4   1  16         25.95         30.07         9.36 o                         
  -3   1  16          9.68          0.11        11.47 o                         
  -2   1  16          0.54          6.03        10.43 o                         
  -1   1  16          3.48          3.28        12.21 o                         
   0   1  16         52.33         57.62        12.84 o                         
  -5   2  16         35.54         42.11        10.03 o                         
  -4   2  16         36.44         64.62        10.45 o                         
  -3   2  16         21.33          2.73        11.59 o                         
  -2   2  16          0.21          3.47        10.35 o                         
  -1   2  16          0.42         -8.21        11.54 o                         
  -5   3  16         26.47          4.44        10.39 o                         
  -2  -6  17         34.21         35.84        13.10 o                         
  -1  -6  17         44.40         28.66        12.09 o                         
   0  -6  17         14.58         24.68        12.86 o                         
   1  -6  17         11.21         17.68        10.59 o                         
  -2  -5  17         41.77         46.72        12.05 o                         
  -1  -5  17         35.49         31.25        11.98 o                         
   0  -5  17         46.35         44.89        12.14 o                         
   1  -5  17         12.25         26.53        12.08 o                         
  -3  -4  17          5.15         14.53        12.32 o                         
  -2  -4  17         19.96         37.95        12.21 o                         
  -1  -4  17         31.36         24.81         7.04 o                         
   0  -4  17         23.53         26.76         7.25 o                         
   1  -4  17         26.20         21.68         8.28 o                         
  -3  -3  17          2.40          0.57        11.10 o                         
  -2  -3  17         14.14         27.20        10.87 o                         
  -1  -3  17         31.43         44.02         9.27 o                         
   0  -3  17         51.97         57.27         8.45 o                         
   1  -3  17          3.35          9.05         7.53 o                         
  -4  -2  17          7.73         -7.25         9.63 o                         
  -3  -2  17         47.28         55.12         8.37 o                         
  -2  -2  17         15.33         18.41         7.17 o                         
  -1  -2  17         43.71         59.58        13.49 o                         
   0  -2  17         34.55         33.29        12.04 o                         
   1  -2  17         31.41         43.59         8.22 o                         
  -4  -1  17          2.01         -9.09         9.95 o                         
  -3  -1  17          2.36          1.17         7.10 o                         
  -2  -1  17         57.92         73.32        13.29 o                         
  -1  -1  17         42.96         55.80        11.84 o                         
   0  -1  17         24.49          7.67        10.60 o                         
  -4   0  17          0.12         -9.59         9.59 o                         
  -3   0  17          7.38          5.87         6.65 o                         
  -2   0  17         27.11         27.24        11.03 o                         
  -1   0  17         46.07         48.38        13.39 o                         
  -4   1  17          0.05          4.20         8.15 o                         
  -3   1  17         16.88          0.35        10.46 o                         
  -2   1  17          1.11          4.36        12.02 o                         
  -1  -5  18          4.80          5.96         7.58 o                         
   0  -5  18          4.15          3.11        10.94 o                         
  -2  -4  18         47.64         42.89        11.01 o                         
  -1  -4  18         10.37         16.62        10.91 o                         
   0  -4  18          0.10          0.22         7.84 o                         
  -2  -3  18         11.84         18.78        10.42 o                         
  -1  -3  18         34.70         21.96        10.54 o                         
   0  -3  18          0.72         -0.84        12.67 o                         
   1  -3  18         11.28          3.81        11.02 o                         
  -3  -2  18         49.66         60.23        10.57 o                         
  -2  -2  18         34.31         39.85        11.88 o                         
  -1  -2  18          5.58          4.63        11.73 o                         
  -3  -1  18         21.59         17.18        12.27 o                         
  -2  -1  18         27.51         54.28        13.76 o                         
                                                                                
