# Supplementary material for: Syntheses and crystal structures of three salts of 1-(4-nitro­phenyl)­piperazine
Source: Acta Crystallogr E Crystallogr Commun. 2023 Apr 6;79(Pt 5):423–7. doi: 10.1107/S205698902300302X (PMC10162081; doi:10.1107/S205698902300302X)
Supplement: Supplementary file 4 [file e-79-00423-3sup4.hkl]

data_3                                                                          
_shelx_title ' TK11 IN P-1'                                                     
_shelx_refln_list_code          4                                               
_shelx_F_calc_maximum      195.20                                               
_exptl_crystal_F_000       462.00                                               
_reflns_d_resolution_high  0.7566                                               
                                                                                
loop_                                                                           
 _space_group_symop_operation_xyz                                               
 'x, y, z'                                                                      
 '-x, -y, -z'                                                                   
                                                                                
_cell_length_a     7.3949                                                       
_cell_length_b     9.3440                                                       
_cell_length_c    14.4980                                                       
_cell_angle_alpha 104.967                                                       
_cell_angle_beta   94.707                                                       
_cell_angle_gamma 107.430                                                       
                                                                                
_shelx_F_squared_multiplier     1.000                                           
                                                                                
loop_                                                                           
 _refln_index_h                                                                 
 _refln_index_k                                                                 
 _refln_index_l                                                                 
 _refln_F_squared_calc                                                          
 _refln_F_squared_meas                                                          
 _refln_F_squared_sigma                                                         
 _refln_observed_status                                                         
   2   0   0         27.78         29.01         1.80 o                         
   3   0   0         26.47         14.47         2.29 o                         
   4   0   0       1871.64       1848.95        10.40 o                         
   5   0   0        651.13        635.34        13.16 o                         
   6   0   0         62.38         57.04         4.06 o                         
   7   0   0         17.77         10.96         7.03 o                         
   8   0   0          9.01          1.26         6.89 o                         
   9   0   0          9.83          2.89        11.09 o                         
  -9   1   0          7.24         17.97         7.07 o                         
  -8   1   0          0.09         -6.97         6.97 o                         
  -7   1   0          2.28          1.83         6.74 o                         
  -6   1   0        191.21        184.19         5.92 o                         
  -5   1   0        507.04        505.29         6.15 o                         
  -4   1   0        635.66        608.96         6.26 o                         
  -3   1   0         17.71         20.10         2.49 o                         
  -2   1   0       9182.09       9537.92        16.64 o                         
  -1   1   0       5099.49       5598.72        13.63 o                         
   1   1   0       4321.23       4765.77        47.92 o                         
   2   1   0        729.62        708.17         4.52 o                         
   3   1   0       2873.08       2753.82        26.69 o                         
   4   1   0       1208.51       1138.42        32.49 o                         
   5   1   0          1.30          1.26         4.39 o                         
   6   1   0         78.65         77.12         5.47 o                         
   7   1   0         64.25         60.09         7.41 o                         
   8   1   0         11.87          6.17         6.88 o                         
  -9   2   0          0.25          1.60        11.82 o                         
  -8   2   0         22.23         27.99        11.55 o                         
  -7   2   0          0.77          0.52         4.42 o                         
  -6   2   0        204.77        194.51         7.46 o                         
  -5   2   0          3.55         -3.44         3.44 o                         
  -4   2   0       1031.72       1051.65        26.36 o                         
  -3   2   0       5283.17       5350.51        36.07 o                         
  -2   2   0       6494.95       6607.63        21.44 o                         
  -1   2   0        172.02        165.28         4.57 o                         
   0   2   0       3647.45       3609.36        15.69 o                         
   1   2   0       6496.40       6407.13        14.14 o                         
   2   2   0       3781.64       3617.73        13.26 o                         
   3   2   0       1815.21       1791.52        37.98 o                         
   4   2   0        135.47        109.51         3.55 o                         
   5   2   0        641.17        573.82        18.02 o                         
   6   2   0        350.50        296.69         9.09 o                         
   7   2   0         16.49         11.03         6.64 o                         
   8   2   0          0.10          7.48         9.89 o                         
  -9   3   0          0.03          4.32        11.54 o                         
  -8   3   0         13.81         25.34        11.61 o                         
  -7   3   0        113.89        104.20         5.92 o                         
  -6   3   0         51.61         54.96         6.19 o                         
  -5   3   0        419.17        413.55        15.50 o                         
  -4   3   0       1307.28       1240.51        30.84 o                         
  -3   3   0          2.70          5.13         3.34 o                         
  -2   3   0        303.36        331.90         6.75 o                         
  -1   3   0        493.53        476.54         7.67 o                         
   0   3   0       3884.36       3660.46        11.98 o                         
   1   3   0       1415.19       1365.81        41.79 o                         
   2   3   0         42.19         41.13         4.16 o                         
   3   3   0        606.18        564.31         6.32 o                         
   4   3   0        538.83        489.78        13.15 o                         
   5   3   0        351.77        339.10        11.70 o                         
   6   3   0          1.17          2.31         9.71 o                         
   7   3   0          0.53        -10.17        10.31 o                         
  -9   4   0          6.40          6.54        12.74 o                         
  -8   4   0          6.42         11.80         6.57 o                         
  -7   4   0         42.78         46.13         5.73 o                         
  -6   4   0         63.61         57.76         5.64 o                         
  -5   4   0        143.52        120.97         6.93 o                         
  -4   4   0        120.87        119.27         6.08 o                         
  -3   4   0        175.94        182.06         7.59 o                         
  -2   4   0        493.33        455.66        15.87 o                         
  -1   4   0       3546.93       3188.27       133.33 o                         
   0   4   0        839.73        839.70        45.42 o                         
   1   4   0          1.05          0.74         2.86 o                         
   2   4   0        698.75        656.43         8.47 o                         
   3   4   0       1026.16        997.54        10.57 o                         
   4   4   0        444.67        413.02        17.91 o                         
   5   4   0          9.99          7.67         9.27 o                         
   6   4   0         32.35         25.38        10.39 o                         
   7   4   0         23.74         44.52        10.71 o                         
  -9   5   0          0.00          6.49        12.03 o                         
  -8   5   0          7.01          9.35         6.71 o                         
  -7   5   0         24.59         27.63         5.82 o                         
  -6   5   0        104.88         98.67         7.78 o                         
  -5   5   0         94.81         80.25        16.56 o                         
  -4   5   0        122.47         99.87         6.12 o                         
  -3   5   0        501.61        500.51        23.38 o                         
  -2   5   0        924.58        889.07        18.88 o                         
  -1   5   0       1133.76        989.87       101.08 o                         
   0   5   0        246.04        205.47        24.60 o                         
   1   5   0        448.36        388.69         7.09 o                         
   2   5   0        828.69        829.14        10.47 o                         
   3   5   0        241.86        242.15        20.81 o                         
   4   5   0          2.35         -2.44         4.30 o                         
   5   5   0         64.54         61.50        10.53 o                         
   6   5   0         33.29         36.91        10.44 o                         
  -9   6   0          2.36         -7.15         7.15 o                         
  -8   6   0          0.76         -0.36         6.78 o                         
  -7   6   0          8.71          8.23         5.75 o                         
  -6   6   0         55.50         42.82         7.20 o                         
  -5   6   0        118.39        113.76         7.32 o                         
  -4   6   0       1001.68        958.31        42.84 o                         
  -3   6   0        141.89        108.10         9.61 o                         
  -2   6   0        160.15        140.38         9.29 o                         
  -1   6   0         88.64        104.99         9.20 o                         
   0   6   0        313.33        304.06        40.24 o                         
   1   6   0        555.00        527.95        45.71 o                         
   2   6   0        304.28        287.62        20.06 o                         
   3   6   0         64.79         56.47         6.68 o                         
   4   6   0         77.25         64.81         5.30 o                         
   5   6   0         76.73         94.49        11.17 o                         
  -9   7   0          2.15         -7.45         7.45 o                         
  -8   7   0          1.57         -0.99         6.55 o                         
  -7   7   0         15.10         14.79         7.61 o                         
  -6   7   0         46.59         34.97        10.66 o                         
  -5   7   0         47.58         40.54        10.30 o                         
  -4   7   0         29.74         10.34         9.68 o                         
  -3   7   0         34.35         28.76         9.37 o                         
  -2   7   0         29.52         35.45         9.66 o                         
  -1   7   0        601.79        654.01        15.99 o                         
   0   7   0        618.63        700.54        17.03 o                         
   1   7   0         87.46        100.76        11.77 o                         
   2   7   0         30.88         32.47         6.34 o                         
   3   7   0        150.88        162.95         8.05 o                         
   4   7   0         37.59         37.89        10.55 o                         
   5   7   0          6.40          8.14        10.33 o                         
  -8   8   0          1.12          0.29         7.85 o                         
  -7   8   0          9.80          8.40        11.63 o                         
  -6   8   0         15.06         25.34        11.41 o                         
  -5   8   0         14.16          5.47        10.54 o                         
  -4   8   0          9.83         20.32         9.74 o                         
  -3   8   0         89.46         91.12        11.07 o                         
  -2   8   0        247.64        253.19        13.34 o                         
  -1   8   0         72.48         78.06        11.77 o                         
   0   8   0          0.27         -3.47        10.82 o                         
   1   8   0         63.94         69.02        12.13 o                         
   2   8   0        312.89        373.06        16.18 o                         
   3   8   0          9.13          5.45         9.75 o                         
  -8   9   0          0.01          3.12        12.66 o                         
  -7   9   0          0.47         -5.05        11.56 o                         
  -6   9   0          1.56          9.30        10.74 o                         
  -5   9   0          0.04         11.81        10.01 o                         
  -4   9   0         46.52         41.71        10.34 o                         
  -3   9   0        114.39        108.95        11.82 o                         
  -2   9   0          1.13          2.46        10.94 o                         
  -1   9   0          0.42         -3.59        10.97 o                         
   0   9   0         55.01         69.57        12.62 o                         
   1   9   0         98.55        106.24        14.99 o                         
   2   9   0          2.73         -3.16        11.46 o                         
   3   9   0          3.48          6.24         8.59 o                         
  -7  10   0          2.91         56.76        11.21 o                         
  -6  10   0          2.09         24.46        11.05 o                         
  -5  10   0          6.29         -3.10        10.14 o                         
  -4  10   0         11.23        -11.57        11.57 o                         
  -3  10   0          0.18        -11.33        11.33 o                         
  -2  10   0          9.57          6.24        11.53 o                         
  -1  10   0         19.39         11.20        11.75 o                         
   0  10   0         33.83         31.24        12.75 o                         
   1  10   0         11.72         44.83        13.54 o                         
   2  10   0          2.70        -12.47        12.47 o                         
  -4  11   0          0.14        -10.75        10.75 o                         
  -3  11   0          3.60          4.26        11.78 o                         
  -2  11   0          4.03         -0.95        12.30 o                         
  -1  11   0          3.95         10.15        12.52 o                         
   0 -11   1          8.71         24.57        12.52 o                         
   1 -11   1          7.30         -7.72        11.46 o                         
   2 -11   1          0.55          1.27        12.47 o                         
   3 -11   1         12.15         14.94        11.97 o                         
   4 -11   1          0.37          9.48        11.46 o                         
   5 -11   1          8.64          6.80        11.57 o                         
  -1 -10   1         29.14         30.31        12.70 o                         
   0 -10   1          2.67          5.60        11.44 o                         
   1 -10   1          0.28          1.48        11.75 o                         
   2 -10   1          6.36         -2.39        11.24 o                         
   3 -10   1         53.16         50.89        11.28 o                         
   4 -10   1          0.88          4.54        10.42 o                         
   5 -10   1          3.18         20.75        10.70 o                         
   6 -10   1          7.47         11.34        10.63 o                         
   7 -10   1          1.87         -7.69        11.79 o                         
  -3  -9   1         67.24         56.78         9.34 o                         
  -2  -9   1         12.77         24.29        11.37 o                         
  -1  -9   1         21.85         26.74        12.31 o                         
   0  -9   1          0.16          0.00        11.05 o                         
   1  -9   1         59.76         76.70        11.49 o                         
   2  -9   1        113.31        115.65        11.90 o                         
   3  -9   1         17.13         28.52        11.20 o                         
   4  -9   1         10.50         23.45        10.77 o                         
   5  -9   1         10.46         19.35        11.12 o                         
   6  -9   1          8.08          6.93        11.49 o                         
   7  -9   1          2.14        -11.42        12.25 o                         
   8  -9   1          1.47          7.01        12.65 o                         
  -4  -8   1         42.16         48.56         6.68 o                         
  -3  -8   1         27.99         46.00         8.33 o                         
  -2  -8   1         19.10         23.44        11.01 o                         
  -1  -8   1         14.12         11.99         9.91 o                         
   0  -8   1        339.75        426.36        15.39 o                         
   1  -8   1        130.35        160.85        11.74 o                         
   2  -8   1         12.22          7.78        10.12 o                         
   3  -8   1         38.12         46.10        10.24 o                         
   4  -8   1         16.44         20.70         9.83 o                         
   5  -8   1         10.70         10.64        10.59 o                         
   6  -8   1          4.11         13.38        10.92 o                         
   7  -8   1          0.60        -10.80        10.80 o                         
   8  -8   1          0.50         15.01         7.74 o                         
   9  -8   1          3.12         15.41        11.82 o                         
  -5  -7   1         51.56         69.02        11.11 o                         
  -4  -7   1         42.74         46.68         5.92 o                         
  -3  -7   1          0.88         -6.24         6.24 o                         
  -2  -7   1         15.91         16.32         5.93 o                         
  -1  -7   1        388.23        408.55        14.34 o                         
   0  -7   1        696.35        783.62        16.56 o                         
   1  -7   1         70.04         53.89         9.41 o                         
   2  -7   1          3.49         -3.55         8.61 o                         
   3  -7   1        249.41        230.28        11.87 o                         
   4  -7   1         80.83         85.23        11.08 o                         
   5  -7   1         12.22         10.85         9.90 o                         
   6  -7   1          0.52          3.48         6.73 o                         
   7  -7   1         13.81         20.10         7.35 o                         
   8  -7   1          0.25          1.03         6.18 o                         
   9  -7   1          0.06         26.61        16.78 o                         
  -5  -6   1          8.44          1.72         9.97 o                         
  -4  -6   1          5.43          0.46         5.33 o                         
  -3  -6   1        123.33        130.93         5.43 o                         
  -2  -6   1       1502.18       1548.67        72.96 o                         
  -1  -6   1        408.57        385.97        30.19 o                         
   0  -6   1         20.13         15.47         4.13 o                         
   1  -6   1        193.47        196.94        10.06 o                         
   2  -6   1        303.70        295.83        10.41 o                         
   3  -6   1        112.63        103.65         5.40 o                         
   4  -6   1         95.45         85.19         6.68 o                         
   5  -6   1        102.50         92.11         7.24 o                         
   6  -6   1         72.48         58.43         7.27 o                         
   7  -6   1         10.00          9.13         5.96 o                         
   8  -6   1          2.09          1.48         5.87 o                         
   9  -6   1          0.00          5.11        11.82 o                         
  -6  -5   1         14.15         15.57        10.34 o                         
  -5  -5   1         38.97         28.25         9.86 o                         
  -4  -5   1        314.96        300.68        15.34 o                         
  -3  -5   1        626.31        616.31        27.27 o                         
  -2  -5   1        124.08         99.12         5.69 o                         
  -1  -5   1        197.58        200.09         6.87 o                         
   0  -5   1       1107.12       1026.06        49.83 o                         
   1  -5   1       2791.13       2354.74       156.46 o                         
   2  -5   1       1125.80       1122.23        14.72 o                         
   3  -5   1         75.09         72.87         7.49 o                         
   4  -5   1         21.17         21.12         5.41 o                         
   5  -5   1        344.18        339.91        38.66 o                         
   6  -5   1         17.41         17.52        11.01 o                         
   7  -5   1          0.37         -2.47         5.59 o                         
   8  -5   1          7.83          3.08         7.46 o                         
   9  -5   1          1.93          0.29        11.85 o                         
  -7  -4   1          1.62         -4.16         9.72 o                         
  -6  -4   1         30.26         38.89        10.24 o                         
  -5  -4   1        343.99        365.77        13.43 o                         
  -4  -4   1        289.94        272.40         5.71 o                         
  -3  -4   1         46.61         36.47         3.74 o                         
  -2  -4   1          4.67          2.25         4.37 o                         
  -1  -4   1       4279.72       3977.61        38.77 o                         
   0  -4   1       2462.49       2248.91        93.96 o                         
   1  -4   1        540.90        463.10        30.43 o                         
   2  -4   1         23.01         22.69         5.57 o                         
   3  -4   1        872.04        906.93        12.42 o                         
   4  -4   1       2493.41       2558.02        20.93 o                         
   5  -4   1        520.06        508.29        26.42 o                         
   6  -4   1        211.06        205.35        12.07 o                         
   7  -4   1         52.90         36.91         5.62 o                         
   8  -4   1          7.33          4.56         8.42 o                         
   9  -4   1          4.44         -0.96        11.37 o                         
  -7  -3   1         43.65         48.87        11.20 o                         
  -6  -3   1        101.97         97.68        10.98 o                         
  -5  -3   1        144.19        132.45         7.30 o                         
  -4  -3   1          0.24         -3.01         3.01 o                         
  -3  -3   1       1113.09       1002.08        11.77 o                         
  -2  -3   1       2990.13       2816.34        28.12 o                         
  -1  -3   1       5369.86       4783.91        52.84 o                         
   0  -3   1         14.89          5.85         2.43 o                         
   1  -3   1       1258.56       1325.23        11.51 o                         
   2  -3   1       4303.11       4411.29        20.90 o                         
   3  -3   1       2535.90       2683.76        17.68 o                         
   4  -3   1         67.31         61.37         7.02 o                         
   5  -3   1        178.38        181.23         5.52 o                         
   6  -3   1        114.12        100.01         5.48 o                         
   7  -3   1         77.27         75.61         5.58 o                         
   8  -3   1         21.73         29.25        11.63 o                         
   9  -3   1          0.09         32.57        12.92 o                         
  -8  -2   1         10.34          9.46         9.96 o                         
  -7  -2   1         25.53         31.39        10.85 o                         
  -6  -2   1         89.35         67.44         7.06 o                         
  -5  -2   1         38.71         30.66         4.56 o                         
  -4  -2   1        664.24        581.46        11.68 o                         
  -3  -2   1       2277.89       2083.97        27.55 o                         
  -2  -2   1        916.67        899.54         7.82 o                         
  -1  -2   1        816.13        741.09         5.26 o                         
   0  -2   1       6216.25       6377.68        46.33 o                         
   1  -2   1       7773.31       8301.05        21.83 o                         
   2  -2   1       5266.17       5484.87        19.77 o                         
   3  -2   1         97.59        104.97         5.50 o                         
   4  -2   1       1135.67       1166.98        23.49 o                         
   5  -2   1        702.68        743.99        27.24 o                         
   6  -2   1         80.90         82.61         7.08 o                         
   7  -2   1         54.79         46.30         5.47 o                         
   8  -2   1          0.55          2.58        10.81 o                         
   9  -2   1          9.09          8.37        12.28 o                         
  -8  -1   1          6.57          1.13         7.27 o                         
  -7  -1   1         20.20         22.79         7.18 o                         
  -6  -1   1          2.44         -6.43         6.43 o                         
  -5  -1   1        687.58        634.57         7.56 o                         
  -4  -1   1        487.80        437.04         6.90 o                         
  -3  -1   1       1229.71       1187.83        14.63 o                         
  -2  -1   1         19.36         15.99         2.47 o                         
  -1  -1   1      17645.50      18819.34        52.10 o                         
   1  -1   1          9.19         17.43         2.17 o                         
   2  -1   1       1775.85       1906.36        11.70 o                         
   3  -1   1       1609.65       1720.07        14.51 o                         
   4  -1   1       2015.97       2015.93        23.78 o                         
   5  -1   1        236.65        229.26         5.02 o                         
   6  -1   1          5.96          7.52         6.20 o                         
   7  -1   1         20.99         19.17         5.32 o                         
   8  -1   1         64.39         71.78         7.80 o                         
   9  -1   1          1.33         -2.75         9.40 o                         
  -9   0   1          0.09         -1.51         9.68 o                         
  -8   0   1          1.63         -0.88         6.87 o                         
  -7   0   1         12.58          0.70         6.77 o                         
  -6   0   1        464.37        419.26        12.66 o                         
  -5   0   1        596.78        565.42         8.58 o                         
  -4   0   1        519.55        522.53         4.98 o                         
  -3   0   1       2061.01       2153.15         7.54 o                         
  -2   0   1       2840.65       3018.36        13.58 o                         
  -1   0   1       1140.27       1391.74         8.67 o                         
   1   0   1       1962.42       2147.04         9.77 o                         
   2   0   1       7146.46       6771.51        14.99 o                         
   3   0   1       1960.35       1867.66        27.87 o                         
   4   0   1        953.57        970.98         7.14 o                         
   5   0   1          2.60         -0.74         3.44 o                         
   6   0   1        166.64        162.63         7.38 o                         
   7   0   1         83.67         72.68         7.62 o                         
   8   0   1         11.89         15.64         7.33 o                         
  -9   1   1          1.06        -12.23        12.23 o                         
  -8   1   1          1.87         -4.70         8.05 o                         
  -7   1   1         62.21         51.69         5.24 o                         
  -6   1   1         82.99         78.99         4.30 o                         
  -5   1   1         13.65         13.62         3.33 o                         
  -4   1   1        912.77        939.36        10.85 o                         
  -3   1   1       2698.64       2664.89        27.86 o                         
  -2   1   1       2700.43       2809.64         7.82 o                         
  -1   1   1       1517.37       1711.69         5.93 o                         
   0   1   1       2523.29       2729.18        10.96 o                         
   1   1   1        245.23        257.22         5.09 o                         
   2   1   1       3306.18       3194.45        16.66 o                         
   3   1   1         11.83          7.01         2.21 o                         
   4   1   1        630.38        582.45        18.25 o                         
   5   1   1        686.25        682.72        25.05 o                         
   6   1   1         86.29         95.89         5.60 o                         
   7   1   1          7.13          4.57         8.49 o                         
   8   1   1          1.19          0.12        13.25 o                         
  -9   2   1          8.69          8.36        11.62 o                         
  -8   2   1          0.74          5.91        11.78 o                         
  -7   2   1        101.56         97.07         5.52 o                         
  -6   2   1         11.69          7.14         3.83 o                         
  -5   2   1        740.38        742.73        15.85 o                         
  -4   2   1       1412.86       1425.24        31.16 o                         
  -3   2   1          6.81          4.84         2.10 o                         
  -2   2   1          3.04          5.71         2.49 o                         
  -1   2   1        436.54        362.86        21.86 o                         
   0   2   1      30542.93      32263.40       267.14 o                         
   1   2   1       2107.20       1962.00         8.63 o                         
   2   2   1         38.56         46.84         3.44 o                         
   3   2   1         14.81         18.66         4.96 o                         
   4   2   1       1122.05       1048.82        29.65 o                         
   5   2   1        139.99        130.29         9.30 o                         
   6   2   1         47.64         35.47         6.63 o                         
   7   2   1         10.29         -3.11         9.83 o                         
  -9   3   1          0.71         12.68        12.06 o                         
  -8   3   1          0.01         -2.15         5.84 o                         
  -7   3   1          3.91          6.72         6.51 o                         
  -6   3   1        379.49        379.99        10.72 o                         
  -5   3   1        261.54        264.95         7.48 o                         
  -4   3   1        219.54        191.38         3.99 o                         
  -3   3   1        128.09        124.73         9.07 o                         
  -2   3   1        825.60        795.05         6.90 o                         
  -1   3   1       3676.44       3767.40        19.96 o                         
   0   3   1       1169.44       1166.61        23.59 o                         
   1   3   1          2.32         11.20         2.16 o                         
   2   3   1        824.83        678.05        31.36 o                         
   3   3   1       1517.43       1513.26        82.62 o                         
   4   3   1        482.73        422.24        12.81 o                         
   5   3   1          0.99         -4.43         5.87 o                         
   6   3   1         40.38         37.97        10.93 o                         
   7   3   1         29.18         48.92        10.94 o                         
  -9   4   1          0.49         25.55        12.02 o                         
  -8   4   1          1.44          0.44         7.92 o                         
  -7   4   1         28.99         31.42         5.54 o                         
  -6   4   1         84.23         77.02         5.75 o                         
  -5   4   1          8.21          3.72         5.64 o                         
  -4   4   1        222.49        239.23        12.25 o                         
  -3   4   1       1267.17       1169.02        24.61 o                         
  -2   4   1       5623.96       5572.01        37.59 o                         
  -1   4   1        442.23        434.42         9.82 o                         
   0   4   1        237.72        205.97        11.97 o                         
   1   4   1       1834.18       1645.16       115.29 o                         
   2   4   1       1859.81       1832.76        19.87 o                         
   3   4   1        437.65        457.65        12.18 o                         
   4   4   1          0.77         -0.72         3.95 o                         
   5   4   1        135.30        124.51         8.14 o                         
   6   4   1         91.90         77.56        11.69 o                         
  -9   5   1          0.38         -7.54         7.54 o                         
  -8   5   1          3.69          6.90         7.28 o                         
  -7   5   1        109.78        107.35         6.41 o                         
  -6   5   1          0.27          4.28         5.23 o                         
  -5   5   1        131.56        137.88        13.11 o                         
  -4   5   1        428.80        415.16        22.22 o                         
  -3   5   1        158.70        143.80         5.49 o                         
  -2   5   1        332.54        309.85        24.23 o                         
  -1   5   1        256.14        218.29        24.04 o                         
   0   5   1       1557.58       1591.78        19.53 o                         
   1   5   1       1454.52       1476.51        19.11 o                         
   2   5   1        120.86        111.77         9.93 o                         
   3   5   1         60.48         44.23         6.18 o                         
   4   5   1        231.12        229.51        10.14 o                         
   5   5   1        115.39        118.08        11.56 o                         
   6   5   1          4.11         -9.87         9.87 o                         
  -9   6   1          0.74         -7.23         7.23 o                         
  -8   6   1         20.47          8.64         7.41 o                         
  -7   6   1         41.48         42.77         6.16 o                         
  -6   6   1          5.94          2.48         6.76 o                         
  -5   6   1         25.21         29.58         6.47 o                         
  -4   6   1        262.96        219.34         7.58 o                         
  -3   6   1         20.09         28.70         8.15 o                         
  -2   6   1        227.26        259.18        11.64 o                         
  -1   6   1       1975.30       2110.22        22.97 o                         
   0   6   1        495.38        580.45        14.81 o                         
   1   6   1         12.05          7.96         5.26 o                         
   2   6   1        362.59        324.05        12.21 o                         
   3   6   1        261.43        272.53        17.84 o                         
   4   6   1        120.24        124.03         7.75 o                         
   5   6   1         12.56         12.09        10.21 o                         
  -9   7   1          0.45         -7.56         7.56 o                         
  -8   7   1          2.09         -4.62         5.99 o                         
  -7   7   1         16.42         22.61         7.71 o                         
  -6   7   1         20.82         13.61        10.54 o                         
  -5   7   1         72.91         68.74        10.34 o                         
  -4   7   1          0.42         -1.47         8.83 o                         
  -3   7   1        197.33        201.67        11.32 o                         
  -2   7   1        396.28        416.95        13.84 o                         
  -1   7   1        171.54        180.19        12.27 o                         
   0   7   1         88.08         78.41        11.57 o                         
   1   7   1        214.65        223.93        13.65 o                         
   2   7   1        122.89        121.73        12.63 o                         
   3   7   1         61.36         56.17         7.13 o                         
   4   7   1          6.95         -4.22         6.39 o                         
   5   7   1         16.84         59.87        11.19 o                         
  -8   8   1          0.17          2.13        10.56 o                         
  -7   8   1          0.02         18.28        11.67 o                         
  -6   8   1          0.01         -8.49        10.70 o                         
  -5   8   1          0.11          6.11         9.76 o                         
  -4   8   1        293.79        296.28        12.67 o                         
  -3   8   1         63.75         47.77        11.07 o                         
  -2   8   1         15.12          9.43        10.30 o                         
  -1   8   1         58.67         74.68        11.66 o                         
   0   8   1         51.39         64.85        12.07 o                         
   1   8   1         44.45         59.38        12.14 o                         
   2   8   1        135.98        165.55        14.37 o                         
   3   8   1         16.28         23.90        10.56 o                         
  -8   9   1          1.61        -11.09        11.09 o                         
  -7   9   1          5.31         64.64        12.17 o                         
  -6   9   1          8.89         10.48        10.64 o                         
  -5   9   1         12.77         25.25        10.08 o                         
  -4   9   1         14.62         21.81        11.48 o                         
  -3   9   1          3.81         -1.14        10.61 o                         
  -2   9   1         27.47         26.60        11.67 o                         
  -1   9   1         10.95         17.77        12.02 o                         
   0   9   1        126.17        113.88        13.50 o                         
   1   9   1         23.78         31.44        12.71 o                         
   2   9   1         22.12          0.64        13.57 o                         
   3   9   1         15.88         38.57        12.16 o                         
  -6  10   1          3.25         -4.85         9.82 o                         
  -5  10   1          0.08         14.00        10.81 o                         
  -4  10   1          0.30         14.03        10.82 o                         
  -3  10   1          6.14         12.18        10.90 o                         
  -2  10   1         10.83          9.46        11.21 o                         
  -1  10   1          8.37          9.53        11.39 o                         
   0  10   1         10.68         29.47        12.79 o                         
   1  10   1         18.55          3.66        13.72 o                         
  -4  11   1          5.96         10.98        11.23 o                         
  -3  11   1         12.36         22.35        11.62 o                         
  -2  11   1          1.63         -9.92        11.78 o                         
  -1 -11   2         11.25         58.92        12.55 o                         
   0 -11   2          2.39        -12.15        12.15 o                         
   1 -11   2          1.96         16.74        12.32 o                         
   2 -11   2          2.03         -6.64        11.16 o                         
   3 -11   2          3.79          6.58        10.74 o                         
   4 -11   2          7.90         16.38        12.29 o                         
   5 -11   2          2.90         12.45        10.28 o                         
  -1 -10   2          4.10         11.74        11.51 o                         
   0 -10   2          7.62         18.51        11.83 o                         
   1 -10   2         24.01         30.29        11.24 o                         
   2 -10   2         84.49         93.81        12.31 o                         
   3 -10   2         16.39         25.55        11.48 o                         
   4 -10   2         25.06         17.33        10.77 o                         
   5 -10   2          0.48         -2.21        10.74 o                         
   6 -10   2          2.50         -8.27        11.26 o                         
   7 -10   2          0.91          6.44        11.94 o                         
  -3  -9   2         37.57         32.80         9.19 o                         
  -2  -9   2          0.72          3.23         8.55 o                         
  -1  -9   2         27.58         32.40        11.29 o                         
   0  -9   2        127.39        145.43        13.12 o                         
   1  -9   2         56.02         57.21        10.90 o                         
   2  -9   2          2.62          1.87        10.08 o                         
   3  -9   2         25.71         14.11         9.41 o                         
   4  -9   2          2.20          3.08        10.01 o                         
   5  -9   2         11.30          6.12        11.64 o                         
   6  -9   2         12.95         -3.93        11.92 o                         
   7  -9   2          2.34         27.95        12.62 o                         
   8  -9   2          0.64        -11.98        12.57 o                         
  -4  -8   2         15.59         16.74         6.35 o                         
  -3  -8   2          0.04         -7.46         8.25 o                         
  -2  -8   2        110.39        112.52        12.29 o                         
  -1  -8   2        318.02        355.94        14.46 o                         
   0  -8   2         74.03         91.45        11.28 o                         
   1  -8   2          4.14         -9.27         9.55 o                         
   2  -8   2         53.44         48.02         9.85 o                         
   3  -8   2         88.21         77.20        10.45 o                         
   4  -8   2        137.10        149.54        12.35 o                         
   5  -8   2          4.24          2.88        10.41 o                         
   6  -8   2          3.91          6.83        10.72 o                         
   7  -8   2         11.72         12.51        11.10 o                         
   8  -8   2          4.81          7.02         5.99 o                         
  -5  -7   2         25.22         16.59        10.38 o                         
  -4  -7   2          0.09         -6.96         6.96 o                         
  -3  -7   2        482.21        468.04        64.18 o                         
  -2  -7   2        151.04        150.54         7.26 o                         
  -1  -7   2         68.12         63.95         6.12 o                         
   0  -7   2          2.81         -8.55         8.92 o                         
   1  -7   2        181.44        182.22        10.66 o                         
   2  -7   2        387.61        412.06        12.23 o                         
   3  -7   2        342.21        335.15        13.11 o                         
   4  -7   2         16.45         18.20        10.22 o                         
   5  -7   2         81.42         73.14         7.05 o                         
   6  -7   2          9.76         10.17         6.86 o                         
   7  -7   2          0.75         -0.41         7.34 o                         
   8  -7   2          0.88          4.03         5.87 o                         
   9  -7   2          0.31         -8.31         8.31 o                         
  -6  -6   2          9.77          6.54        10.18 o                         
  -5  -6   2         48.72         54.29        11.01 o                         
  -4  -6   2        242.41        238.91        15.14 o                         
  -3  -6   2          8.40         10.10         5.36 o                         
  -2  -6   2        127.18        125.30         9.36 o                         
  -1  -6   2         68.42         60.81         5.15 o                         
   0  -6   2       1392.32       1354.67       135.32 o                         
   1  -6   2        584.51        537.18        12.07 o                         
   2  -6   2        557.90        513.49        12.51 o                         
   3  -6   2        173.97        156.70         9.85 o                         
   4  -6   2        453.77        445.96        13.26 o                         
   5  -6   2        149.76        155.94         7.84 o                         
   6  -6   2         11.24          6.33         7.11 o                         
   7  -6   2          0.58          2.27         7.04 o                         
   8  -6   2          4.57          2.40         7.85 o                         
   9  -6   2          7.19          5.76         8.31 o                         
  -6  -5   2         67.21         65.69        11.38 o                         
  -5  -5   2        202.36        214.92        12.24 o                         
  -4  -5   2        204.61        194.80        11.48 o                         
  -3  -5   2         99.85         79.38         6.36 o                         
  -2  -5   2         66.02         63.98         7.32 o                         
  -1  -5   2       1966.05       1861.85        10.41 o                         
   0  -5   2       2785.78       2599.19       136.91 o                         
   1  -5   2          0.31          2.00         4.05 o                         
   2  -5   2        170.35        147.99         7.86 o                         
   3  -5   2       1762.14       1848.04        18.05 o                         
   4  -5   2        536.11        557.81        13.41 o                         
   5  -5   2          5.38          7.24         8.83 o                         
   6  -5   2         59.34         44.61         7.50 o                         
   7  -5   2         50.32         56.50         6.19 o                         
   8  -5   2          5.20         11.93         8.61 o                         
   9  -5   2          0.02          4.26        11.36 o                         
  -7  -4   2         16.96         21.31        10.16 o                         
  -6  -4   2        100.88         95.37        11.18 o                         
  -5  -4   2         54.13         50.33        10.41 o                         
  -4  -4   2         44.37         37.43         5.63 o                         
  -3  -4   2        421.75        387.99        10.84 o                         
  -2  -4   2       3480.93       3274.24        33.55 o                         
  -1  -4   2       1412.72       1275.19        29.12 o                         
   0  -4   2        447.59        464.96        25.38 o                         
   1  -4   2       1637.33       1487.92        51.08 o                         
   2  -4   2       1251.79       1259.57        12.93 o                         
   3  -4   2          6.25         -0.74         5.95 o                         
   4  -4   2        177.04        167.84         9.14 o                         
   5  -4   2        411.75        416.82        12.11 o                         
   6  -4   2        371.89        374.33        17.42 o                         
   7  -4   2         46.32         55.14        11.71 o                         
   8  -4   2          0.19          3.43         9.05 o                         
   9  -4   2          0.15        -11.13        11.71 o                         
  -7  -3   2         61.89         66.87        11.30 o                         
  -6  -3   2         39.26         32.90         7.20 o                         
  -5  -3   2        132.58        111.33         7.19 o                         
  -4  -3   2        798.62        742.37        13.58 o                         
  -3  -3   2       1069.96       1000.08         7.29 o                         
  -2  -3   2       2739.45       2468.06        35.92 o                         
  -1  -3   2       2500.97       2398.09         8.67 o                         
   0  -3   2       1536.85       1419.39        21.15 o                         
   1  -3   2       9057.84       8419.28        34.37 o                         
   2  -3   2       5908.54       5921.51        23.74 o                         
   3  -3   2        168.88        192.00         6.86 o                         
   4  -3   2        633.20        647.52        12.04 o                         
   5  -3   2        353.12        350.91         7.32 o                         
   6  -3   2          0.53          1.07         5.16 o                         
   7  -3   2          7.82         -1.99         7.07 o                         
   8  -3   2         12.86         24.47         7.27 o                         
   9  -3   2          4.44         11.41        11.63 o                         
  -8  -2   2          8.04         18.44         7.43 o                         
  -7  -2   2          3.10         -3.80         6.69 o                         
  -6  -2   2         82.97         75.73         7.24 o                         
  -5  -2   2        567.98        534.41        10.08 o                         
  -4  -2   2        625.76        592.85        14.57 o                         
  -3  -2   2         11.32          3.44         2.28 o                         
  -2  -2   2         93.67         87.93         4.13 o                         
  -1  -2   2      18344.17      18085.12        74.44 o                         
   0  -2   2        844.13        797.58        20.30 o                         
   1  -2   2         98.27         82.42         3.62 o                         
   2  -2   2        876.00        914.07         9.19 o                         
   3  -2   2       2325.16       2496.33        17.33 o                         
   4  -2   2        864.41        884.70        27.22 o                         
   5  -2   2        128.51        117.44         5.25 o                         
   6  -2   2         32.46         26.43         6.76 o                         
   7  -2   2          0.89         11.49         6.83 o                         
   8  -2   2         18.72         25.37         5.87 o                         
  -8  -1   2          0.31          4.02         7.64 o                         
  -7  -1   2        136.71        104.93         8.37 o                         
  -6  -1   2        145.02        145.14         8.19 o                         
  -5  -1   2        199.53        202.70        21.12 o                         
  -4  -1   2         52.02         49.56         3.59 o                         
  -3  -1   2        885.22        813.14        18.35 o                         
  -2  -1   2       5677.94       5747.83        73.83 o                         
  -1  -1   2      22546.36      22142.97       658.14 o                         
   1  -1   2        130.05        192.23         4.09 o                         
   2  -1   2       2257.85       2367.88        14.13 o                         
   3  -1   2       2013.56       2014.30        14.17 o                         
   4  -1   2        616.81        580.07         9.38 o                         
   5  -1   2          1.98          1.36         3.61 o                         
   6  -1   2        115.28        119.80         7.51 o                         
   7  -1   2        102.85        103.52         7.62 o                         
   8  -1   2          5.35          2.20         7.25 o                         
   9  -1   2          1.21         26.18        10.40 o                         
  -9   0   2          5.34          3.15        10.70 o                         
  -8   0   2          0.08          8.53         6.94 o                         
  -7   0   2         21.28         32.12         6.93 o                         
  -6   0   2        119.70        116.04         5.61 o                         
  -5   0   2          1.80         -3.27         3.27 o                         
  -4   0   2         86.92         65.02         4.14 o                         
  -3   0   2       5212.12       5126.06        18.80 o                         
  -2   0   2       2636.42       2674.03         8.91 o                         
  -1   0   2       1578.26       1952.65        24.32 o                         
   0   0   2       2130.46       2444.90        12.07 o                         
   1   0   2       2206.24       2207.13        11.36 o                         
   2   0   2       3451.66       3426.04        37.58 o                         
   3   0   2        726.32        701.91        25.12 o                         
   4   0   2        921.79        851.67        35.03 o                         
   5   0   2        427.69        418.34         8.46 o                         
   6   0   2        128.08        120.42        11.91 o                         
   7   0   2          5.80         -2.59         6.50 o                         
   8   0   2          2.53         -4.28         6.75 o                         
  -9   1   2          2.82         18.92        11.61 o                         
  -8   1   2         15.81         11.16        14.17 o                         
  -7   1   2         87.80         83.78         5.71 o                         
  -6   1   2         20.43         15.64         4.66 o                         
  -5   1   2        978.95        971.56        11.86 o                         
  -4   1   2        631.96        601.28        15.30 o                         
  -3   1   2       1444.80       1519.19        19.00 o                         
  -2   1   2        228.79        212.70         2.79 o                         
  -1   1   2      13802.18      15741.19       101.76 o                         
   0   1   2        982.72       1068.17        28.57 o                         
   1   1   2       4094.67       4132.17        17.67 o                         
   2   1   2       1110.39       1131.18        11.34 o                         
   3   1   2       1229.55       1220.99        13.86 o                         
   4   1   2       1934.89       1832.02        17.81 o                         
   5   1   2        250.56        213.65        12.73 o                         
   6   1   2          6.44         -2.38         5.91 o                         
   7   1   2          6.44         17.27         6.99 o                         
   8   1   2         13.26         18.38        16.45 o                         
  -9   2   2          4.00         13.23        12.98 o                         
  -8   2   2          7.85          3.08         6.11 o                         
  -7   2   2         20.22         19.28         5.09 o                         
  -6   2   2        328.32        327.34         7.38 o                         
  -5   2   2        572.36        559.97        19.16 o                         
  -4   2   2        261.62        237.69         7.82 o                         
  -3   2   2          3.20          1.69         2.07 o                         
  -2   2   2       1602.79       1740.51        27.93 o                         
  -1   2   2         87.44        119.39         3.46 o                         
   0   2   2      11894.35      13471.56        32.22 o                         
   1   2   2        507.47        459.90        11.03 o                         
   2   2   2       7353.43       7419.08        30.66 o                         
   3   2   2       1543.09       1502.73        15.98 o                         
   4   2   2        373.09        346.11        12.02 o                         
   5   2   2         10.94          0.83         5.22 o                         
   6   2   2         51.38         43.55         6.39 o                         
   7   2   2         53.18         76.26        11.17 o                         
  -9   3   2          0.14         -9.07        12.44 o                         
  -8   3   2          7.47          2.53         6.42 o                         
  -7   3   2        109.87        117.34         9.79 o                         
  -6   3   2         36.69         35.84         5.00 o                         
  -5   3   2          0.72         -3.22         3.22 o                         
  -4   3   2        383.14        369.03        14.68 o                         
  -3   3   2       2112.22       2059.26        42.17 o                         
  -2   3   2       7032.81       7086.35        65.72 o                         
  -1   3   2        547.45        571.59         9.55 o                         
   0   3   2       1503.68       1448.74         8.92 o                         
   1   3   2       3178.93       3112.62        45.22 o                         
   2   3   2        995.56        931.67        63.11 o                         
   3   3   2        157.77        134.06        15.70 o                         
   4   3   2        129.63        126.36         9.26 o                         
   5   3   2        246.90        236.81        11.28 o                         
   6   3   2         83.56         85.11         7.13 o                         
   7   3   2         13.10         -9.61        10.63 o                         
  -9   4   2          6.61         -3.24         6.54 o                         
  -8   4   2         22.19         16.25         7.24 o                         
  -7   4   2         15.99         11.35         7.05 o                         
  -6   4   2          0.03         -2.95         4.99 o                         
  -5   4   2        171.50        173.08         5.71 o                         
  -4   4   2        623.85        609.54        12.51 o                         
  -3   4   2        880.05        862.10        19.12 o                         
  -2   4   2          1.68          5.97         5.56 o                         
  -1   4   2       1186.24       1297.61        11.70 o                         
   0   4   2       3050.22       2976.96        31.83 o                         
   1   4   2       1996.95       1899.16        91.73 o                         
   3   4   2         52.90         43.37         8.67 o                         
   4   4   2        433.81        433.47        13.36 o                         
   5   4   2         73.98         76.68         7.16 o                         
   6   4   2         23.20         -1.97        10.39 o                         
  -9   5   2          0.36         -8.37         8.37 o                         
  -8   5   2          7.30          9.52         8.06 o                         
  -7   5   2          0.01          4.51         5.72 o                         
  -6   5   2        118.54        121.26         6.15 o                         
  -5   5   2        552.06        533.62        18.48 o                         
  -4   5   2         94.15         68.77         7.56 o                         
  -3   5   2         29.79         19.23         4.33 o                         
  -2   5   2        958.22       1011.19        15.34 o                         
  -1   5   2       1065.78       1156.55        16.79 o                         
   0   5   2        640.99        613.07        47.27 o                         
   1   5   2         37.92         30.90         9.06 o                         
   2   5   2        535.33        532.70        14.60 o                         
   3   5   2        366.77        414.77        13.95 o                         
   4   5   2        150.47        146.48         7.94 o                         
   5   5   2          7.87          0.07         6.53 o                         
   6   5   2         27.27         32.27        11.15 o                         
  -9   6   2          0.14         -4.04         7.35 o                         
  -8   6   2          2.44         -0.36         7.25 o                         
  -7   6   2         53.19         52.23         7.17 o                         
  -6   6   2         11.60          8.00         6.68 o                         
  -5   6   2          0.09          1.81         5.98 o                         
  -4   6   2        118.45        142.43         9.65 o                         
  -3   6   2        369.92        365.90        11.58 o                         
  -2   6   2        803.44        770.81        15.68 o                         
  -1   6   2        124.41        117.40        10.94 o                         
   0   6   2         80.32         91.21        10.79 o                         
   1   6   2        383.69        398.98        14.96 o                         
   2   6   2        286.27        298.87        14.64 o                         
   3   6   2         87.78         90.26        15.86 o                         
   4   6   2          0.97         -2.70        10.93 o                         
   5   6   2         36.43         56.66        10.69 o                         
  -9   7   2          0.03         -4.93        12.06 o                         
  -8   7   2          2.05          7.32         8.10 o                         
  -7   7   2          4.51          4.35         7.61 o                         
  -6   7   2          0.50         -4.88        10.07 o                         
  -5   7   2         35.99         52.04         9.78 o                         
  -4   7   2         89.84         84.80         9.93 o                         
  -3   7   2         94.87         83.16        11.13 o                         
  -2   7   2          1.47          6.32         9.92 o                         
  -1   7   2         14.49         21.07        10.85 o                         
   0   7   2        361.10        386.68        15.32 o                         
   1   7   2        375.30        460.97        16.70 o                         
   2   7   2         12.43         14.39        11.60 o                         
   3   7   2          1.30          2.27         7.17 o                         
   4   7   2         47.29         56.38        17.46 o                         
  -8   8   2          7.60         24.18        10.97 o                         
  -7   8   2          6.29         18.48        10.48 o                         
  -6   8   2          1.13          6.22         9.42 o                         
  -5   8   2         15.81         34.60        10.10 o                         
  -4   8   2         42.16         40.63        10.97 o                         
  -3   8   2         32.98         25.33        10.61 o                         
  -2   8   2         13.83         22.61        11.06 o                         
  -1   8   2        200.71        254.94        13.97 o                         
   0   8   2        147.61        173.69        13.95 o                         
   1   8   2          3.13         -0.56        11.59 o                         
   2   8   2         13.32         18.87        12.58 o                         
   3   8   2         40.79         73.25        11.85 o                         
   4   8   2         29.53          8.27        10.39 o                         
  -8   9   2          2.08         30.23        10.19 o                         
  -7   9   2          1.55          5.75        10.05 o                         
  -6   9   2          3.88          4.55         9.77 o                         
  -5   9   2         13.06         17.24        10.35 o                         
  -4   9   2          9.63         14.45        10.44 o                         
  -3   9   2          2.23         10.93        10.86 o                         
  -2   9   2         16.60         12.77        11.02 o                         
  -1   9   2         56.46         63.85        12.61 o                         
   0   9   2          0.45          2.99        12.37 o                         
   1   9   2         53.05         70.15        13.52 o                         
  -6  10   2          0.00         17.73        11.17 o                         
  -5  10   2          0.39        -11.43        11.43 o                         
  -4  10   2         14.36         11.18        10.74 o                         
  -3  10   2          9.49         17.69        12.40 o                         
  -2  10   2         12.37         14.23        12.00 o                         
  -1  10   2          0.30        -11.34        12.16 o                         
   0  10   2         34.90         39.67        12.67 o                         
   0 -11   3          2.75         27.07        11.82 o                         
   1 -11   3         31.16         21.75        12.33 o                         
   2 -11   3         13.10         35.54        12.23 o                         
   3 -11   3          4.11          8.03        11.70 o                         
   4 -11   3          4.08         -8.42        11.11 o                         
   5 -11   3          4.53         20.85        11.61 o                         
  -2 -10   3          0.02         -9.03         9.03 o                         
  -1 -10   3         24.20         33.66        10.22 o                         
   0 -10   3         19.87         35.57        11.69 o                         
   1 -10   3          7.50        -11.18        11.18 o                         
   2 -10   3          0.79          4.06         9.86 o                         
   3 -10   3          0.04         -0.72        11.15 o                         
   4 -10   3         47.43         56.14        11.12 o                         
   5 -10   3          6.75         13.42        11.31 o                         
   6 -10   3          0.02         14.64        11.66 o                         
  -3  -9   3          1.54          1.46         8.52 o                         
  -2  -9   3         38.86         22.99         8.91 o                         
  -1  -9   3        146.50        139.13        13.09 o                         
   0  -9   3         20.81         29.49        10.81 o                         
   1  -9   3          2.25        -10.09        10.09 o                         
   2  -9   3         22.19         23.63        10.15 o                         
   3  -9   3         42.84         50.56        10.34 o                         
   4  -9   3          6.83          1.40        10.49 o                         
   5  -9   3          0.13         -1.89        11.18 o                         
   6  -9   3         13.98         11.45        11.90 o                         
   7  -9   3          4.68          2.13        11.98 o                         
  -4  -8   3         18.36          2.55         6.27 o                         
  -3  -8   3         61.42         56.07         6.62 o                         
  -2  -8   3        148.81        134.98        10.11 o                         
  -1  -8   3         33.99         45.98        10.38 o                         
   0  -8   3        101.39        103.16        11.05 o                         
   1  -8   3         99.18        114.22        11.18 o                         
   2  -8   3        184.07        187.69        11.46 o                         
   3  -8   3        197.32        181.08        11.91 o                         
   4  -8   3         33.34         34.74        11.11 o                         
   5  -8   3         24.59         13.29        10.48 o                         
   6  -8   3          6.16         15.59        11.36 o                         
   7  -8   3          1.32          7.80        11.64 o                         
   8  -8   3          0.25         13.98        14.48 o                         
  -5  -7   3         26.44         31.46        10.47 o                         
  -4  -7   3         32.14         42.03         6.41 o                         
  -3  -7   3        458.58        472.73        63.55 o                         
  -2  -7   3          2.65         -2.56         4.67 o                         
  -1  -7   3        166.15        142.84        16.46 o                         
   0  -7   3        259.06        274.43        11.58 o                         
   1  -7   3        429.12        410.81        12.16 o                         
   2  -7   3        169.87        167.53        10.53 o                         
   3  -7   3         30.16         12.92         9.76 o                         
   4  -7   3        428.83        434.61        14.15 o                         
   5  -7   3          1.03          2.43         9.76 o                         
   6  -7   3         40.07         47.63         7.58 o                         
   7  -7   3          0.11         -1.85         7.63 o                         
   8  -7   3          1.37          7.17         8.34 o                         
  -6  -6   3         18.37         36.51        10.93 o                         
  -5  -6   3         68.61         84.27        10.91 o                         
  -4  -6   3         85.37         85.49         7.82 o                         
  -3  -6   3          3.87          7.11         5.37 o                         
  -2  -6   3        653.60        630.02        24.79 o                         
  -1  -6   3       1113.59       1139.93        76.01 o                         
   0  -6   3        730.24        673.68        50.85 o                         
   1  -6   3          4.81          4.51         6.08 o                         
   2  -6   3        659.08        648.07        13.20 o                         
   3  -6   3        594.74        577.57        13.06 o                         
   4  -6   3        242.00        250.97        11.70 o                         
   5  -6   3         12.67          2.41         9.21 o                         
   6  -6   3          0.16          7.78         9.97 o                         
   7  -6   3         34.79         41.72         6.41 o                         
   8  -6   3          9.60          9.37         8.02 o                         
   9  -6   3          0.03          7.51        11.21 o                         
  -6  -5   3         43.19         37.92        10.89 o                         
  -5  -5   3         21.35         18.20         6.07 o                         
  -4  -5   3         39.78         43.03         5.82 o                         
  -3  -5   3        779.86        780.42        47.19 o                         
  -2  -5   3       1486.27       1428.94        27.25 o                         
  -1  -5   3         91.32         69.60         5.23 o                         
   0  -5   3         44.61         43.45         6.09 o                         
   1  -5   3        910.59        859.58        43.24 o                         
   2  -5   3        697.97        676.73        11.49 o                         
   3  -5   3       1225.87       1259.07        15.96 o                         
   4  -5   3         22.48         22.13         9.05 o                         
   5  -5   3        151.14        145.60        10.73 o                         
   6  -5   3          3.61         11.23        10.04 o                         
   7  -5   3         16.39         15.52        10.42 o                         
   8  -5   3          0.49         -4.27         8.01 o                         
   9  -5   3          0.70         -1.73        10.86 o                         
  -7  -4   3         25.26         18.61        11.16 o                         
  -6  -4   3          2.28         -1.00        10.15 o                         
  -5  -4   3         39.58         24.94         5.38 o                         
  -4  -4   3        372.27        361.12        18.44 o                         
  -3  -4   3        159.93        166.55         4.40 o                         
  -2  -4   3        468.12        435.95         6.31 o                         
  -1  -4   3       1034.34        989.84        15.57 o                         
   0  -4   3       3767.87       3657.64        63.41 o                         
   1  -4   3       2050.76       1890.05        11.35 o                         
   2  -4   3       1672.88       1715.60        15.10 o                         
   3  -4   3       1373.24       1501.09        15.67 o                         
   4  -4   3       1077.00       1170.96        16.09 o                         
   5  -4   3         53.35         46.49         8.78 o                         
   6  -4   3        143.05        147.34         6.82 o                         
   7  -4   3          0.23          4.28         8.76 o                         
   8  -4   3          8.70         13.65         7.85 o                         
   9  -4   3          8.12          3.94        10.85 o                         
  -7  -3   3          0.60          4.94        10.27 o                         
  -6  -3   3        102.21         89.60        11.32 o                         
  -5  -3   3        395.29        429.23        13.78 o                         
  -4  -3   3        578.92        548.50        21.74 o                         
  -3  -3   3        554.44        503.52        10.20 o                         
  -2  -3   3        584.99        543.12        18.09 o                         
  -1  -3   3       2706.09       2686.98        13.73 o                         
   0  -3   3       1570.77       1533.35        25.62 o                         
   1  -3   3         70.08         66.19         4.01 o                         
   2  -3   3        294.61        299.26         6.93 o                         
   3  -3   3       2379.59       2606.07        18.61 o                         
   4  -3   3        527.64        552.58        11.47 o                         
   5  -3   3         38.71         36.14         4.80 o                         
   6  -3   3        185.51        135.69        12.24 o                         
   7  -3   3         55.32         65.23         8.09 o                         
   8  -3   3         14.92          0.50        16.77 o                         
  -8  -2   3          0.19        -10.74        10.74 o                         
  -7  -2   3          9.39          8.39        10.07 o                         
  -6  -2   3        124.40        133.20         7.97 o                         
  -5  -2   3        112.24        110.36         7.30 o                         
  -4  -2   3          0.42         -5.31         5.31 o                         
  -3  -2   3        513.96        477.82        33.18 o                         
  -2  -2   3       3876.61       3763.95        47.04 o                         
  -1  -2   3       1311.53       1236.29        20.57 o                         
   0  -2   3         19.92         20.80         1.41 o                         
   1  -2   3       3811.90       3711.05        22.68 o                         
   2  -2   3       1112.69       1120.37        10.84 o                         
   3  -2   3        370.56        378.62         8.87 o                         
   4  -2   3        132.99        103.38         4.24 o                         
   5  -2   3        101.51        106.44         4.83 o                         
   6  -2   3        908.16        999.65        18.43 o                         
   7  -2   3         70.45         59.97         7.87 o                         
   8  -2   3          0.54          0.01         7.29 o                         
  -8  -1   3         13.47         14.18         7.25 o                         
  -7  -1   3        215.44        204.31         9.37 o                         
  -6  -1   3        133.40        119.51        10.03 o                         
  -5  -1   3         18.60         17.04         6.00 o                         
  -4  -1   3       1071.00       1106.99        20.74 o                         
  -3  -1   3       3203.86       3227.71        36.90 o                         
  -2  -1   3       5867.71       6256.88        71.04 o                         
  -1  -1   3       2582.10       2663.83        26.92 o                         
   0  -1   3       1602.01       1574.89         6.86 o                         
   1  -1   3       6780.61       6951.47        20.68 o                         
   2  -1   3       8811.92       9318.56        29.19 o                         
   3  -1   3        282.20        296.87         4.35 o                         
   4  -1   3        458.50        478.56        33.00 o                         
   5  -1   3        427.55        438.15        12.30 o                         
   6  -1   3         33.71         35.49        17.03 o                         
   7  -1   3          0.65         -6.25         6.64 o                         
   8  -1   3          1.09          0.04         5.72 o                         
  -9   0   3          0.91         14.48        10.11 o                         
  -8   0   3         59.57         44.03         7.47 o                         
  -7   0   3          0.92          4.67         5.19 o                         
  -6   0   3         82.29         83.02         5.52 o                         
  -5   0   3        835.62        861.24        17.95 o                         
  -4   0   3       1038.38       1019.44        23.78 o                         
  -3   0   3        374.35        360.23         7.14 o                         
  -2   0   3        311.17        304.55         3.35 o                         
  -1   0   3       2759.95       3178.90        16.95 o                         
   0   0   3       1666.68       1859.80        35.30 o                         
   1   0   3       2197.57       2275.61        12.79 o                         
   2   0   3          0.37         -3.01         4.87 o                         
   3   0   3       3923.06       3575.97       119.30 o                         
   4   0   3       1198.85       1184.74        15.49 o                         
   5   0   3        134.47        137.79         9.52 o                         
   6   0   3          8.53          0.58        10.88 o                         
   7   0   3         37.52         30.72         6.98 o                         
   8   0   3         10.76         21.64         7.63 o                         
  -9   1   3          1.44         -2.25        11.85 o                         
  -8   1   3          0.96          4.16         5.12 o                         
  -7   1   3        199.73        202.37         9.36 o                         
  -6   1   3        369.89        375.12        17.30 o                         
  -5   1   3        445.83        436.96        12.85 o                         
  -4   1   3         20.97         21.21         2.60 o                         
  -3   1   3        602.09        611.76         9.87 o                         
  -2   1   3       3531.28       3735.28        35.97 o                         
  -1   1   3      38103.13      43995.05       139.97 o                         
   0   1   3       4058.56       4499.62        38.17 o                         
   1   1   3       3052.70       2884.80        16.50 o                         
   2   1   3       3161.57       3116.51        19.47 o                         
   3   1   3       1845.23       1919.04        17.82 o                         
   4   1   3        160.15        146.80         8.54 o                         
   5   1   3          0.10         -5.46         5.46 o                         
   6   1   3        110.91         98.18         7.25 o                         
   7   1   3         27.27         19.36         7.40 o                         
   8   1   3          7.86         29.61        11.09 o                         
  -9   2   3          0.02         -7.33        12.58 o                         
  -8   2   3         17.38         22.21         6.65 o                         
  -7   2   3         39.39         40.86        11.02 o                         
  -6   2   3         40.73         46.05         5.53 o                         
  -5   2   3        128.94        118.25         6.98 o                         
  -4   2   3          2.00          1.90         2.50 o                         
  -3   2   3       6435.51       6637.24        49.25 o                         
  -2   2   3       4817.78       4818.11        18.49 o                         
  -1   2   3       3393.49       3791.48        40.76 o                         
   0   2   3       1594.52       1663.77        21.64 o                         
   1   2   3       2333.19       2324.93        17.34 o                         
   2   2   3       1606.96       1589.40        16.04 o                         
   3   2   3         84.53        100.12         7.84 o                         
   4   2   3        218.80        189.35         9.74 o                         
   5   2   3        233.03        211.90         7.56 o                         
   6   2   3         87.69         76.36         9.76 o                         
   7   2   3          4.77         -0.31         6.62 o                         
  -9   3   3          5.60          2.68         6.48 o                         
  -8   3   3          9.21         10.52         6.58 o                         
  -7   3   3          0.39         -6.02         6.70 o                         
  -6   3   3         22.35         31.65        11.98 o                         
  -5   3   3        444.98        457.16        17.23 o                         
  -4   3   3        752.72        682.50        16.54 o                         
  -3   3   3       1142.51       1103.13        24.79 o                         
  -2   3   3       1240.16       1304.78         9.96 o                         
  -1   3   3       4929.21       5247.27        18.20 o                         
   0   3   3       4262.17       4181.70        39.70 o                         
   1   3   3       1272.07       1282.73        20.26 o                         
   2   3   3        424.44        444.20        14.77 o                         
   3   3   3        498.15        463.14        12.08 o                         
   4   3   3        614.88        602.15        13.99 o                         
   5   3   3        232.09        205.38        11.68 o                         
   6   3   3          0.77         11.67         8.32 o                         
   7   3   3          7.00         31.13        11.56 o                         
  -9   4   3          0.95         -6.34         6.34 o                         
  -8   4   3          0.91         -6.74         6.74 o                         
  -7   4   3          3.54         -1.37         6.92 o                         
  -6   4   3         69.63         71.82         5.70 o                         
  -5   4   3        351.42        363.41         9.41 o                         
  -4   4   3         19.31          9.86         4.95 o                         
  -3   4   3        232.60        245.68         8.44 o                         
  -2   4   3       1332.04       1385.61        23.91 o                         
  -1   4   3         60.72         54.22         8.89 o                         
   0   4   3       1341.43       1420.99        37.88 o                         
   1   4   3        307.88        257.84        10.93 o                         
   2   4   3       1506.60       1595.61        19.90 o                         
   3   4   3        504.74        508.10        14.14 o                         
   4   4   3        180.20        198.24        11.86 o                         
   5   4   3          9.64         15.13         9.28 o                         
   6   4   3         14.56         14.59         7.04 o                         
  -9   5   3          2.60         -7.21         7.21 o                         
  -8   5   3         13.14         17.75         7.50 o                         
  -7   5   3          0.24          1.50         7.12 o                         
  -6   5   3         27.93         24.44         5.64 o                         
  -5   5   3         30.77         25.03         6.58 o                         
  -4   5   3        199.77        203.76        15.07 o                         
  -3   5   3        549.16        572.90        12.30 o                         
  -2   5   3        754.28        814.03        14.56 o                         
  -1   5   3        134.36        147.86         9.17 o                         
   0   5   3        210.54        185.24        17.93 o                         
   1   5   3        948.13       1007.52        18.07 o                         
   2   5   3        244.67        276.18        12.64 o                         
   3   5   3        154.34        159.01        12.09 o                         
   4   5   3         11.28         11.85         9.56 o                         
   5   5   3         82.22         89.53         7.63 o                         
  -9   6   3          1.17         -9.83         9.83 o                         
  -8   6   3          9.58          7.31         7.82 o                         
  -7   6   3          1.47          1.44         7.11 o                         
  -6   6   3         33.06         20.83         7.16 o                         
  -5   6   3         10.90         31.23         8.77 o                         
  -4   6   3         62.69         73.49         8.74 o                         
  -3   6   3        123.49        116.17        10.24 o                         
  -2   6   3         22.19         16.54         9.40 o                         
  -1   6   3        289.19        319.76        13.71 o                         
   0   6   3        478.25        515.61        15.66 o                         
   1   6   3        316.52        343.06        15.03 o                         
   3   6   3         26.13         18.13        10.41 o                         
   4   6   3        119.81        131.86        12.18 o                         
   5   6   3         30.38         14.43        10.29 o                         
  -9   7   3          0.43          7.43        11.89 o                         
  -8   7   3          3.66          9.35        10.31 o                         
  -7   7   3          3.55         -6.69         8.25 o                         
  -6   7   3          8.53         32.19         9.14 o                         
  -5   7   3        278.57        282.07        12.10 o                         
  -4   7   3         10.97         11.24         9.77 o                         
  -3   7   3         10.20         13.06         9.43 o                         
  -2   7   3         49.68         62.30        10.79 o                         
  -1   7   3        166.05        175.89        12.71 o                         
   0   7   3        106.14        131.86        12.51 o                         
   1   7   3          2.07         -5.18        11.51 o                         
   3   7   3         88.34         90.24         7.87 o                         
   4   7   3         38.22         27.96        20.36 o                         
  -8   8   3          4.63          3.42        10.26 o                         
  -7   8   3         21.54         30.74         9.20 o                         
  -6   8   3         13.87         21.08         9.36 o                         
  -5   8   3          2.19          5.32         9.69 o                         
  -4   8   3          2.64         -6.64        10.12 o                         
  -3   8   3         26.51         28.88        10.87 o                         
  -2   8   3         35.42         35.37        12.24 o                         
  -1   8   3        236.61        216.76        14.10 o                         
   0   8   3         14.43         17.67        12.32 o                         
   1   8   3         67.51         67.39        13.20 o                         
   3   8   3         17.20         27.46        10.67 o                         
  -7   9   3          0.53          3.92         9.23 o                         
  -6   9   3          0.13         -9.10        10.40 o                         
  -5   9   3          3.36        -10.56        10.56 o                         
  -4   9   3          9.79          0.02        10.73 o                         
  -3   9   3         48.20         35.84        11.61 o                         
  -2   9   3          7.69         19.04        12.58 o                         
  -1   9   3          0.21        -12.14        12.14 o                         
   0   9   3        109.44        119.19        14.58 o                         
   1   9   3         40.47         57.71        14.25 o                         
   2   9   3          0.07          1.91         9.80 o                         
  -6  10   3          0.01        -10.31        10.31 o                         
  -5  10   3          5.19        -10.89        10.89 o                         
  -4  10   3         12.20         -0.52        11.43 o                         
  -3  10   3          1.60        -11.74        11.74 o                         
  -2  10   3          1.20         -3.42        12.26 o                         
  -1  10   3         41.19         62.16        13.48 o                         
   0 -11   4          2.82          5.98        11.18 o                         
   1 -11   4         33.39         51.14        11.85 o                         
   2 -11   4          4.47         -4.22        11.29 o                         
   3 -11   4         42.05         29.12        11.81 o                         
   4 -11   4          0.11          1.91         9.99 o                         
   5 -11   4          0.10          4.07        11.28 o                         
  -2 -10   4         39.15         43.06         9.11 o                         
  -1 -10   4         39.63         33.16         9.28 o                         
   0 -10   4         22.52         33.63        10.92 o                         
   1 -10   4         11.55         19.09        11.30 o                         
   2 -10   4         40.86         39.88        11.09 o                         
   3 -10   4          6.79         -0.67         9.89 o                         
   4 -10   4          3.67          8.69        10.49 o                         
   5 -10   4          2.15         -3.15        11.64 o                         
   6 -10   4          0.65        -11.82        11.82 o                         
  -3  -9   4         51.97         52.19        10.06 o                         
  -2  -9   4         44.95         55.26         8.96 o                         
  -1  -9   4          3.51          8.79         6.45 o                         
   0  -9   4         45.32         43.02        10.37 o                         
   1  -9   4        113.66        110.73        11.43 o                         
   2  -9   4         86.04         79.86        10.60 o                         
   3  -9   4         20.90         38.54        10.23 o                         
   4  -9   4          0.48          1.97        10.74 o                         
   5  -9   4          8.87          7.54        10.92 o                         
   6  -9   4         15.52         13.06        12.07 o                         
   7  -9   4          0.00         21.67        12.13 o                         
  -4  -8   4         49.55         55.57         7.20 o                         
  -3  -8   4         39.49         42.70         6.75 o                         
  -2  -8   4          0.58          4.33         8.10 o                         
  -1  -8   4        112.61        113.63        20.03 o                         
   0  -8   4         55.99         58.98        10.45 o                         
   1  -8   4        196.32        197.55        11.45 o                         
   2  -8   4         15.64         23.98         8.65 o                         
   3  -8   4         77.38         78.47        11.34 o                         
   4  -8   4        207.70        210.62        12.67 o                         
   5  -8   4         31.05         25.58        10.96 o                         
   6  -8   4          1.93          6.89        11.14 o                         
   7  -8   4          0.84          3.63         9.74 o                         
   8  -8   4          1.25         -6.42         8.36 o                         
  -5  -7   4         31.54         41.59         6.69 o                         
  -4  -7   4          2.93          4.01         6.28 o                         
  -3  -7   4          1.71          0.05         7.22 o                         
  -2  -7   4        247.90        235.79        14.35 o                         
  -1  -7   4        503.38        507.08        22.65 o                         
   0  -7   4        158.74        159.39         6.06 o                         
   1  -7   4          0.84          6.12         7.24 o                         
   2  -7   4        329.65        322.59        12.14 o                         
   3  -7   4        413.06        393.30        13.10 o                         
   4  -7   4         17.74          5.81        10.01 o                         
   5  -7   4          1.06        -10.06        10.06 o                         
   6  -7   4         13.41         27.08        11.65 o                         
   7  -7   4         13.63          4.79         8.24 o                         
   8  -7   4          8.36          8.75         8.79 o                         
  -6  -6   4         31.09         26.89        10.57 o                         
  -5  -6   4          1.88          3.39         9.80 o                         
  -4  -6   4          3.10         -2.90         9.00 o                         
  -3  -6   4        156.06        150.86         6.87 o                         
  -2  -6   4        373.97        379.58        16.52 o                         
  -1  -6   4        290.87        261.81         5.30 o                         
   0  -6   4        249.47        245.36         7.47 o                         
   1  -6   4        668.78        621.65        24.37 o                         
   2  -6   4        452.60        428.36        11.37 o                         
   3  -6   4        232.47        207.31        10.25 o                         
   4  -6   4         23.24         25.57         9.54 o                         
   5  -6   4          1.01         -2.71         9.50 o                         
   6  -6   4         83.42         80.35        11.89 o                         
   7  -6   4          2.07         -3.67         7.77 o                         
   8  -6   4          0.16          6.21         8.42 o                         
   9  -6   4          1.34         -0.28        11.95 o                         
  -6  -5   4         13.50          6.02        10.78 o                         
  -5  -5   4         42.54         31.93         6.00 o                         
  -4  -5   4         15.47         27.02         5.56 o                         
  -3  -5   4       2754.88       2716.89        35.24 o                         
  -2  -5   4          0.41          0.46         2.78 o                         
  -1  -5   4        834.39        892.09        12.85 o                         
   0  -5   4        450.38        388.32         4.18 o                         
   1  -5   4       1001.10        957.42         7.81 o                         
   2  -5   4         90.04         86.26         6.73 o                         
   3  -5   4         50.75         48.86         7.72 o                         
   4  -5   4        565.28        608.96        14.17 o                         
   5  -5   4         91.96         86.14        10.03 o                         
   6  -5   4         67.91         67.09        10.93 o                         
   7  -5   4          2.86          7.89        11.09 o                         
   8  -5   4          5.68         16.31        14.65 o                         
   9  -5   4          0.30         -6.50        11.58 o                         
  -7  -4   4          2.80          3.58        11.29 o                         
  -6  -4   4         44.92         59.35        11.12 o                         
  -5  -4   4        284.15        305.25        13.11 o                         
  -4  -4   4        648.67        664.13        38.98 o                         
  -3  -4   4          0.33         -4.58         4.58 o                         
  -2  -4   4       2464.31       2442.82        23.20 o                         
  -1  -4   4        606.83        524.67        12.11 o                         
   0  -4   4       2860.07       2620.36        32.73 o                         
   1  -4   4        790.74        756.11         5.26 o                         
   2  -4   4        155.06        125.40         3.98 o                         
   3  -4   4        921.34        808.19        76.25 o                         
   4  -4   4        295.57        282.14        10.77 o                         
   5  -4   4         28.48         29.51         8.93 o                         
   6  -4   4         12.03         10.57         9.64 o                         
   7  -4   4         48.23         55.25        11.30 o                         
   8  -4   4         12.06          6.32         8.16 o                         
   9  -4   4          0.15        -10.34        10.34 o                         
  -7  -3   4         37.75         46.63        10.76 o                         
  -6  -3   4        123.51        142.50        12.08 o                         
  -5  -3   4         77.45         91.65        10.72 o                         
  -4  -3   4         85.95         76.58         9.44 o                         
  -3  -3   4       1076.60       1003.99        35.25 o                         
  -2  -3   4       4635.45       4500.15        13.15 o                         
  -1  -3   4       1704.26       1580.73        26.26 o                         
   0  -3   4       1047.05       1069.40         9.53 o                         
   1  -3   4       1143.97       1155.44         6.84 o                         
   2  -3   4       2101.77       1910.46        94.81 o                         
   3  -3   4       2042.09       2302.99        18.80 o                         
   4  -3   4        162.64        162.09         9.47 o                         
   5  -3   4        410.60        437.50        13.29 o                         
   6  -3   4         35.80         39.52        10.93 o                         
   7  -3   4         13.78          7.43         8.19 o                         
   8  -3   4          2.04          8.34        13.13 o                         
  -8  -2   4         34.67         22.18        10.50 o                         
  -7  -2   4         64.13         90.41        11.28 o                         
  -6  -2   4          0.18         -2.46         9.57 o                         
  -5  -2   4         37.51         38.25         9.36 o                         
  -4  -2   4       1078.58       1106.47        16.25 o                         
  -3  -2   4       2925.16       2677.09       126.77 o                         
  -2  -2   4        412.89        407.28         4.92 o                         
  -1  -2   4       1023.46       1046.84        19.86 o                         
   0  -2   4       6622.33       6655.91        42.95 o                         
   1  -2   4       6858.80       6963.57        22.44 o                         
   2  -2   4       6097.92       6455.10        25.84 o                         
   3  -2   4        873.56       1019.68        13.71 o                         
   4  -2   4        382.25        355.67        13.16 o                         
   5  -2   4        119.75        113.96        10.49 o                         
   6  -2   4        239.22        252.79        13.11 o                         
   7  -2   4          1.11         11.20         7.27 o                         
   8  -2   4         11.28         25.34         7.58 o                         
  -8  -1   4          4.38         -1.15         9.49 o                         
  -7  -1   4          1.24          5.77         9.50 o                         
  -6  -1   4        178.87        174.02        11.35 o                         
  -5  -1   4        533.02        548.13         8.77 o                         
  -4  -1   4       1688.39       1761.50        20.12 o                         
  -3  -1   4         69.68         67.87         6.53 o                         
  -2  -1   4       1137.72       1196.67        19.91 o                         
  -1  -1   4       3283.41       3654.80        13.76 o                         
   0  -1   4       4451.19       4721.15        11.10 o                         
   1  -1   4       1503.71       1532.75        11.16 o                         
   2  -1   4        182.49        192.24         6.98 o                         
   3  -1   4       4070.88       4032.88       234.27 o                         
   4  -1   4       1190.85       1242.81        16.22 o                         
   5  -1   4        189.88        182.06        11.11 o                         
   6  -1   4          0.79         -1.41         9.57 o                         
   7  -1   4         11.80         12.72         7.05 o                         
   8  -1   4         11.26         21.98         9.29 o                         
  -9   0   4          3.45          5.57         9.78 o                         
  -8   0   4          0.01         -9.01         9.01 o                         
  -7   0   4         18.06         20.51         5.27 o                         
  -6   0   4        197.22        211.44         8.18 o                         
  -5   0   4         37.45         30.33         4.41 o                         
  -4   0   4          1.59          1.83         2.50 o                         
  -3   0   4       2845.27       2863.94        52.99 o                         
  -2   0   4       3599.06       3795.78        37.92 o                         
  -1   0   4       6800.55       7484.36        14.72 o                         
   0   0   4         71.78         75.08         1.58 o                         
   1   0   4       6157.85       6130.97        77.76 o                         
   2   0   4       4747.50       4986.88        24.32 o                         
   3   0   4        973.57        939.16        13.09 o                         
   4   0   4         19.18         15.66         7.56 o                         
   5   0   4         61.46         61.07         9.74 o                         
   6   0   4        287.27        307.80         9.20 o                         
   7   0   4         47.84         35.94         7.20 o                         
   8   0   4          2.70          9.62         7.33 o                         
  -9   1   4          0.03         18.61         7.20 o                         
  -8   1   4         17.86         21.39         5.42 o                         
  -7   1   4        142.76        147.42         6.22 o                         
  -6   1   4         12.55          8.72         4.58 o                         
  -5   1   4          2.57         -1.29         3.99 o                         
  -4   1   4        879.79        951.97        15.62 o                         
  -3   1   4       2073.91       2118.17        20.30 o                         
  -2   1   4         21.46         15.56         1.74 o                         
  -1   1   4         30.35         60.04         8.57 o                         
   0   1   4       8068.94       8615.32        62.33 o                         
   1   1   4       4120.24       3945.84       129.98 o                         
   2   1   4       2039.68       2063.30        17.25 o                         
   3   1   4          0.06          1.86         6.92 o                         
   4   1   4        135.55        133.14         9.20 o                         
   5   1   4        311.39        332.40        12.30 o                         
   6   1   4         97.25         96.43         7.33 o                         
   7   1   4          3.29          0.99         6.28 o                         
  -9   2   4          5.37          4.01         6.60 o                         
  -8   2   4         18.59         20.16         6.80 o                         
  -7   2   4          3.90          5.00         6.39 o                         
  -6   2   4         16.10         10.55         6.13 o                         
  -5   2   4        227.62        218.01         5.36 o                         
  -4   2   4        604.13        598.79        14.18 o                         
  -3   2   4        485.94        445.64         8.05 o                         
  -2   2   4        170.50        191.83         4.52 o                         
  -1   2   4       2891.26       3147.10        56.89 o                         
   0   2   4       1887.21       2015.32        11.60 o                         
   1   2   4         19.10         20.47         3.80 o                         
   2   2   4         44.20         29.18         6.79 o                         
   3   2   4       1182.68       1224.24        16.54 o                         
   4   2   4        855.99        868.63        15.99 o                         
   5   2   4        120.85        126.81         6.88 o                         
   6   2   4          1.30         -7.91         8.75 o                         
   7   2   4         16.83          5.44         9.13 o                         
  -9   3   4          0.46         -3.45         7.73 o                         
  -8   3   4          0.63         -6.56         6.56 o                         
  -7   3   4          1.02         -0.63         9.45 o                         
  -6   3   4        176.43        187.79        19.71 o                         
  -5   3   4        340.53        301.31         8.59 o                         
  -4   3   4          8.83          2.94         2.68 o                         
  -3   3   4        564.65        579.34        21.00 o                         
  -2   3   4        340.57        336.86        29.64 o                         
  -1   3   4       5492.52       6119.28        33.84 o                         
   0   3   4        275.67        289.87         5.93 o                         
   1   3   4        899.74        837.39        14.60 o                         
   2   3   4        360.11        346.33         8.45 o                         
   3   3   4        758.66        761.11        15.67 o                         
   4   3   4        118.05        127.31        10.47 o                         
   5   3   4          4.95         -9.93         9.93 o                         
   6   3   4         51.98         57.08         9.96 o                         
   7   3   4         21.01         30.07         9.69 o                         
  -9   4   4          0.81          8.75         6.68 o                         
  -8   4   4          1.45          2.55         7.22 o                         
  -7   4   4         27.20         24.86         7.55 o                         
  -6   4   4        104.19         77.99         7.58 o                         
  -5   4   4         21.64         15.15         4.92 o                         
  -4   4   4         23.81         20.99         6.35 o                         
  -3   4   4        691.41        663.25        12.39 o                         
  -2   4   4       1597.46       1575.32        12.32 o                         
  -1   4   4        182.76        199.52         9.48 o                         
   0   4   4        142.15        136.07        14.57 o                         
   1   4   4        407.51        407.67         7.24 o                         
   2   4   4       1027.96       1145.22        18.56 o                         
   3   4   4         54.60         56.97        10.61 o                         
   4   4   4         50.25         60.27        10.71 o                         
   5   4   4        152.48        173.46        11.72 o                         
   6   4   4         20.14         14.18         8.58 o                         
  -9   5   4          2.64         -1.28         7.98 o                         
  -8   5   4         12.23         14.31         9.51 o                         
  -7   5   4         12.91          6.84         7.06 o                         
  -6   5   4          0.82          1.16         5.35 o                         
  -5   5   4         79.06         96.62         8.57 o                         
  -4   5   4        278.01        247.67         9.80 o                         
  -3   5   4        287.61        249.25        10.57 o                         
  -2   5   4         13.07          6.42         5.18 o                         
  -1   5   4        689.49        742.14         9.98 o                         
   0   5   4       1229.25       1282.80        63.18 o                         
   1   5   4        444.57        444.74        14.90 o                         
   2   5   4         67.97         67.60        11.82 o                         
   3   5   4        100.08         90.51        11.54 o                         
   4   5   4        167.03        153.26        12.77 o                         
   5   5   4         45.42         47.28        10.79 o                         
   6   5   4          0.01         34.69        10.60 o                         
  -8   6   4          0.73          2.69         9.79 o                         
  -7   6   4          1.47         -2.36         9.28 o                         
  -6   6   4         91.07         96.81         7.05 o                         
  -5   6   4        116.71        128.26         9.89 o                         
  -4   6   4         43.99         37.04         9.31 o                         
  -3   6   4         14.18         24.16         8.91 o                         
  -2   6   4        183.12        211.04        11.96 o                         
  -1   6   4        470.30        507.78        15.03 o                         
   0   6   4        167.34        156.39        12.14 o                         
   1   6   4          2.50          0.09        10.66 o                         
   2   6   4        180.43        188.84        13.98 o                         
   3   6   4        180.28        180.05        13.84 o                         
   4   6   4         55.69         63.66        11.47 o                         
   5   6   4          5.30         10.90        10.78 o                         
  -8   7   4         11.13         18.45         9.63 o                         
  -7   7   4          0.48          3.17         9.23 o                         
  -6   7   4         13.15         16.07         8.70 o                         
  -5   7   4          1.92          3.08         9.92 o                         
  -4   7   4         53.75         48.86         9.90 o                         
  -3   7   4         82.59        116.92        11.56 o                         
  -2   7   4        411.31        426.15        15.52 o                         
  -1   7   4         84.01         92.67        12.46 o                         
   0   7   4         53.58         45.75        12.25 o                         
   1   7   4        162.14        176.45        14.73 o                         
   2   7   4        109.21        125.91        13.76 o                         
   3   7   4         28.00         30.17        11.67 o                         
   4   7   4          3.53          8.86         7.25 o                         
  -7   8   4          4.88         23.46        10.93 o                         
  -6   8   4          4.47         10.76         9.14 o                         
  -5   8   4         14.35         16.59        10.18 o                         
  -4   8   4         13.74         -2.58        10.45 o                         
  -3   8   4         26.43         26.14        11.19 o                         
  -2   8   4         31.22         19.00        11.57 o                         
  -1   8   4        159.32        190.18        14.38 o                         
   0   8   4        127.53        182.05        15.66 o                         
   1   8   4         25.83         20.40        13.02 o                         
   2   8   4          8.64          1.55        11.02 o                         
   3   8   4          2.69         -1.31        10.91 o                         
  -7   9   4          0.26         10.75        10.17 o                         
  -6   9   4          1.66        -10.43        10.43 o                         
  -5   9   4         32.48         24.05        11.01 o                         
  -4   9   4          2.29         10.94        10.60 o                         
  -3   9   4          0.15        -11.49        11.49 o                         
  -2   9   4         25.63         34.16        12.26 o                         
  -1   9   4         56.64         84.13        13.53 o                         
   0   9   4          0.54          6.18        12.13 o                         
   1   9   4          8.51          1.46        13.79 o                         
  -6  10   4          4.24         -5.29        10.31 o                         
  -5  10   4          1.47         39.96        11.26 o                         
  -4  10   4          0.52         30.35        11.99 o                         
  -3  10   4         14.08         16.41        12.28 o                         
  -2  10   4          0.81         -2.48        11.40 o                         
   1 -12   5          1.55         19.43        10.98 o                         
   2 -12   5          1.86         14.99        12.00 o                         
   0 -11   5          0.89         -2.49         8.98 o                         
   1 -11   5          3.88          4.61        15.88 o                         
   2 -11   5          8.91          6.95        10.59 o                         
   3 -11   5         15.49          6.35        10.65 o                         
   4 -11   5          0.70         16.59        11.82 o                         
   5 -11   5          0.03          9.55        11.42 o                         
  -2 -10   5         15.39         20.40         9.33 o                         
  -1 -10   5          1.89          7.56         8.20 o                         
   0 -10   5          0.66         -4.75         6.56 o                         
   1 -10   5          8.29          3.89        14.49 o                         
   2 -10   5         29.69         44.96        11.28 o                         
   3 -10   5          0.42         21.59        10.14 o                         
   4 -10   5          2.99        -10.71        10.71 o                         
   5 -10   5         21.22         22.68        12.37 o                         
   6 -10   5          1.26          1.08        11.90 o                         
  -3  -9   5         11.80         -2.99         9.46 o                         
  -2  -9   5          3.41         -1.08         8.37 o                         
  -1  -9   5         33.49         28.28         8.81 o                         
   0  -9   5         45.65         37.69         6.81 o                         
   1  -9   5        142.42        140.48        11.86 o                         
   2  -9   5         39.17         59.09         9.98 o                         
   3  -9   5        349.08        351.48        14.23 o                         
   4  -9   5          0.13         -0.02        10.72 o                         
   5  -9   5          4.01         -9.25        11.68 o                         
   6  -9   5          1.24         20.86        11.37 o                         
   7  -9   5          1.68          4.48        12.70 o                         
  -5  -8   5         18.18         17.47         8.69 o                         
  -4  -8   5         18.60         18.93        11.91 o                         
  -3  -8   5         25.22         10.96         6.78 o                         
  -2  -8   5        100.76         95.99         7.25 o                         
  -1  -8   5        218.42        209.10        10.63 o                         
   0  -8   5        145.00        137.89         7.16 o                         
   1  -8   5          9.01          8.13         8.58 o                         
   2  -8   5        170.69        144.23        11.34 o                         
   3  -8   5          9.62          7.63        10.02 o                         
   4  -8   5          2.59          0.34        10.48 o                         
   5  -8   5         23.38         32.57        10.82 o                         
   6  -8   5          4.02         11.69        11.63 o                         
   7  -8   5          4.22         11.54        12.31 o                         
   8  -8   5          0.25         11.43         9.51 o                         
  -5  -7   5          0.27         -6.40         6.40 o                         
  -4  -7   5         13.74         12.47         6.28 o                         
  -3  -7   5        296.43        289.58        17.58 o                         
  -2  -7   5        188.08        199.28        20.71 o                         
  -1  -7   5         31.60         27.65         4.47 o                         
   0  -7   5        119.66         99.28         4.01 o                         
   1  -7   5        687.52        632.15        15.34 o                         
   2  -7   5        407.64        371.76        12.44 o                         
   3  -7   5         72.82         72.43        10.01 o                         
   4  -7   5          5.90         -4.06         9.80 o                         
   5  -7   5         14.44         17.86        11.28 o                         
   6  -7   5         58.12         69.90        12.48 o                         
   7  -7   5          4.88         10.40        12.53 o                         
   8  -7   5          1.88         15.30         8.79 o                         
  -6  -6   5          0.45         -1.23        11.02 o                         
  -5  -6   5         14.53         25.37        10.80 o                         
  -4  -6   5        465.87        479.46        34.48 o                         
  -3  -6   5        358.78        376.17        12.50 o                         
  -2  -6   5         11.74         -1.54         5.39 o                         
  -1  -6   5        168.25        166.34         6.60 o                         
   0  -6   5        404.88        361.01         8.36 o                         
   1  -6   5        812.34        732.12        12.93 o                         
   2  -6   5         39.46         30.50         4.53 o                         
   3  -6   5        105.83        104.41        15.80 o                         
   4  -6   5         72.05         80.12         9.96 o                         
   5  -6   5        244.95        275.91        13.23 o                         
   6  -6   5          0.03         17.02        11.24 o                         
   7  -6   5          0.39         -4.36        12.13 o                         
   8  -6   5          0.43         10.73         8.43 o                         
  -6  -5   5         57.81         49.25        10.77 o                         
  -5  -5   5        168.07        166.77        11.93 o                         
  -4  -5   5          8.19         -0.80         5.67 o                         
  -3  -5   5         60.55         45.83        14.24 o                         
  -2  -5   5        809.12        814.21        13.40 o                         
  -1  -5   5       2099.98       2066.22        16.58 o                         
   0  -5   5        569.96        535.41         6.62 o                         
   1  -5   5         42.38         48.17         3.01 o                         
   2  -5   5       1071.73       1012.28        96.63 o                         
   3  -5   5       1092.30        925.76       110.20 o                         
   4  -5   5        230.68        218.82        10.68 o                         
   5  -5   5         16.64         26.43         9.71 o                         
   6  -5   5         44.11         47.67        10.95 o                         
   7  -5   5         31.95         45.12        11.59 o                         
   8  -5   5         14.19         22.46        19.19 o                         
  -7  -4   5         61.28         66.39        11.36 o                         
  -6  -4   5         67.77         68.92        10.74 o                         
  -5  -4   5         25.50         34.98         9.95 o                         
  -4  -4   5          6.54          0.56         9.48 o                         
  -3  -4   5        923.34        939.47        10.31 o                         
  -2  -4   5        807.79        776.63        22.37 o                         
  -1  -4   5       1303.67       1273.48        16.61 o                         
   0  -4   5        237.66        234.21         4.94 o                         
   1  -4   5       2352.45       2292.84        59.32 o                         
   2  -4   5       3079.99       3052.78       127.46 o                         
   3  -4   5        457.54        328.28        45.80 o                         
   4  -4   5          2.56         -7.95         8.52 o                         
   5  -4   5         38.04         42.44         9.74 o                         
   6  -4   5         92.47        103.54        11.29 o                         
   7  -4   5          4.96        -11.13        11.13 o                         
   8  -4   5          0.76         19.42        12.18 o                         
  -7  -3   5         19.57         18.94        10.57 o                         
  -6  -3   5          5.82         -9.47         9.47 o                         
  -5  -3   5         91.58         73.54        10.67 o                         
  -4  -3   5        334.80        342.58        12.12 o                         
  -3  -3   5       2772.51       2752.40        22.82 o                         
  -2  -3   5         81.04         82.09         5.72 o                         
  -1  -3   5       3451.73       3569.49        37.19 o                         
   0  -3   5       2403.65       2306.19        14.90 o                         
   1  -3   5       3684.62       3569.18        86.25 o                         
   2  -3   5        378.06        507.16         9.14 o                         
   3  -3   5        197.05        212.04         8.71 o                         
   4  -3   5        578.52        638.63        14.07 o                         
   5  -3   5       1115.68       1296.50        20.05 o                         
   6  -3   5         24.19         16.18        10.24 o                         
   7  -3   5          1.20          8.52        10.27 o                         
   8  -3   5          3.98          7.23         9.17 o                         
  -8  -2   5          6.95         15.67        11.22 o                         
  -7  -2   5          3.34         -8.78        10.24 o                         
  -6  -2   5        107.19        105.50        10.83 o                         
  -5  -2   5        441.16        444.21        13.29 o                         
  -4  -2   5        977.96       1072.44        16.14 o                         
  -3  -2   5          8.70          9.19         3.26 o                         
  -2  -2   5       1783.52       1760.66        33.87 o                         
  -1  -2   5       1231.15       1144.54         6.96 o                         
   0  -2   5       3276.65       3144.60        27.52 o                         
   1  -2   5       1638.65       1667.19        12.25 o                         
   2  -2   5        164.24        153.16         6.72 o                         
   3  -2   5       2221.51       2353.06        19.71 o                         
   4  -2   5        899.92        949.52        15.79 o                         
   5  -2   5          8.61         -7.12        10.99 o                         
   6  -2   5         24.49         23.26        10.02 o                         
   7  -2   5         16.55         33.10        10.18 o                         
   8  -2   5         12.66         11.85         7.77 o                         
  -8  -1   5          3.90         -2.48         9.94 o                         
  -7  -1   5         45.45         45.46        10.37 o                         
  -6  -1   5         77.48         91.38        10.05 o                         
  -5  -1   5        115.02        124.82         7.25 o                         
  -4  -1   5        260.29        263.82         6.47 o                         
  -3  -1   5       1205.68       1172.51        30.54 o                         
  -2  -1   5       2883.09       3072.04        18.84 o                         
  -1  -1   5       2975.91       3183.58        38.30 o                         
   0  -1   5        210.09        210.29         4.37 o                         
   1  -1   5       2945.62       2911.25        16.58 o                         
   2  -1   5       2821.60       2861.24        19.18 o                         
   3  -1   5        321.77        308.35         9.36 o                         
   4  -1   5          0.29          3.39         7.57 o                         
   5  -1   5        469.49        466.66        14.30 o                         
   6  -1   5         29.59         24.53        10.14 o                         
   7  -1   5         32.21         32.75        10.49 o                         
   8  -1   5          9.65         11.66         7.38 o                         
  -9   0   5          4.04         -1.84        10.31 o                         
  -8   0   5         64.37         52.56        10.29 o                         
  -7   0   5         55.91         59.74         6.62 o                         
  -6   0   5          0.24         -1.96         6.71 o                         
  -5   0   5          2.99          4.27         4.73 o                         
  -4   0   5        682.12        740.20         8.45 o                         
  -3   0   5       2086.38       2171.77         9.91 o                         
  -2   0   5       1017.07       1090.89        11.85 o                         
  -1   0   5        117.73        123.16         2.82 o                         
   0   0   5       3422.52       3425.69        37.61 o                         
   1   0   5       4823.78       4532.90        58.44 o                         
   2   0   5       1204.57       1230.56        13.96 o                         
   3   0   5         18.00         17.45         6.80 o                         
   4   0   5         93.04         84.22         8.85 o                         
   5   0   5         73.41         89.80        10.83 o                         
   6   0   5        151.81        157.06        11.52 o                         
   7   0   5          1.75          7.30         6.83 o                         
   8   0   5         19.05         43.76        11.44 o                         
  -9   1   5          1.65         19.57         7.83 o                         
  -8   1   5          7.55         10.73         9.52 o                         
  -7   1   5          2.58          6.15         5.74 o                         
  -6   1   5         44.73         41.94         5.55 o                         
  -5   1   5         84.30         81.60         7.23 o                         
  -4   1   5       2138.93       2226.73        12.85 o                         
  -3   1   5        171.84        159.24        11.63 o                         
  -2   1   5        438.17        459.15         4.53 o                         
  -1   1   5       3395.63       3562.54        47.41 o                         
   0   1   5        843.40        842.78        10.57 o                         
   1   1   5        327.77        295.66         8.07 o                         
   2   1   5         22.30         16.48         3.00 o                         
   3   1   5       1047.35       1022.50        15.32 o                         
   4   1   5        843.06        881.02        16.15 o                         
   5   1   5        103.83         92.25        10.42 o                         
   6   1   5          6.00          8.69         6.61 o                         
   7   1   5         15.05         32.53        10.36 o                         
  -9   2   5          0.68          9.96         7.88 o                         
  -8   2   5          8.52          5.53         7.55 o                         
  -7   2   5          4.42         12.90         8.33 o                         
  -6   2   5        186.97        201.56        18.24 o                         
  -5   2   5        335.98        297.32         6.54 o                         
  -4   2   5          4.26          1.56         2.80 o                         
  -3   2   5       1573.85       1642.79        21.44 o                         
  -2   2   5       3143.16       3359.05        57.08 o                         
  -1   2   5       2950.03       3181.78        29.24 o                         
   0   2   5        146.13        155.81         7.87 o                         
   1   2   5         14.31          9.12         5.14 o                         
   2   2   5       1203.27       1116.89        43.11 o                         
   3   2   5       1054.74       1046.42        16.76 o                         
   4   2   5         88.84         83.93        10.54 o                         
   5   2   5         36.45         11.40         9.96 o                         
   6   2   5         45.48         49.37        10.26 o                         
   7   2   5         24.41         16.47        10.04 o                         
  -9   3   5          0.07         -2.50         7.79 o                         
  -8   3   5          0.37          0.85         7.91 o                         
  -7   3   5        147.21        157.69        10.47 o                         
  -6   3   5         39.31         46.43         9.08 o                         
  -5   3   5          7.79          5.91         7.87 o                         
  -4   3   5        654.83        691.72        31.39 o                         
  -3   3   5        608.93        610.74         8.33 o                         
  -2   3   5         52.90         53.86         6.57 o                         
  -1   3   5       1371.46       1437.07        28.08 o                         
   0   3   5       1059.56       1119.65        28.62 o                         
   1   3   5       2833.49       2870.48        46.52 o                         
   2   3   5       1213.65       1190.53        51.58 o                         
   3   3   5         21.91         21.07         9.67 o                         
   4   3   5        165.37        173.72        11.82 o                         
   5   3   5         88.46         88.82        10.94 o                         
   6   3   5         42.91         40.05         9.78 o                         
   7   3   5          1.71         23.47        10.34 o                         
  -9   4   5          6.15          2.65         8.07 o                         
  -8   4   5         12.00          4.29         8.85 o                         
  -7   4   5         10.33         13.31         9.37 o                         
  -6   4   5         56.74         66.26         9.76 o                         
  -5   4   5        299.08        313.96         7.46 o                         
  -4   4   5        218.03        187.08        10.12 o                         
  -3   4   5        653.67        592.96        19.70 o                         
  -2   4   5        173.21        155.96        10.57 o                         
  -1   4   5       2283.32       2335.75        19.78 o                         
   0   4   5       1568.51       1604.62        57.68 o                         
   1   4   5        114.94        118.03         7.32 o                         
   2   4   5          0.17         -5.18         9.92 o                         
   3   4   5        297.70        283.72        13.54 o                         
   4   4   5        300.13        313.22        14.25 o                         
   5   4   5         29.19          4.62        10.40 o                         
   6   4   5          1.63         -3.56        10.13 o                         
  -8   5   5          1.39         -2.69         8.70 o                         
  -7   5   5          3.20          7.96         9.27 o                         
  -6   5   5         98.69        101.48        10.44 o                         
  -5   5   5         75.74         70.52         9.91 o                         
  -4   5   5          5.27          0.17         7.85 o                         
  -3   5   5         21.14         30.66         5.78 o                         
  -2   5   5        785.99        858.33        24.78 o                         
  -1   5   5        841.66        950.57        26.71 o                         
   0   5   5         81.03         69.47         5.70 o                         
   1   5   5        121.90        111.08        12.16 o                         
   2   5   5        192.49        216.55        13.40 o                         
   3   5   5        301.96        322.14        14.68 o                         
   4   5   5         21.40         20.76        10.36 o                         
   5   5   5          0.51        -11.25        11.40 o                         
  -8   6   5          0.01         19.49         9.96 o                         
  -7   6   5         15.16         10.77         9.65 o                         
  -6   6   5         23.69         30.83         9.45 o                         
  -5   6   5          4.81          6.86         8.68 o                         
  -4   6   5         85.13         95.22         9.96 o                         
  -3   6   5        113.75        132.74        10.49 o                         
  -2   6   5        748.69        740.17        28.64 o                         
  -1   6   5         46.24         63.63        11.17 o                         
   0   6   5         73.16         87.86        12.60 o                         
   1   6   5        166.05        192.20        14.03 o                         
   2   6   5        271.22        305.52        15.18 o                         
   3   6   5          6.90         19.97        11.57 o                         
   4   6   5          8.42        -10.39        10.39 o                         
  -8   7   5         10.56         15.24         9.47 o                         
  -7   7   5          1.70         11.26         9.13 o                         
  -6   7   5          9.09         13.27         6.69 o                         
  -5   7   5         11.53         16.86         9.18 o                         
  -4   7   5         47.22         34.00        10.59 o                         
  -3   7   5         34.54         19.89        10.82 o                         
  -2   7   5          5.47         -5.84        10.77 o                         
  -1   7   5        277.53        303.48        15.17 o                         
   0   7   5        112.34        125.25        13.99 o                         
   1   7   5         71.51         41.30        13.19 o                         
   2   7   5          3.27         -8.58        11.73 o                         
   3   7   5         16.21         40.12        11.84 o                         
  -7   8   5          4.78         -4.80         9.58 o                         
  -6   8   5         14.33         -8.49         9.27 o                         
  -5   8   5          5.62         -9.67         9.67 o                         
  -4   8   5         15.36          8.25        10.49 o                         
  -3   8   5          0.57         -6.23        10.75 o                         
  -2   8   5         41.35         57.26        11.75 o                         
  -1   8   5         83.70         86.23        13.65 o                         
   0   8   5          4.09         -5.61        12.04 o                         
   1   8   5          0.33         -5.19        12.65 o                         
   2   8   5         15.15         30.04        12.03 o                         
  -6   9   5          0.05         -9.96         9.96 o                         
  -5   9   5          1.18         14.42        10.25 o                         
  -4   9   5         10.58         30.75        11.29 o                         
  -3   9   5         10.56         17.73        11.83 o                         
  -2   9   5         59.56         56.34        13.20 o                         
  -1   9   5          0.90        -12.88        12.88 o                         
   0   9   5          7.19         14.98        13.39 o                         
  -5  10   5          5.22          7.10        11.00 o                         
  -4  10   5          0.12         -1.99        10.34 o                         
  -3  10   5          2.50          9.42        11.62 o                         
   2 -12   6         11.24        -10.31        11.27 o                         
   3 -12   6          0.29          4.11         6.86 o                         
   0 -11   6         10.27         19.79         9.58 o                         
   1 -11   6         18.39         23.05         7.06 o                         
   2 -11   6          4.93         -0.26         6.71 o                         
   3 -11   6          0.04          3.34         6.40 o                         
   4 -11   6          0.13         27.80        11.26 o                         
   5 -11   6          3.12        -11.97        12.51 o                         
  -2 -10   6         10.35          0.46         9.93 o                         
  -1 -10   6         15.22          7.88         9.05 o                         
   0 -10   6         89.50         88.78         9.65 o                         
   1 -10   6         31.13         39.95        10.31 o                         
   2 -10   6         20.69         11.82         6.46 o                         
   3 -10   6          0.21          6.21         6.05 o                         
   4 -10   6         11.46         15.05        11.85 o                         
   5 -10   6          1.45          6.56        12.05 o                         
   6 -10   6          1.23         -7.34        12.83 o                         
  -4  -9   6          4.11         21.13        10.09 o                         
  -3  -9   6         27.76         40.18        10.07 o                         
  -2  -9   6         53.71         41.54        10.04 o                         
  -1  -9   6         43.85         59.29         9.72 o                         
   0  -9   6          0.46         -1.58         7.68 o                         
   1  -9   6         16.60         18.28        10.87 o                         
   2  -9   6         47.23         41.27         6.33 o                         
   3  -9   6        109.39         94.78         8.20 o                         
   4  -9   6         22.79         19.20        11.27 o                         
   5  -9   6          3.74         14.93        11.20 o                         
   6  -9   6          0.25          8.80        12.21 o                         
   7  -9   6          3.95         19.21        13.03 o                         
  -4  -8   6         37.47         36.39         7.03 o                         
  -3  -8   6         55.13         65.98        19.27 o                         
  -2  -8   6         69.01         63.64         6.76 o                         
  -1  -8   6          6.92          0.84         8.19 o                         
   0  -8   6         22.83         20.45         4.58 o                         
   1  -8   6        224.50        198.90        16.72 o                         
   2  -8   6        208.90        181.00         7.30 o                         
   3  -8   6         41.72         27.56        11.88 o                         
   4  -8   6          0.76         -8.28        10.31 o                         
   5  -8   6         64.17         83.98        11.68 o                         
   6  -8   6         15.07         34.86        12.50 o                         
   7  -8   6          1.79          7.86        12.97 o                         
   8  -8   6          0.34        -11.69        11.69 o                         
  -5  -7   6          9.80         18.95        10.41 o                         
  -4  -7   6        205.51        202.23         8.34 o                         
  -3  -7   6         33.80         36.19         8.57 o                         
  -2  -7   6          8.25          0.95         6.04 o                         
  -1  -7   6        212.59        203.37         5.58 o                         
   0  -7   6        472.33        455.31        14.02 o                         
   1  -7   6        212.29        200.62         7.28 o                         
   2  -7   6          2.21          2.44         4.66 o                         
   3  -7   6        264.40        235.93        31.92 o                         
   4  -7   6         62.11         49.73        10.54 o                         
   5  -7   6         79.78         65.54        11.86 o                         
   6  -7   6          3.81          6.36        11.63 o                         
   7  -7   6          8.24         -4.34        12.36 o                         
   8  -7   6          0.18         -9.50         9.50 o                         
  -6  -6   6         19.32         44.97        11.55 o                         
  -5  -6   6         47.05         64.14        10.41 o                         
  -4  -6   6        189.85        200.02        17.06 o                         
  -3  -6   6        172.23        142.24         7.22 o                         
  -2  -6   6        275.29        277.67         6.00 o                         
  -1  -6   6        634.18        636.13         7.99 o                         
   0  -6   6        299.78        293.81         6.75 o                         
   1  -6   6          3.36          2.98         3.33 o                         
   2  -6   6        213.16        200.04        18.56 o                         
   3  -6   6        242.52        209.71        13.25 o                         
   4  -6   6         47.60         40.44         9.51 o                         
   5  -6   6          0.05         23.54        11.09 o                         
   6  -6   6         40.35         25.01        11.93 o                         
   7  -6   6         15.89          4.48        11.45 o                         
   8  -6   6          0.75         -3.31        12.25 o                         
  -6  -5   6         39.36         53.67        11.35 o                         
  -5  -5   6         42.55         53.00        10.60 o                         
  -4  -5   6        201.96        187.74        11.85 o                         
  -3  -5   6        736.52        764.75         8.26 o                         
  -2  -5   6        376.93        373.36         5.92 o                         
  -1  -5   6        219.15        205.55         4.73 o                         
   0  -5   6        165.44        171.36         3.73 o                         
   1  -5   6       2857.59       2815.58        11.22 o                         
   2  -5   6       1165.18       1082.06        58.00 o                         
   3  -5   6        159.35        145.91         9.05 o                         
   4  -5   6         24.38         26.42         9.15 o                         
   5  -5   6        146.88        163.62        11.85 o                         
   6  -5   6         38.48         37.45        11.18 o                         
   7  -5   6          8.21          5.82        10.88 o                         
   8  -5   6          0.79        -10.20        11.47 o                         
  -7  -4   6          2.11         10.51        11.78 o                         
  -6  -4   6          0.26         -8.44        10.01 o                         
  -5  -4   6        143.70        137.70        11.76 o                         
  -4  -4   6       1200.30       1281.34        19.86 o                         
  -3  -4   6        460.47        481.30        10.80 o                         
  -2  -4   6          1.87          3.70         3.53 o                         
  -1  -4   6         11.55          5.93         2.11 o                         
   0  -4   6        925.26        921.36         8.39 o                         
   1  -4   6       1609.75       1528.95        21.53 o                         
   2  -4   6          8.89         12.58         5.94 o                         
   3  -4   6         42.14         38.33         7.29 o                         
   4  -4   6        241.04        269.07        11.18 o                         
   5  -4   6        181.80        203.48        12.10 o                         
   6  -4   6          3.71          7.86        10.23 o                         
   7  -4   6          4.10         10.99        10.93 o                         
  -7  -3   6          1.76         -5.46        10.12 o                         
  -6  -3   6         50.76         41.14        10.94 o                         
  -5  -3   6        392.61        396.18        14.16 o                         
  -4  -3   6         84.89         60.92         9.40 o                         
  -3  -3   6          4.54          1.20         7.54 o                         
  -2  -3   6        826.66        754.33         6.38 o                         
  -1  -3   6       6751.58       6809.44        83.06 o                         
   0  -3   6       1316.01       1213.99        33.13 o                         
   1  -3   6        225.08        217.13         6.25 o                         
   2  -3   6       2320.06       2591.18        19.01 o                         
   3  -3   6       1217.20       1274.05        15.98 o                         
   4  -3   6        353.37        373.37        12.27 o                         
   5  -3   6          0.77        -10.24        10.24 o                         
   6  -3   6         25.51         37.69        10.33 o                         
   7  -3   6         35.00         50.52        11.82 o                         
   8  -3   6         13.41          4.20         7.91 o                         
  -8  -2   6          3.84         15.41        11.16 o                         
  -7  -2   6         64.67         61.67        11.29 o                         
  -6  -2   6         86.93         84.45        10.92 o                         
  -5  -2   6        109.44        124.10        10.59 o                         
  -4  -2   6          0.35         -8.00         8.00 o                         
  -3  -2   6        784.58        778.13        14.11 o                         
  -2  -2   6       2737.62       2813.26        49.69 o                         
  -1  -2   6        464.46        465.63        13.42 o                         
   0  -2   6         39.59         37.53         3.68 o                         
   1  -2   6       2538.47       2677.68        16.46 o                         
   2  -2   6       1853.38       1992.32        17.11 o                         
   3  -2   6        538.09        512.49        11.80 o                         
   4  -2   6          5.34         -9.11         9.11 o                         
   5  -2   6          7.69         25.87        10.12 o                         
   6  -2   6         24.69         28.10        10.56 o                         
   7  -2   6         25.23         31.95        10.89 o                         
   8  -2   6          0.46         -1.66        15.29 o                         
  -8  -1   6          7.57         15.35        10.11 o                         
  -7  -1   6          8.56         19.58         9.82 o                         
  -6  -1   6          3.35          0.99         9.23 o                         
  -5  -1   6         42.38         50.76         5.86 o                         
  -4  -1   6        767.77        815.67         7.69 o                         
  -3  -1   6        888.29        917.50         7.32 o                         
  -2  -1   6        507.61        509.41         4.54 o                         
  -1  -1   6       2312.48       2412.83        15.22 o                         
   0  -1   6       2834.24       2796.82         9.62 o                         
   1  -1   6       4653.06       4886.17        30.06 o                         
   2  -1   6         47.93         62.28         6.69 o                         
   3  -1   6         12.84          2.94         7.10 o                         
   4  -1   6        202.85        242.03        11.34 o                         
   5  -1   6       1144.65       1241.10        19.78 o                         
   6  -1   6         56.74         38.16        10.61 o                         
   7  -1   6          2.26         15.61        10.83 o                         
   8  -1   6          3.18          2.14        17.67 o                         
  -8   0   6         21.62         13.50         9.68 o                         
  -7   0   6          1.40         -1.33         6.30 o                         
  -6   0   6         46.67         53.17        12.33 o                         
  -5   0   6        648.98        685.16        16.89 o                         
  -4   0   6        974.06       1007.05         8.33 o                         
  -3   0   6        458.91        502.67         5.71 o                         
  -2   0   6        968.32        936.81         6.91 o                         
  -1   0   6       4329.50       4458.48        32.45 o                         
   0   0   6       1074.41       1142.09        13.15 o                         
   1   0   6        751.02        786.53        15.29 o                         
   2   0   6          2.23          5.25         6.02 o                         
   3   0   6       1503.04       1469.13        17.52 o                         
   4   0   6        919.78        947.37        16.68 o                         
   5   0   6          0.96          5.57        10.24 o                         
   6   0   6          1.15         10.28        10.32 o                         
   7   0   6         10.91         19.95         7.34 o                         
   8   0   6          8.57         12.09        11.65 o                         
  -9   1   6          4.43         10.87         7.31 o                         
  -8   1   6          0.18         -0.19         8.24 o                         
  -7   1   6         39.51         50.67         7.70 o                         
  -6   1   6        136.51        137.50         6.49 o                         
  -5   1   6        216.74        214.99         6.38 o                         
  -4   1   6         57.56         57.63         3.86 o                         
  -3   1   6       1380.97       1334.29        23.62 o                         
  -2   1   6       2340.47       2409.97        35.33 o                         
  -1   1   6        953.37       1033.09        17.35 o                         
   0   1   6          5.90          5.31         1.62 o                         
   1   1   6        621.47        561.51        11.14 o                         
   2   1   6       1899.73       1834.22        19.01 o                         
   3   1   6       1142.47       1186.82        17.56 o                         
   4   1   6          0.29          1.09         9.36 o                         
   5   1   6        133.51        139.39        11.76 o                         
   6   1   6         72.32         62.75        10.97 o                         
   7   1   6         26.07         34.23        11.41 o                         
  -9   2   6          5.09         11.31         8.22 o                         
  -8   2   6         42.71         41.27         9.28 o                         
  -7   2   6        122.51        131.60        10.15 o                         
  -6   2   6         42.93         42.00         8.36 o                         
  -5   2   6        104.57        114.18         6.19 o                         
  -4   2   6        466.54        470.28        19.68 o                         
  -3   2   6       1126.77       1094.60        22.13 o                         
  -2   2   6       1451.89       1537.97        32.44 o                         
  -1   2   6         11.06         13.51         2.72 o                         
   0   2   6       1384.64       1378.55        17.33 o                         
   1   2   6       3758.74       3785.10        19.28 o                         
   2   2   6        872.24        895.74        37.21 o                         
   3   2   6          4.48          5.64         9.14 o                         
   4   2   6        225.15        192.71        12.18 o                         
   5   2   6         59.02         55.97        10.45 o                         
   6   2   6         42.07         18.87         9.98 o                         
  -9   3   6          1.90          0.91         8.42 o                         
  -8   3   6          0.21         -2.87         8.26 o                         
  -7   3   6          0.07         10.49         8.47 o                         
  -6   3   6        170.22        164.89        11.05 o                         
  -5   3   6        112.15        115.22         9.42 o                         
  -4   3   6        552.84        548.93        20.37 o                         
  -3   3   6        789.09        790.97        24.40 o                         
  -2   3   6       1335.58       1359.23        29.00 o                         
  -1   3   6       1322.49       1404.19        38.41 o                         
   0   3   6        827.30        829.12        10.14 o                         
   1   3   6        277.53        280.92        13.29 o                         
   2   3   6        108.27         95.83         6.61 o                         
   3   3   6        530.49        523.42        15.09 o                         
   4   3   6        239.08        241.79        13.02 o                         
   5   3   6         22.38         34.31        10.76 o                         
   6   3   6          0.16         10.97        10.16 o                         
  -8   4   6          1.30          4.42         8.89 o                         
  -7   4   6         51.98         62.77         9.72 o                         
  -6   4   6         24.77         21.40         8.86 o                         
  -5   4   6         61.17         55.25         8.64 o                         
  -4   4   6          4.27          9.27         4.45 o                         
  -3   4   6        465.69        479.76         8.84 o                         
  -2   4   6       1753.63       1871.20        37.45 o                         
  -1   4   6        870.93        858.31        11.89 o                         
   0   4   6         66.40         60.58         5.72 o                         
   1   4   6         23.27         22.05         5.50 o                         
   2   4   6        452.15        448.15        15.33 o                         
   3   4   6        298.50        350.86        14.50 o                         
   4   4   6         14.98         14.84        10.60 o                         
  -8   5   6          0.60          6.36         8.97 o                         
  -7   5   6         20.78         30.00         9.20 o                         
  -6   5   6          0.65          6.64         8.59 o                         
  -5   5   6          0.98          1.54         5.49 o                         
  -4   5   6         86.38        116.95         9.29 o                         
  -3   5   6        511.77        526.53         9.86 o                         
  -2   5   6          5.65          4.78         5.58 o                         
  -1   5   6         17.89         11.07         5.52 o                         
   0   5   6        164.85        163.53         7.05 o                         
   2   5   6        189.88        211.14        13.95 o                         
   3   5   6          5.49          1.98        11.14 o                         
   4   5   6         47.38         67.98        11.53 o                         
   5   5   6          9.95          1.29        11.49 o                         
  -8   6   6          0.02          2.98         9.60 o                         
  -7   6   6          1.32          1.23         8.50 o                         
  -6   6   6         12.64         23.67         8.90 o                         
  -5   6   6         68.40         80.70         9.22 o                         
  -4   6   6         17.59         24.49         9.24 o                         
  -3   6   6        123.25        104.86         7.76 o                         
  -2   6   6          0.64          2.68         5.63 o                         
  -1   6   6        323.70        342.32        15.24 o                         
   0   6   6        235.60        229.20        14.60 o                         
   2   6   6          2.37          6.95        11.16 o                         
   3   6   6         45.97         30.37        12.18 o                         
   4   6   6         38.92         44.49        11.21 o                         
  -7   7   6          0.04          4.04         8.18 o                         
  -6   7   6          4.08          3.85         8.71 o                         
  -5   7   6          3.41         -8.66         9.54 o                         
  -4   7   6          3.69         -9.57         9.57 o                         
  -3   7   6          1.73         17.78        10.78 o                         
  -2   7   6        263.57        302.00        14.56 o                         
  -1   7   6         34.02         33.30        11.95 o                         
   0   7   6         21.21         26.59        12.19 o                         
   2   7   6         49.26         76.82        12.59 o                         
   3   7   6         56.12         44.49        12.94 o                         
  -7   8   6          1.57         12.34         9.62 o                         
  -6   8   6          7.11         22.86         9.11 o                         
  -5   8   6          0.12          7.66         9.30 o                         
  -4   8   6         10.96         10.52        10.08 o                         
  -3   8   6         31.87         34.84        11.44 o                         
  -2   8   6         57.11         57.75        12.51 o                         
  -1   8   6          6.31         17.56        12.83 o                         
   0   8   6          0.10          4.44        12.67 o                         
  -6   9   6          3.59         14.30         9.92 o                         
  -5   9   6          0.07          0.96        10.73 o                         
  -4   9   6          7.27         19.21        11.25 o                         
  -3   9   6          0.67         12.13        11.59 o                         
  -2   9   6          3.42         15.39        12.31 o                         
  -1   9   6         10.36         45.31        14.19 o                         
   2 -12   7          1.07          8.93         9.38 o                         
   3 -12   7          1.72         17.67        11.57 o                         
   0 -11   7         12.10         23.54         9.85 o                         
   1 -11   7          3.17         -4.40         9.05 o                         
   2 -11   7          9.11         13.06         6.44 o                         
   3 -11   7          0.34         16.80        10.37 o                         
   4 -11   7          8.39         28.86        11.70 o                         
   5 -11   7          0.01         10.28        12.95 o                         
  -2 -10   7         19.38         25.71        10.44 o                         
  -1 -10   7          7.70         -6.50         9.30 o                         
   0 -10   7         16.78         10.54         8.75 o                         
   1 -10   7          2.36         -2.31         6.56 o                         
   2 -10   7         96.85         79.90         6.96 o                         
   3 -10   7          0.46          5.63        10.37 o                         
   4 -10   7          6.46         -3.45        11.75 o                         
   5 -10   7          0.08          2.76        12.06 o                         
   6 -10   7          0.57          1.89        12.55 o                         
  -4  -9   7         11.93          7.82        10.42 o                         
  -3  -9   7         44.47         49.26         9.89 o                         
  -2  -9   7         25.91         41.24         9.64 o                         
  -1  -9   7         48.63         33.93         9.29 o                         
   0  -9   7         93.96         99.05         9.86 o                         
   1  -9   7        150.38        138.39         8.29 o                         
   2  -9   7          6.05         11.39        10.62 o                         
   3  -9   7          2.67         -6.60        10.08 o                         
   4  -9   7          2.65         -3.08        10.92 o                         
   5  -9   7         14.79         13.33        11.64 o                         
   6  -9   7         11.29         26.31        13.29 o                         
  -4  -8   7         84.83         88.40        12.39 o                         
  -3  -8   7          2.62         10.85         6.30 o                         
  -2  -8   7         24.44         19.46         6.33 o                         
  -1  -8   7        187.73        197.95        10.89 o                         
   0  -8   7        388.78        393.24        14.20 o                         
   1  -8   7         47.79         50.63         5.00 o                         
   2  -8   7         11.18         -0.36         5.75 o                         
   3  -8   7         14.35         14.17         9.45 o                         
   4  -8   7         70.73         69.58        11.35 o                         
   5  -8   7         27.35         33.17        11.74 o                         
   6  -8   7          2.00         -2.52        12.24 o                         
   7  -8   7          3.96        -12.30        12.30 o                         
  -5  -7   7         31.13         38.58        11.23 o                         
  -4  -7   7          1.15         17.56         6.88 o                         
  -3  -7   7         47.31         34.85         6.81 o                         
  -2  -7   7        243.75        246.98        10.06 o                         
  -1  -7   7        140.09        148.94         5.57 o                         
   0  -7   7         18.74         16.67         3.64 o                         
   1  -7   7         29.02         35.09         5.58 o                         
   2  -7   7         41.08         37.08         5.24 o                         
   3  -7   7        606.48        642.12        14.98 o                         
   4  -7   7        109.88        101.27        11.03 o                         
   5  -7   7         44.59         60.99        12.44 o                         
   6  -7   7          1.34         -1.57        11.98 o                         
   7  -7   7          1.61         23.37        12.49 o                         
  -6  -6   7          6.34          5.37        11.21 o                         
  -5  -6   7          1.03         -3.71        10.95 o                         
  -4  -6   7        169.90        174.75        12.42 o                         
  -3  -6   7        222.45        237.12         8.10 o                         
  -2  -6   7        193.19        196.16         5.65 o                         
  -1  -6   7         54.01         44.96         4.35 o                         
   0  -6   7        245.72        237.09         4.55 o                         
   1  -6   7       1165.07       1144.79        11.04 o                         
   2  -6   7        657.83        607.72        44.82 o                         
   3  -6   7          0.94         -8.48         8.48 o                         
   4  -6   7         82.00        104.82        10.51 o                         
   5  -6   7         45.32         55.48        11.27 o                         
   6  -6   7         25.85         31.19        12.27 o                         
   7  -6   7          3.48          6.62        11.98 o                         
   8  -6   7          1.65         22.86        12.77 o                         
  -6  -5   7          0.10          0.29        10.67 o                         
  -5  -5   7         54.00         56.72        11.19 o                         
  -4  -5   7        245.62        257.83        12.86 o                         
  -3  -5   7         33.74         42.05         5.96 o                         
  -2  -5   7          2.64         -3.24         3.92 o                         
  -1  -5   7        263.84        257.52         5.33 o                         
   0  -5   7       1629.93       1598.30        18.99 o                         
   1  -5   7        309.75        279.61        15.70 o                         
   2  -5   7          4.01         11.29         3.44 o                         
   3  -5   7        101.99        124.66         9.40 o                         
   4  -5   7        258.63        266.47        11.68 o                         
   5  -5   7         68.60         65.11        11.10 o                         
   6  -5   7         14.15         -9.51        11.46 o                         
   7  -5   7          3.10          9.39        11.54 o                         
   8  -5   7          1.28          1.25        11.23 o                         
  -6  -4   7         31.61         25.24        10.90 o                         
  -5  -4   7         17.22         12.58         9.64 o                         
  -4  -4   7        384.17        407.92        14.15 o                         
  -3  -4   7         22.36         28.62         5.26 o                         
  -2  -4   7       1654.03       1789.25        32.16 o                         
  -1  -4   7       1401.82       1345.99        27.11 o                         
   0  -4   7        586.62        611.55         5.74 o                         
   1  -4   7         49.85         56.53         5.67 o                         
   2  -4   7        304.26        277.99         8.58 o                         
   3  -4   7       1063.00       1124.77        16.06 o                         
   4  -4   7         81.81         83.61         9.91 o                         
   5  -4   7          0.02         -8.78        10.37 o                         
   6  -4   7         23.44         31.03        11.42 o                         
   7  -4   7         36.50         62.18        12.29 o                         
   8  -4   7          6.04         17.48        10.71 o                         
  -7  -3   7          3.90         -6.31         9.84 o                         
  -6  -3   7        125.99        135.80        12.32 o                         
  -5  -3   7        357.51        405.35        14.33 o                         
  -4  -3   7        412.12        407.96        13.54 o                         
  -3  -3   7        795.09        832.85         9.80 o                         
  -2  -3   7        531.31        513.09         6.03 o                         
  -1  -3   7        307.47        296.50        11.63 o                         
   0  -3   7        108.55        103.46         3.18 o                         
   1  -3   7       1964.01       1990.95        45.05 o                         
   2  -3   7       1391.82       1386.15        15.04 o                         
   3  -3   7        360.14        373.97        11.32 o                         
   4  -3   7         25.07         17.56         9.74 o                         
   5  -3   7         74.12        100.60        11.26 o                         
   6  -3   7         68.39         69.93        12.12 o                         
   7  -3   7         15.14         12.24        11.57 o                         
   8  -3   7          0.01          8.00        11.22 o                         
  -8  -2   7          7.77         -2.53         9.91 o                         
  -7  -2   7         10.97         -0.71        10.58 o                         
  -6  -2   7         14.08          1.15        10.08 o                         
  -5  -2   7        380.30        412.28        13.84 o                         
  -4  -2   7        923.35        956.10        28.30 o                         
  -3  -2   7       1126.60       1146.73        58.66 o                         
  -2  -2   7        311.10        332.46         9.40 o                         
  -1  -2   7          2.07          2.28         1.82 o                         
   0  -2   7       2171.72       2176.40        10.28 o                         
   1  -2   7       1536.24       1526.95         9.98 o                         
   2  -2   7        136.57        152.25         8.01 o                         
   3  -2   7        103.19        103.22         9.32 o                         
   4  -2   7        630.05        697.26        15.47 o                         
   5  -2   7        172.87        182.60        12.00 o                         
   6  -2   7         34.95         25.49        11.24 o                         
   7  -2   7          4.84          7.98        10.92 o                         
   8  -2   7          5.54         -8.87        10.04 o                         
  -8  -1   7         11.02         19.88        10.36 o                         
  -7  -1   7          0.73          3.98         9.54 o                         
  -6  -1   7         65.25         76.16        10.12 o                         
  -5  -1   7        665.12        686.18        10.05 o                         
  -4  -1   7         75.46         69.32         4.42 o                         
  -3  -1   7         84.24         85.11         3.98 o                         
  -2  -1   7       1894.06       1945.84        17.99 o                         
  -1  -1   7       6247.06       6521.23        61.75 o                         
   0  -1   7       2244.41       2188.47        19.70 o                         
   1  -1   7        732.15        777.34         7.30 o                         
   2  -1   7       1150.91       1236.85        15.04 o                         
   3  -1   7       1132.39       1133.12        16.62 o                         
   4  -1   7         57.67         59.00        10.15 o                         
   5  -1   7         72.53         69.20        11.08 o                         
   6  -1   7         22.79         35.85        10.97 o                         
   7  -1   7         52.69         59.79        12.43 o                         
  -8   0   7          7.38         12.88         9.82 o                         
  -7   0   7         71.85         71.68         6.90 o                         
  -6   0   7        204.68        220.13         7.70 o                         
  -5   0   7        109.50        109.64         6.30 o                         
  -4   0   7         76.60         75.92         4.26 o                         
  -3   0   7       1261.06       1281.41         8.57 o                         
  -2   0   7       3727.50       3791.58        48.41 o                         
  -1   0   7         59.43         54.51         3.17 o                         
   0   0   7         10.74         14.05         1.82 o                         
   1   0   7       1190.69       1184.31        40.51 o                         
   2   0   7       1635.56       1527.72        67.17 o                         
   3   0   7        829.05        808.89        14.92 o                         
   4   0   7         11.17          8.51         9.61 o                         
   5   0   7         71.27         98.96        11.32 o                         
   6   0   7         50.46         83.05        11.32 o                         
   7   0   7          9.56         45.27        11.44 o                         
  -8   1   7         17.11         12.10         8.36 o                         
  -7   1   7         17.40         15.35         5.96 o                         
  -6   1   7          0.51         -2.58         5.44 o                         
  -5   1   7        201.25        228.54         6.73 o                         
  -4   1   7        945.40        968.34         8.15 o                         
  -3   1   7        794.18        851.41        10.29 o                         
  -2   1   7        394.94        388.45         5.72 o                         
  -1   1   7        358.26        382.21         5.74 o                         
   0   1   7       1807.79       1696.74        22.39 o                         
   1   1   7       3755.63       3596.37        68.69 o                         
   2   1   7        279.55        265.82        10.11 o                         
   3   1   7        173.75        172.54        11.27 o                         
   4   1   7        120.49        109.80        11.13 o                         
   5   1   7        323.31        313.66        13.86 o                         
   6   1   7         23.78         19.49        10.33 o                         
   7   1   7          1.76         15.36        10.79 o                         
  -8   2   7         27.64         35.11         8.58 o                         
  -7   2   7         18.05         20.28         8.25 o                         
  -6   2   7        102.41        107.89         9.09 o                         
  -5   2   7        251.66        274.24         7.55 o                         
  -4   2   7        175.31        165.60         4.73 o                         
  -3   2   7         14.98          9.81         2.70 o                         
  -2   2   7        415.11        440.47        11.87 o                         
  -1   2   7       2266.93       2456.59        39.42 o                         
   0   2   7       1008.36       1049.80        11.04 o                         
   1   2   7        155.14        169.06         6.77 o                         
   2   2   7        181.81        147.76         7.22 o                         
   3   2   7        674.95        643.68        11.21 o                         
   4   2   7        188.19        185.47        12.30 o                         
   5   2   7         12.90         14.51        10.65 o                         
   6   2   7          0.03         -5.14        10.40 o                         
  -8   3   7          3.99         22.56         8.29 o                         
  -7   3   7         13.88         14.37         8.54 o                         
  -6   3   7         15.46          5.54         7.84 o                         
  -5   3   7         13.03          9.12         7.65 o                         
  -4   3   7         89.66         72.03         6.29 o                         
  -3   3   7        489.52        507.00        21.81 o                         
  -2   3   7       1264.35       1305.29        41.83 o                         
  -1   3   7        328.76        319.23        11.64 o                         
   0   3   7          9.10         11.72         6.59 o                         
   1   3   7        368.37        341.25        14.64 o                         
   2   3   7        643.35        614.24        34.52 o                         
   3   3   7        312.02        348.76        14.19 o                         
   4   3   7          2.93          4.69        11.00 o                         
   5   3   7          6.64         18.39        11.16 o                         
   6   3   7         38.05         67.59        11.43 o                         
  -8   4   7          2.90          2.57         8.21 o                         
  -7   4   7          8.82         13.37         9.06 o                         
  -6   4   7         29.39         26.63         9.07 o                         
  -5   4   7          1.80          1.51         7.66 o                         
  -4   4   7         14.45         19.97         4.60 o                         
  -3   4   7        624.57        644.57        19.58 o                         
  -2   4   7         77.60         73.24         6.38 o                         
  -1   4   7         43.10         47.35         5.62 o                         
   0   4   7        463.31        471.50        18.94 o                         
   1   4   7        594.88        605.13        30.01 o                         
   2   4   7        203.43        208.88        13.23 o                         
   3   4   7          0.47         -0.06         9.85 o                         
   4   4   7         33.63         15.16        10.64 o                         
   5   4   7         38.09         14.69        10.74 o                         
  -8   5   7          0.61         -9.15         9.15 o                         
  -7   5   7          3.11         10.69         8.62 o                         
  -6   5   7         16.17          5.61         8.41 o                         
  -5   5   7         23.12         15.51         8.83 o                         
  -4   5   7        138.54        116.84         5.92 o                         
  -3   5   7        420.54        351.22         9.11 o                         
  -2   5   7        640.66        671.97        11.10 o                         
  -1   5   7         21.65         31.09         9.02 o                         
   0   5   7        111.77        119.56        12.43 o                         
   1   5   7        177.50        206.93        14.08 o                         
   2   5   7         15.80         14.00        11.00 o                         
   3   5   7         96.07         99.57        12.58 o                         
   4   5   7         71.96         80.45        12.76 o                         
  -8   6   7          3.13         -9.33         9.33 o                         
  -7   6   7          5.90         -0.60         8.59 o                         
  -6   6   7          1.39          4.04         9.00 o                         
  -5   6   7         36.28         24.00         8.53 o                         
  -4   6   7         10.49          2.97         9.11 o                         
  -3   6   7         96.44        100.53         7.57 o                         
  -2   6   7        145.98        167.51         9.70 o                         
  -1   6   7        141.03        146.75        13.28 o                         
   0   6   7         96.47         61.35        12.80 o                         
   1   6   7         12.37         10.62        12.08 o                         
   2   6   7        105.22        120.62        13.48 o                         
   3   6   7         51.69         64.32        12.59 o                         
  -7   7   7         10.96         24.99         8.99 o                         
  -6   7   7          5.63         17.47         9.53 o                         
  -5   7   7          5.74          6.42         9.67 o                         
  -4   7   7         10.80         18.37         9.92 o                         
  -3   7   7        119.92        105.41        11.59 o                         
  -2   7   7          2.07         12.01        11.25 o                         
  -1   7   7          3.54         -8.94        11.64 o                         
   0   7   7          6.18          3.72        12.02 o                         
   1   7   7        132.69        154.41        15.35 o                         
   2   7   7         38.64         33.16        12.19 o                         
  -6   8   7          0.78         -0.63         8.83 o                         
  -5   8   7         12.09         13.34         9.78 o                         
  -4   8   7         16.09         25.94        10.80 o                         
  -3   8   7         13.60          6.21        11.00 o                         
  -2   8   7          0.78          0.00        11.39 o                         
  -1   8   7         21.28         15.17        11.52 o                         
   0   8   7         47.18         27.47        13.22 o                         
  -5   9   7          0.20          2.52        10.28 o                         
  -4   9   7          3.84        -10.86        10.86 o                         
  -3   9   7          0.21          5.78        10.69 o                         
  -2   9   7         23.30         26.41        12.41 o                         
   2 -12   8          0.97          5.42         9.55 o                         
   3 -12   8          1.06         -9.58         9.58 o                         
   0 -11   8          0.01          2.39         9.33 o                         
   1 -11   8         15.23          1.46         9.56 o                         
   2 -11   8          1.71         -5.01         6.82 o                         
   3 -11   8         10.73         12.01        10.52 o                         
   4 -11   8          0.22        -12.30        12.30 o                         
   5 -11   8          0.30          7.82        13.13 o                         
  -1 -10   8          5.55          6.28         9.27 o                         
   0 -10   8         33.73         19.76         9.53 o                         
   1 -10   8         50.11         40.68         9.46 o                         
   2 -10   8          1.83         10.24         8.46 o                         
   3 -10   8          4.12         -5.41        10.92 o                         
   4 -10   8         10.77          5.51        11.72 o                         
   5 -10   8          7.86         -0.69        12.30 o                         
   6 -10   8          2.68          7.15        12.81 o                         
  -4  -9   8          0.70          5.22        10.92 o                         
  -3  -9   8          1.00          0.85         7.36 o                         
  -2  -9   8         12.66          4.90         8.26 o                         
  -1  -9   8         34.82         41.77         9.79 o                         
   0  -9   8         49.30         58.62         9.48 o                         
   1  -9   8          2.84         -3.70         6.12 o                         
   2  -9   8         15.20          6.04         6.02 o                         
   3  -9   8          4.14          6.21        10.20 o                         
   4  -9   8         39.12         43.16        11.49 o                         
   5  -9   8          1.76         17.38        11.47 o                         
   6  -9   8          3.50         -3.78        12.67 o                         
  -4  -8   8          1.78         13.61        10.82 o                         
  -3  -8   8          8.50         -0.32         6.23 o                         
  -2  -8   8         71.69         76.63         7.06 o                         
  -1  -8   8         57.17         53.95         6.28 o                         
   0  -8   8         20.48         25.52         6.02 o                         
   1  -8   8          2.22          6.17         4.77 o                         
   2  -8   8        422.40        408.66         9.15 o                         
   3  -8   8         94.37         93.15        10.93 o                         
   4  -8   8          4.00        -10.85        10.85 o                         
   5  -8   8          0.01         10.74        12.24 o                         
   6  -8   8          9.72         19.86        12.03 o                         
   7  -8   8          0.04          3.17        12.51 o                         
  -5  -7   8          1.37        -11.22        11.22 o                         
  -4  -7   8         49.10         67.12        11.26 o                         
  -3  -7   8         84.92         98.43         7.39 o                         
  -2  -7   8        130.91        135.32         5.88 o                         
  -1  -7   8        132.51        123.21         5.50 o                         
   0  -7   8        272.98        258.53         5.99 o                         
   1  -7   8        257.97        264.54         6.69 o                         
   2  -7   8         38.06         39.71         9.15 o                         
   3  -7   8          1.23          1.01         9.65 o                         
   4  -7   8         42.53         58.10        11.08 o                         
   5  -7   8         40.35         35.14        12.40 o                         
   6  -7   8          5.65         16.87        12.25 o                         
   7  -7   8          0.69         11.52        12.24 o                         
  -6  -6   8          8.48          2.43        11.08 o                         
  -5  -6   8         71.28         61.91        11.51 o                         
  -4  -6   8        119.23        147.03        11.90 o                         
  -3  -6   8         48.95         51.06         6.29 o                         
  -2  -6   8          8.36          1.19         4.51 o                         
  -1  -6   8        344.91        325.29         7.21 o                         
   0  -6   8       1179.42       1142.86        11.61 o                         
   1  -6   8        157.66        125.67         5.00 o                         
   2  -6   8         40.56         24.97         4.51 o                         
   3  -6   8         51.46         61.59         9.62 o                         
   4  -6   8        104.93         94.29        11.23 o                         
   5  -6   8         54.97         55.58        12.16 o                         
   6  -6   8          0.13          7.66        11.24 o                         
   7  -6   8          2.59          4.56        11.76 o                         
  -6  -5   8         44.75         67.63        12.19 o                         
  -5  -5   8        115.58        124.55        12.08 o                         
  -4  -5   8         68.49         66.55        10.84 o                         
  -3  -5   8          9.92          7.54         6.67 o                         
  -2  -5   8        646.62        634.70        13.86 o                         
  -1  -5   8        606.39        589.88        11.14 o                         
   0  -5   8        144.11        120.49         4.32 o                         
   1  -5   8         63.49         70.61         5.17 o                         
   2  -5   8        134.76        138.67         8.20 o                         
   3  -5   8        485.68        489.03        12.30 o                         
   4  -5   8         55.58         51.38         9.62 o                         
   5  -5   8          5.30         -9.06        10.93 o                         
   6  -5   8         14.01          5.10        11.74 o                         
   7  -5   8          4.38        -11.18        11.18 o                         
  -7  -4   8         26.96         44.44        12.55 o                         
  -6  -4   8         64.10         65.19        11.68 o                         
  -5  -4   8         62.54         35.77        10.92 o                         
  -4  -4   8        141.48        131.15        11.38 o                         
  -3  -4   8        947.41       1022.90        15.71 o                         
  -2  -4   8        744.65        820.57        15.41 o                         
  -1  -4   8        172.55        169.33         4.76 o                         
   0  -4   8        741.18        732.75         8.63 o                         
   1  -4   8       1345.57       1321.08        48.18 o                         
   2  -4   8       1145.96       1157.33        14.52 o                         
   3  -4   8        228.68        203.03        10.15 o                         
   4  -4   8         63.48         84.20        10.65 o                         
   5  -4   8         45.01         70.39        11.76 o                         
   6  -4   8         74.85         73.85        12.45 o                         
   7  -4   8          9.66         -7.17        11.12 o                         
  -7  -3   8          6.19         17.91        10.88 o                         
  -6  -3   8          5.85          1.07        10.75 o                         
  -5  -3   8         54.50         61.86        11.40 o                         
  -4  -3   8        521.58        576.62        15.06 o                         
  -3  -3   8        651.51        726.90        19.75 o                         
  -2  -3   8          1.76         -0.47         3.61 o                         
  -1  -3   8        223.58        217.67         4.98 o                         
   0  -3   8       2380.86       2313.64        69.95 o                         
   1  -3   8       1035.08        977.56         8.95 o                         
   2  -3   8         64.92         51.16         7.26 o                         
   3  -3   8        171.79        197.56        10.82 o                         
   4  -3   8        281.93        351.41        13.15 o                         
   5  -3   8        112.10        141.17        11.98 o                         
   6  -3   8          5.19          1.65        11.43 o                         
   7  -3   8          5.50         -6.84        11.44 o                         
  -8  -2   8          0.52        -10.90        10.90 o                         
  -7  -2   8          8.31          1.31        10.15 o                         
  -6  -2   8         92.68         97.61        11.00 o                         
  -5  -2   8         54.59         73.34        10.57 o                         
  -4  -2   8        285.95        323.96        14.38 o                         
  -3  -2   8        167.39        150.47        13.53 o                         
  -2  -2   8       4938.44       5292.92        66.80 o                         
  -1  -2   8       1775.76       1637.53        20.33 o                         
   0  -2   8        860.11        877.99        13.56 o                         
   1  -2   8        107.20        117.11         7.82 o                         
   2  -2   8        835.80        887.24        13.61 o                         
   3  -2   8        958.74       1053.25        16.54 o                         
   4  -2   8        316.30        358.15        13.34 o                         
   5  -2   8         10.83         -8.13        10.24 o                         
   6  -2   8         27.55         42.23        11.52 o                         
   7  -2   8         29.35         24.79        12.00 o                         
  -8  -1   8         15.49          7.46        10.19 o                         
  -7  -1   8         25.32         36.35        10.46 o                         
  -6  -1   8         98.08        134.72        10.86 o                         
  -5  -1   8        259.46        289.62        29.75 o                         
  -4  -1   8        428.57        437.79        15.86 o                         
  -3  -1   8        980.82        971.08        19.03 o                         
  -2  -1   8        141.89        118.65         4.41 o                         
  -1  -1   8        304.49        285.46        12.01 o                         
   0  -1   8        187.60        174.39         4.02 o                         
   1  -1   8        551.15        545.77        18.45 o                         
   2  -1   8       2789.40       2741.74       106.42 o                         
   3  -1   8        385.92        390.98        12.53 o                         
   4  -1   8         38.70         34.18        10.48 o                         
   5  -1   8         77.55         95.80        11.60 o                         
   6  -1   8         53.17         61.97        11.79 o                         
   7  -1   8          4.21         14.54        10.84 o                         
  -8   0   8          5.92         15.55         9.90 o                         
  -7   0   8          4.45          4.29         6.01 o                         
  -6   0   8          4.08          2.93         5.96 o                         
  -5   0   8        260.85        254.40         6.29 o                         
  -4   0   8        593.41        586.65         7.31 o                         
  -3   0   8        426.05        450.15         5.95 o                         
  -2   0   8         33.06         38.19         3.52 o                         
  -1   0   8        160.85        131.85         3.00 o                         
   0   0   8       2296.12       2192.45        27.56 o                         
   1   0   8       1604.75       1508.42        20.67 o                         
   2   0   8         55.71         63.26         4.63 o                         
   3   0   8        375.28        373.58        12.29 o                         
   4   0   8        408.58        410.34        14.05 o                         
   5   0   8        116.87        118.19        11.94 o                         
   6   0   8         17.82         23.12        11.26 o                         
   7   0   8          0.08         18.09        10.56 o                         
  -8   1   8          7.65         14.31         8.90 o                         
  -7   1   8          2.21          2.45         8.18 o                         
  -6   1   8         43.84         42.35         5.83 o                         
  -5   1   8         43.46         50.53         4.75 o                         
  -4   1   8        246.70        241.03         8.01 o                         
  -3   1   8          5.32          6.38         3.27 o                         
  -2   1   8        475.45        479.98        14.26 o                         
  -1   1   8       1778.49       1715.68        43.93 o                         
   0   1   8       1577.01       1521.78        23.70 o                         
   1   1   8        207.07        215.17         6.67 o                         
   2   1   8        674.63        631.44        12.56 o                         
   3   1   8        405.78        419.14        13.83 o                         
   4   1   8          1.20         -3.89         9.58 o                         
   5   1   8         91.59         79.86        11.83 o                         
   6   1   8          4.33         -0.49        11.19 o                         
  -8   2   8          5.63         10.67         8.69 o                         
  -7   2   8          7.99          3.35         7.55 o                         
  -6   2   8         16.02          8.87         8.11 o                         
  -5   2   8        117.15         97.11         8.79 o                         
  -4   2   8         15.41         13.34         3.81 o                         
  -3   2   8        514.69        503.40        13.60 o                         
  -2   2   8        984.78        958.91        20.04 o                         
  -1   2   8        257.58        251.18         8.80 o                         
   0   2   8         22.00         16.85         5.30 o                         
   1   2   8        570.34        569.11        18.47 o                         
   2   2   8        590.88        583.78        10.90 o                         
   3   2   8        158.76        148.10        16.74 o                         
   4   2   8         51.53         40.33        10.99 o                         
   5   2   8         51.63         56.22        11.21 o                         
   6   2   8         43.00         32.14        11.46 o                         
  -8   3   8          8.74         18.65         8.50 o                         
  -7   3   8          7.41          5.02         7.90 o                         
  -6   3   8         34.73         22.10         8.19 o                         
  -5   3   8          1.35          0.29         6.02 o                         
  -4   3   8        530.52        568.94        10.09 o                         
  -3   3   8        700.72        656.33        22.62 o                         
  -2   3   8        120.06        119.53         4.51 o                         
  -1   3   8         19.33         20.26         5.32 o                         
   0   3   8        381.98        367.57        14.16 o                         
   1   3   8        645.97        633.31        25.25 o                         
   2   3   8        155.34        155.62         9.42 o                         
   3   3   8         11.09         17.27        10.77 o                         
   4   3   8         28.10          9.26        10.84 o                         
   5   3   8         87.74         96.97        12.06 o                         
  -8   4   8         14.74         13.11         8.43 o                         
  -7   4   8          0.00         -7.86         7.86 o                         
  -6   4   8          8.65         21.63         8.45 o                         
  -5   4   8        129.01        150.97        10.26 o                         
  -4   4   8        371.50        355.01        34.38 o                         
  -3   4   8        110.17        101.06        10.19 o                         
  -2   4   8          0.46          6.67         4.05 o                         
  -1   4   8        286.43        312.83         9.20 o                         
   0   4   8        580.88        604.51        40.85 o                         
   1   4   8        126.14        126.82         7.56 o                         
   2   4   8         31.84         21.99        10.59 o                         
   3   4   8        153.10        146.83        13.28 o                         
   4   4   8         69.66         61.58        12.21 o                         
  -8   5   8          0.43          1.44         8.52 o                         
  -7   5   8          4.26         10.24         8.28 o                         
  -6   5   8         58.11         50.04         9.13 o                         
  -5   5   8          0.13          0.45         7.96 o                         
  -4   5   8         24.14         13.17         4.95 o                         
  -3   5   8         71.85         90.51         5.44 o                         
  -2   5   8        383.16        376.67        24.49 o                         
  -1   5   8        276.91        300.54         8.92 o                         
   1   5   8         74.93         80.18        12.42 o                         
   2   5   8        162.79        151.13        13.60 o                         
   3   5   8         64.78         55.92        11.28 o                         
  -7   6   8          9.80         17.58         8.86 o                         
  -6   6   8          3.81          3.55         8.15 o                         
  -5   6   8          0.49          4.29         8.41 o                         
  -4   6   8         20.43         31.16         5.84 o                         
  -3   6   8        177.26        177.30         8.65 o                         
  -2   6   8          8.29          3.75         6.76 o                         
  -1   6   8          0.08         -2.11        10.77 o                         
   0   6   8         97.66        100.18        13.55 o                         
   1   6   8        146.75        164.42        14.33 o                         
   2   6   8         48.28         62.80        13.57 o                         
   3   6   8          0.01         -1.48        11.32 o                         
  -7   7   8          1.17         -6.58         8.36 o                         
  -6   7   8          6.47          4.92         9.20 o                         
  -5   7   8         18.24         31.10         9.07 o                         
  -4   7   8         27.16         22.54        10.07 o                         
  -3   7   8         61.90         52.90         7.34 o                         
  -2   7   8         60.66         66.83        12.52 o                         
  -1   7   8         13.73         27.71        11.86 o                         
   0   7   8         34.83         31.68        12.50 o                         
   1   7   8         49.40         59.63        13.93 o                         
  -6   8   8          1.30         22.59         8.48 o                         
  -5   8   8          8.93          2.39         7.71 o                         
  -4   8   8          0.11         24.43         9.99 o                         
  -3   8   8         17.06         29.67        11.84 o                         
  -2   8   8         16.66         60.23        13.06 o                         
  -1   8   8         30.55         49.69        13.52 o                         
  -5   9   8          3.51         -9.95        10.34 o                         
  -4   9   8          4.65        -10.59        10.59 o                         
  -3   9   8          4.11         -3.91        11.60 o                         
   0 -11   9         14.70          8.12         9.56 o                         
   1 -11   9          2.70         20.66        10.22 o                         
   2 -11   9          6.81         22.78         9.32 o                         
   3 -11   9          0.64         39.70        11.01 o                         
   4 -11   9          1.65          7.79        11.73 o                         
  -1 -10   9         46.46         24.90         9.57 o                         
   0 -10   9         13.82         11.36         9.12 o                         
   1 -10   9          0.11         -3.59         6.32 o                         
   2 -10   9          0.02          3.14         6.51 o                         
   3 -10   9         10.70         16.73        11.02 o                         
   4 -10   9          4.57          9.90        11.04 o                         
   5 -10   9          3.40         18.87        11.85 o                         
  -3  -9   9         14.65          7.88         7.45 o                         
  -2  -9   9         47.42         49.72        10.13 o                         
  -1  -9   9         63.41         71.04        10.09 o                         
   0  -9   9          1.20         -0.44         5.85 o                         
   1  -9   9         20.04         20.64        10.26 o                         
   2  -9   9         23.12         25.95         6.22 o                         
   3  -9   9         39.32         40.38        10.79 o                         
   4  -9   9          0.00         -4.62        10.98 o                         
   5  -9   9          5.05         21.65        12.03 o                         
   6  -9   9          1.75        -12.36        13.07 o                         
  -4  -8   9         51.56         58.22        11.74 o                         
  -3  -8   9         43.71         56.14        10.70 o                         
  -2  -8   9         72.98         72.07         7.16 o                         
  -1  -8   9         47.83         32.28         4.97 o                         
   0  -8   9        117.81        118.65         7.16 o                         
   1  -8   9         26.73         22.85         9.11 o                         
   2  -8   9        209.37        172.49        17.56 o                         
   3  -8   9          0.27         -4.35         9.18 o                         
   4  -8   9         28.79         48.00        11.33 o                         
   5  -8   9          9.17          0.46        11.75 o                         
   6  -8   9          1.14         16.65        12.17 o                         
   7  -8   9          3.22          1.45        13.14 o                         
  -5  -7   9         54.76         73.79        12.14 o                         
  -4  -7   9          5.63          6.50        10.01 o                         
  -3  -7   9          8.93         -3.72        10.28 o                         
  -2  -7   9         24.79         18.37         6.10 o                         
  -1  -7   9        145.05        160.51         5.96 o                         
   0  -7   9        309.46        320.31         8.92 o                         
   1  -7   9        263.68        245.98        10.28 o                         
   2  -7   9         72.21         80.58        15.22 o                         
   3  -7   9         76.09         76.61         9.65 o                         
   4  -7   9         20.88         14.87        11.11 o                         
   5  -7   9         16.22         19.43        12.01 o                         
   6  -7   9          0.17         -7.98        11.31 o                         
   7  -7   9          2.43         15.87        12.88 o                         
  -5  -6   9         30.74         45.74        11.15 o                         
  -4  -6   9          8.88         12.54        10.36 o                         
  -3  -6   9         78.31         77.21        10.34 o                         
  -2  -6   9        323.06        345.43        11.53 o                         
  -1  -6   9        412.95        451.09        11.07 o                         
   0  -6   9          3.24          7.78         5.65 o                         
   1  -6   9         92.54         89.23         5.94 o                         
   2  -6   9        883.74        845.59        15.58 o                         
   3  -6   9        171.55        167.42        10.86 o                         
   4  -6   9         26.09         23.85         9.95 o                         
   5  -6   9         14.00         -3.95        11.64 o                         
   6  -6   9         18.24         18.37        12.01 o                         
   7  -6   9          4.44         -7.16        12.07 o                         
  -6  -5   9         24.69         55.63        11.32 o                         
  -5  -5   9          0.97          1.43        10.08 o                         
  -4  -5   9        122.09        114.59        11.61 o                         
  -3  -5   9        312.36        343.80         9.17 o                         
  -2  -5   9        323.57        355.71         8.36 o                         
  -1  -5   9         21.40         21.29         5.37 o                         
   0  -5   9        417.42        447.56         8.29 o                         
   1  -5   9        349.46        355.54        11.48 o                         
   2  -5   9         21.50         27.75         7.43 o                         
   3  -5   9         12.08          7.98         8.59 o                         
   4  -5   9         24.35         26.22        10.02 o                         
   5  -5   9        181.62        197.25        13.38 o                         
   6  -5   9         26.20         14.39        11.25 o                         
   7  -5   9          4.43        -11.50        11.50 o                         
  -6  -4   9          4.31         29.16        11.10 o                         
  -5  -4   9        130.18        123.37        12.11 o                         
  -4  -4   9        252.36        300.42        13.40 o                         
  -3  -4   9         81.24        112.99         6.91 o                         
  -2  -4   9         76.76         70.42         5.77 o                         
  -1  -4   9        680.86        711.72        15.75 o                         
   0  -4   9       1620.80       1583.33        37.13 o                         
   1  -4   9        734.22        687.08         8.30 o                         
   2  -4   9          7.82          7.84         6.86 o                         
   3  -4   9        259.87        325.46        11.55 o                         
   4  -4   9        259.22        310.56        13.30 o                         
   5  -4   9         79.81         85.94        12.11 o                         
   6  -4   9          0.15          2.81        11.67 o                         
   7  -4   9          5.39        -11.54        11.54 o                         
  -7  -3   9          4.27         20.57        11.29 o                         
  -6  -3   9        113.94        120.86        11.97 o                         
  -5  -3   9        179.10        225.83        12.77 o                         
  -4  -3   9        109.87        148.65        11.28 o                         
  -3  -3   9        195.56        195.39        11.91 o                         
  -2  -3   9        378.09        375.70         6.28 o                         
  -1  -3   9        629.14        601.00         8.76 o                         
   0  -3   9        205.09        201.52        14.22 o                         
   1  -3   9         70.74         67.78         5.32 o                         
   2  -3   9        680.81        703.64        23.62 o                         
   3  -3   9        221.83        228.58        10.77 o                         
   4  -3   9         81.85         64.61        10.85 o                         
   5  -3   9          0.45         -2.22        11.19 o                         
   6  -3   9         44.62         75.51        12.20 o                         
   7  -3   9          7.56         -1.59        11.08 o                         
  -8  -2   9          0.94         28.12        11.56 o                         
  -7  -2   9         41.31         38.80        11.07 o                         
  -6  -2   9         77.83         81.28        11.28 o                         
  -5  -2   9        159.27        179.03        11.52 o                         
  -4  -2   9         47.03         51.22         8.10 o                         
  -3  -2   9        567.90        583.43         9.08 o                         
  -2  -2   9       1023.91       1090.28         8.99 o                         
  -1  -2   9        309.24        311.57         6.17 o                         
   0  -2   9        424.28        383.98        10.69 o                         
   1  -2   9       1612.20       1595.41        11.25 o                         
   2  -2   9        843.29        844.09        48.39 o                         
   3  -2   9        167.43        147.30        10.12 o                         
   4  -2   9         38.66         55.16        10.54 o                         
   5  -2   9        112.53        134.01        12.42 o                         
   6  -2   9         40.24         41.76        11.95 o                         
   7  -2   9          5.34         -8.79        10.94 o                         
  -8  -1   9         15.51         -2.20        11.17 o                         
  -7  -1   9          4.66          0.00         9.00 o                         
  -6  -1   9         24.72         30.37         9.58 o                         
  -5  -1   9          0.97          2.06         5.84 o                         
  -4  -1   9        666.41        702.76        11.36 o                         
  -3  -1   9        896.57        911.40        21.59 o                         
  -2  -1   9         16.64         12.93         4.03 o                         
  -1  -1   9         61.85         48.72         3.07 o                         
   0  -1   9       1430.64       1444.28        13.67 o                         
   1  -1   9        832.12        797.72         8.45 o                         
   2  -1   9          0.20          1.93         4.67 o                         
   3  -1   9         89.84        107.91        10.03 o                         
   4  -1   9        179.97        203.09        12.68 o                         
   5  -1   9         52.07         39.79        11.49 o                         
   6  -1   9          2.24         15.81        11.07 o                         
   7  -1   9          1.67          2.23        10.48 o                         
  -7   0   9          4.05          6.56         6.03 o                         
  -6   0   9          6.61          0.51         6.00 o                         
  -5   0   9        149.73        159.58         5.96 o                         
  -4   0   9        129.85        126.66         5.17 o                         
  -3   0   9         50.31         43.34         3.93 o                         
  -2   0   9       1224.45       1275.69        19.76 o                         
  -1   0   9       1285.40       1272.70        20.84 o                         
   0   0   9       1222.69       1277.96        12.81 o                         
   1   0   9         24.31         12.92         3.85 o                         
   2   0   9        619.66        598.86        13.02 o                         
   3   0   9        120.14        137.92        10.01 o                         
   4   0   9        381.88        412.56        15.38 o                         
   5   0   9          9.09        -11.22        11.22 o                         
   6   0   9         16.95         29.65        11.15 o                         
  -8   1   9          6.60          6.57         8.59 o                         
  -7   1   9         26.57         37.52         8.74 o                         
  -6   1   9         35.67         39.19         5.88 o                         
  -5   1   9        435.08        422.33         7.24 o                         
  -4   1   9         68.98         74.07         6.34 o                         
  -3   1   9        399.09        417.57         6.04 o                         
  -2   1   9        483.10        488.29        10.84 o                         
  -1   1   9        434.40        450.53        13.76 o                         
   0   1   9        197.03        188.19         4.70 o                         
   1   1   9        284.23        282.49         8.00 o                         
   2   1   9        944.19        909.08        54.59 o                         
   3   1   9        279.96        272.65        12.86 o                         
   4   1   9          7.64          2.44        10.31 o                         
   5   1   9         30.66         19.24        11.32 o                         
   6   1   9         19.37         -5.74        11.40 o                         
  -8   2   9          2.10         -6.65         8.32 o                         
  -7   2   9          9.34          5.88         7.83 o                         
  -6   2   9          0.21         -3.98         7.47 o                         
  -5   2   9          8.74         11.42         6.37 o                         
  -4   2   9       1043.98        987.48        39.86 o                         
  -3   2   9        258.56        240.30         7.17 o                         
  -2   2   9         87.39         66.95         6.09 o                         
  -1   2   9        152.64        156.30         6.47 o                         
   0   2   9        729.83        742.52        10.58 o                         
   1   2   9        634.95        629.87        13.34 o                         
   2   2   9         63.34         71.38         7.41 o                         
   3   2   9         29.29         15.93         7.67 o                         
   4   2   9        117.93        129.20        12.66 o                         
   5   2   9         90.61         91.30        12.48 o                         
  -8   3   9          5.35          5.26         8.22 o                         
  -7   3   9          1.53         -7.64         7.64 o                         
  -6   3   9         29.94         39.06         9.01 o                         
  -5   3   9        114.13        113.53         9.45 o                         
  -4   3   9        238.14        221.44        15.59 o                         
  -3   3   9         90.83        100.99        13.63 o                         
  -2   3   9         92.33         98.51         4.48 o                         
  -1   3   9        553.17        590.91        15.05 o                         
   0   3   9        688.91        690.70        11.18 o                         
   1   3   9        112.08        106.82         7.62 o                         
   2   3   9        125.65        107.28         7.98 o                         
   3   3   9        188.44        170.71        12.86 o                         
   4   3   9         31.60         14.29        11.18 o                         
   5   3   9         13.38          2.22        11.38 o                         
  -8   4   9          1.94          6.35         8.29 o                         
  -7   4   9         23.38         32.10         8.43 o                         
  -6   4   9         20.97         33.34         8.44 o                         
  -5   4   9         70.09         57.00         6.94 o                         
  -4   4   9          7.99          0.95         6.00 o                         
  -3   4   9        298.21        297.36        11.18 o                         
  -2   4   9        124.40        112.97         7.42 o                         
  -1   4   9        235.97        207.26         8.43 o                         
   0   4   9          0.15         -5.08         6.59 o                         
   1   4   9        257.25        266.94        14.42 o                         
   2   4   9        201.25        206.88        13.59 o                         
   3   4   9         55.43         75.10        12.75 o                         
   4   4   9          7.73         25.85        11.27 o                         
  -7   5   9          0.07         15.83         8.62 o                         
  -6   5   9          2.78          5.61         8.09 o                         
  -5   5   9         13.93         19.21         8.53 o                         
  -4   5   9        166.22        166.11         7.76 o                         
  -3   5   9         48.96         47.99         5.13 o                         
  -2   5   9         73.81         53.78        11.88 o                         
  -1   5   9          1.48          8.57         9.19 o                         
   0   5   9        148.03        153.54        12.80 o                         
   1   5   9        159.51        164.28        13.77 o                         
   2   5   9         25.87         21.75        12.40 o                         
   3   5   9          0.37          3.31        11.41 o                         
  -7   6   9          4.15         -0.76         8.30 o                         
  -6   6   9          0.03         -1.19         8.09 o                         
  -5   6   9         27.45         27.26         8.62 o                         
  -4   6   9         50.02         37.02         7.72 o                         
  -3   6   9         18.93          3.65         6.61 o                         
  -2   6   9          0.08          0.08         6.93 o                         
  -1   6   9         64.69         61.69        12.36 o                         
   0   6   9        166.75        184.88        14.57 o                         
   1   6   9          5.99          2.52        11.22 o                         
   2   6   9          7.81         -7.27        11.88 o                         
  -6   7   9          4.41         17.47         7.65 o                         
  -5   7   9          0.52         -0.44         7.34 o                         
  -4   7   9          5.01         -5.43         7.96 o                         
  -3   7   9          1.15         -8.08         8.08 o                         
  -2   7   9        109.08         93.59        13.00 o                         
  -1   7   9         39.34          3.70        12.54 o                         
   0   7   9          0.13         -4.85        12.67 o                         
   1   7   9          8.59          3.32        12.06 o                         
  -5   8   9          0.56          7.85         7.77 o                         
  -4   8   9          0.84          7.45        10.00 o                         
  -3   8   9         20.65         -1.79        11.49 o                         
  -2   8   9          3.24         -7.47        11.14 o                         
  -1   8   9          2.54        -12.11        12.11 o                         
   1 -11  10          1.67         -7.04         9.18 o                         
   2 -11  10          0.45         -9.48         9.48 o                         
   4 -11  10          6.16         20.43        12.93 o                         
  -1 -10  10          5.01         -6.44         9.49 o                         
   0 -10  10          1.08         10.39         9.34 o                         
   1 -10  10         10.26          9.32        16.40 o                         
   2 -10  10         23.60         19.50        10.20 o                         
   3 -10  10          3.76        -10.96        10.96 o                         
   4 -10  10          0.53         -9.77        11.75 o                         
   5 -10  10          9.95         19.89        12.56 o                         
  -3  -9  10         18.06         38.22        10.84 o                         
  -1  -9  10         12.00         -1.93         8.81 o                         
   0  -9  10         25.04         35.27        11.28 o                         
   1  -9  10         43.10         40.25         6.57 o                         
   2  -9  10         27.73         32.85        10.17 o                         
   3  -9  10          0.67          3.62         9.66 o                         
   4  -9  10          8.65         16.89        11.48 o                         
   5  -9  10          1.31        -12.29        12.29 o                         
   6  -9  10          0.07          0.71        13.14 o                         
  -4  -8  10         26.53         30.31        11.58 o                         
  -3  -8  10          2.89         -6.38        10.76 o                         
  -2  -8  10          1.27         10.29         9.40 o                         
  -1  -8  10        161.03        160.52         7.42 o                         
   0  -8  10         72.25         62.91         5.44 o                         
   1  -8  10          0.09          0.96         5.80 o                         
   2  -8  10         26.24         30.68         8.32 o                         
   3  -8  10         42.14         42.92        10.37 o                         
   4  -8  10         20.50         12.42        11.30 o                         
   5  -8  10          4.69          8.30        11.76 o                         
   6  -8  10          0.02          2.28        11.72 o                         
  -5  -7  10         38.32         59.72        12.35 o                         
  -4  -7  10          0.01          4.62         9.71 o                         
  -3  -7  10         47.21         44.50        11.27 o                         
  -2  -7  10        277.18        292.58         9.07 o                         
  -1  -7  10        138.53        145.13        10.02 o                         
   0  -7  10          0.02         -5.00         5.86 o                         
   1  -7  10         48.18         53.13         9.97 o                         
   2  -7  10        103.77        114.48         9.92 o                         
   3  -7  10         19.90         17.58         9.44 o                         
   4  -7  10         26.29         15.31        11.54 o                         
   5  -7  10          6.12          5.24        11.25 o                         
   6  -7  10          7.26         -4.50        12.10 o                         
  -5  -6  10          4.88         16.88        11.57 o                         
  -4  -6  10        102.26         99.18        11.71 o                         
  -3  -6  10        137.90        143.96         8.19 o                         
  -2  -6  10        171.45        190.88        10.99 o                         
  -1  -6  10         93.93         83.76         6.82 o                         
   0  -6  10        115.15        103.92        13.49 o                         
   1  -6  10          4.36          2.81         5.56 o                         
   2  -6  10        465.47        424.42        12.79 o                         
   3  -6  10          7.51          0.72         8.44 o                         
   4  -6  10         84.45        109.94        11.61 o                         
   5  -6  10         40.70         40.11        11.54 o                         
   6  -6  10          5.11          1.36        11.31 o                         
   7  -6  10          0.16         -4.35        12.65 o                         
  -6  -5  10          3.57         -5.22        10.93 o                         
  -5  -5  10         78.39         94.20        11.53 o                         
  -4  -5  10        164.97        187.28        13.09 o                         
  -3  -5  10          0.28         -5.97         5.97 o                         
  -2  -5  10         42.27         31.80         6.31 o                         
  -1  -5  10        340.46        328.62        14.43 o                         
   0  -5  10        813.34        834.29        19.73 o                         
   1  -5  10        884.11        841.51        16.94 o                         
   2  -5  10        141.84        138.99        14.04 o                         
   3  -5  10        147.29        166.93        10.54 o                         
   4  -5  10         44.19         52.89        10.10 o                         
   5  -5  10         22.98         11.42        11.20 o                         
   6  -5  10          1.02          1.64        10.78 o                         
  -6  -4  10         37.27         60.41        12.29 o                         
  -5  -4  10         63.68         78.42        11.69 o                         
  -4  -4  10          3.40          2.45        10.00 o                         
  -3  -4  10        146.30        140.19         7.34 o                         
  -2  -4  10        238.64        228.49         6.18 o                         
  -1  -4  10        447.94        458.40        14.10 o                         
   0  -4  10        113.15        113.43         9.50 o                         
   1  -4  10        273.25        253.03         6.75 o                         
   2  -4  10        534.25        578.87        28.76 o                         
   3  -4  10        208.37        239.61        11.26 o                         
   4  -4  10         67.19         64.78        10.34 o                         
   5  -4  10          1.08         10.58        11.48 o                         
   6  -4  10         13.90         23.47        11.01 o                         
   7  -4  10          3.02          4.03        10.87 o                         
  -7  -3  10          9.36          7.49        11.26 o                         
  -6  -3  10          3.95         19.66        10.70 o                         
  -5  -3  10          0.53          3.01        10.49 o                         
  -4  -3  10        138.41        146.86        11.41 o                         
  -3  -3  10        470.02        517.43         7.59 o                         
  -2  -3  10        773.21        778.99         9.20 o                         
  -1  -3  10         35.46         42.51         4.61 o                         
   0  -3  10        281.19        265.28         5.34 o                         
   1  -3  10       1042.83       1050.33        11.95 o                         
   2  -3  10        225.60        229.84         7.33 o                         
   3  -3  10         37.50         30.76         9.05 o                         
   4  -3  10         29.89         36.64        10.76 o                         
   5  -3  10        133.97        149.77        13.17 o                         
   6  -3  10         26.54         21.89        11.56 o                         
   7  -3  10          6.07          4.51        12.24 o                         
  -7  -2  10          7.34         18.79        10.78 o                         
  -6  -2  10         56.65         64.60        10.80 o                         
  -5  -2  10        241.42        253.58        12.48 o                         
  -4  -2  10        283.67        305.31         8.55 o                         
  -3  -2  10         32.22         39.86         5.78 o                         
  -2  -2  10          1.86          1.71         4.21 o                         
  -1  -2  10        585.58        548.20        33.02 o                         
   0  -2  10       1432.74       1422.11        19.41 o                         
   1  -2  10        840.68        828.84         9.39 o                         
   2  -2  10          9.65          2.23         4.95 o                         
   3  -2  10         62.37         76.58         6.01 o                         
   4  -2  10        222.23        279.36        13.08 o                         
   5  -2  10         50.25         30.98        11.52 o                         
   6  -2  10          0.45         10.08        11.69 o                         
  -8  -1  10          1.44         14.77        11.04 o                         
  -7  -1  10          2.99         -5.72        10.20 o                         
  -6  -1  10        100.10        117.81        11.08 o                         
  -5  -1  10        237.99        245.24         8.36 o                         
  -4  -1  10         54.41         56.73         7.85 o                         
  -3  -1  10         36.04         27.23         5.45 o                         
  -2  -1  10        324.40        319.03        13.07 o                         
  -1  -1  10       1162.72       1128.49        22.93 o                         
   0  -1  10        498.47        472.99        10.75 o                         
   1  -1  10        103.25        111.30         5.03 o                         
   2  -1  10        459.47        450.04        12.38 o                         
   3  -1  10        272.91        300.39        12.20 o                         
   4  -1  10        142.55        147.61        12.80 o                         
   5  -1  10          1.21         -4.55        11.33 o                         
   6  -1  10         22.30         49.39        12.17 o                         
  -7   0  10         24.06         34.09         6.65 o                         
  -6   0  10        114.15        114.76         9.04 o                         
  -5   0  10          0.74          4.78         4.76 o                         
  -4   0  10         67.85         62.63         4.81 o                         
  -3   0  10        304.11        302.98         5.93 o                         
  -2   0  10       1612.08       1621.37        20.47 o                         
  -1   0  10        219.02        213.87         5.25 o                         
   0   0  10        130.23        128.03         4.66 o                         
   1   0  10       1253.41       1214.07        20.88 o                         
   2   0  10        289.94        259.45         8.52 o                         
   3   0  10         73.11         82.40        10.43 o                         
   4   0  10          1.07         -2.48        11.15 o                         
   5   0  10         73.18         70.88        12.38 o                         
   6   0  10         31.44         43.20        11.74 o                         
  -8   1  10          9.23          4.77         8.40 o                         
  -7   1  10          6.33         11.39         8.06 o                         
  -6   1  10          0.97         -0.01         5.52 o                         
  -5   1  10         64.46         58.68         4.98 o                         
  -4   1  10        655.59        668.63        20.21 o                         
  -3   1  10        612.34        589.96        15.84 o                         
  -2   1  10         19.63         15.60         4.45 o                         
  -1   1  10        206.35        184.52         6.23 o                         
   0   1  10        846.59        834.35         7.99 o                         
   1   1  10        246.90        262.66         8.48 o                         
   2   1  10         26.11         34.12         7.09 o                         
   3   1  10          0.24         -2.16         7.37 o                         
   4   1  10        221.06        222.51        13.56 o                         
   5   1  10         47.70         53.98        11.84 o                         
  -8   2  10          0.05         -7.25         8.29 o                         
  -7   2  10          2.13          8.04         7.86 o                         
  -6   2  10          6.10         -0.26         7.82 o                         
  -5   2  10        343.88        334.08         9.15 o                         
  -4   2  10          0.44         -1.00         5.61 o                         
  -3   2  10         46.86         44.50         5.42 o                         
  -2   2  10        271.51        255.36        26.42 o                         
  -1   2  10        605.39        565.71         9.60 o                         
   0   2  10        600.45        576.70        23.42 o                         
   1   2  10          2.69          2.43         6.38 o                         
   2   2  10        178.81        167.65         8.76 o                         
   3   2  10        113.46        111.17         9.24 o                         
   4   2  10        139.85        134.68        13.46 o                         
   5   2  10          0.01         26.31        10.98 o                         
  -7   3  10         26.60         43.26         8.17 o                         
  -6   3  10         30.45         17.60         8.09 o                         
  -5   3  10         36.02         34.95         6.34 o                         
  -4   3  10        141.73        137.72        17.89 o                         
  -3   3  10         42.72         38.79         5.67 o                         
  -2   3  10        236.68        246.57        20.65 o                         
  -1   3  10        188.18        174.23         8.02 o                         
   0   3  10         70.56         64.16         7.38 o                         
   1   3  10        192.13        188.18        11.90 o                         
   2   3  10        251.10        237.52        15.77 o                         
   3   3  10        121.43        102.26        12.85 o                         
   4   3  10         13.52         -4.38        12.27 o                         
  -7   4  10          0.04         -8.31         8.31 o                         
  -6   4  10         17.16          7.92         7.35 o                         
  -5   4  10          5.92          6.28         6.71 o                         
  -4   4  10        113.04        110.25         7.29 o                         
  -3   4  10         78.66         77.12        13.09 o                         
  -2   4  10         58.45         48.37         6.70 o                         
  -1   4  10         30.13         29.28         6.90 o                         
   0   4  10        251.09        243.73         8.91 o                         
   1   4  10        141.39        129.23        12.27 o                         
   2   4  10         17.71         16.15        10.82 o                         
   3   4  10          7.93        -11.34        11.34 o                         
  -7   5  10          1.22         -8.29         8.29 o                         
  -6   5  10          0.03          6.83         7.76 o                         
  -5   5  10          7.65          9.80         6.41 o                         
  -4   5  10         27.09         25.42         5.84 o                         
  -3   5  10          0.20         -4.83         9.82 o                         
  -2   5  10         41.14         48.94         7.13 o                         
  -1   5  10        162.91        145.44        11.46 o                         
   0   5  10        127.46        148.11        13.14 o                         
   1   5  10          3.26          2.45        11.49 o                         
   2   5  10         11.43         26.56        11.36 o                         
  -6   6  10          5.69         21.83         8.65 o                         
  -5   6  10         11.73          8.45         7.30 o                         
  -4   6  10          9.70         15.67        10.23 o                         
  -3   6  10         90.73         88.91        10.73 o                         
  -2   6  10         16.58         22.11         6.95 o                         
   0   6  10          1.33          4.70        12.06 o                         
   1   6  10         34.88         23.76        12.80 o                         
  -6   7  10         17.07          7.49         7.87 o                         
  -5   7  10          4.04         13.57         7.36 o                         
  -4   7  10         17.15         18.70        10.64 o                         
  -3   7  10          4.70         17.66         7.11 o                         
  -2   7  10         11.99         22.24        10.86 o                         
   0   7  10         21.65         43.29        13.27 o                         
  -3   8  10          0.87          4.54        11.49 o                         
  -2   8  10          2.70         -1.44        12.01 o                         
   1 -11  11          7.45         -8.08         9.59 o                         
   2 -11  11          2.51          9.95        10.52 o                         
   3 -11  11          0.39         24.93        10.39 o                         
   4 -11  11          0.47         -9.50        11.95 o                         
   0 -10  11         10.92         14.72         9.71 o                         
   1 -10  11         17.49         23.73         6.55 o                         
   2 -10  11          3.68         12.97        10.38 o                         
   3 -10  11          0.30         10.66        10.04 o                         
   4 -10  11          3.12         -0.88        11.72 o                         
   5 -10  11          0.02         -1.76        13.07 o                         
  -3  -9  11          0.78          1.46        11.59 o                         
  -2  -9  11         22.42         23.88        11.11 o                         
  -1  -9  11         31.42         46.33         8.90 o                         
   0  -9  11         63.70         82.58        10.87 o                         
   1  -9  11          0.37         -1.78         9.59 o                         
   2  -9  11          8.82         -0.41        10.17 o                         
   3  -9  11         10.63         24.02        10.46 o                         
   4  -9  11         23.31         31.24        11.33 o                         
   5  -9  11          4.41         10.63        12.66 o                         
  -4  -8  11          3.18         22.60        11.63 o                         
  -3  -8  11         29.57         38.64        10.70 o                         
  -2  -8  11         58.08         72.36         8.38 o                         
  -1  -8  11         22.64         30.74        12.03 o                         
   0  -8  11          1.66         -3.27         6.25 o                         
   1  -8  11         69.57         63.00        10.32 o                         
   2  -8  11         29.51         27.82        10.36 o                         
   3  -8  11          7.66          5.95         9.93 o                         
   4  -8  11          0.05         -7.04        11.18 o                         
   5  -8  11          7.44         27.05        12.39 o                         
   6  -8  11         10.33         10.83        13.77 o                         
  -4  -7  11         21.55         13.78        11.53 o                         
  -3  -7  11         55.83         66.56         6.98 o                         
  -2  -7  11         20.05         37.58         6.71 o                         
  -1  -7  11         23.36         25.09         6.49 o                         
   0  -7  11         61.31         64.69        11.88 o                         
   1  -7  11        264.71        261.74        12.46 o                         
   2  -7  11         94.89         97.36        10.26 o                         
   3  -7  11          5.59          3.08         9.34 o                         
   4  -7  11         22.25         40.93        11.36 o                         
   5  -7  11         14.11          5.89        11.79 o                         
   6  -7  11          3.96         27.22        12.89 o                         
  -5  -6  11         13.01          2.93        11.54 o                         
  -4  -6  11         54.34         68.32        11.96 o                         
  -3  -6  11          0.83          0.98         6.26 o                         
  -2  -6  11          0.19          3.65         6.46 o                         
  -1  -6  11        257.56        267.53         8.41 o                         
   0  -6  11        372.83        399.48         9.15 o                         
   1  -6  11         94.38         79.18        11.09 o                         
   2  -6  11         27.17         32.41         6.57 o                         
   3  -6  11         62.42         64.38         9.77 o                         
   4  -6  11        115.88        120.07        12.06 o                         
   5  -6  11          1.19         -4.35        10.99 o                         
   6  -6  11          1.55          6.71        11.75 o                         
  -6  -5  11         19.14         25.08        11.73 o                         
  -5  -5  11         72.72        106.12        12.72 o                         
  -4  -5  11          6.49         -4.48        10.09 o                         
  -3  -5  11         41.25         38.64         6.65 o                         
  -2  -5  11        374.00        383.60        15.77 o                         
  -1  -5  11        218.94        237.73         7.95 o                         
   0  -5  11         16.92         16.66         6.43 o                         
   1  -5  11         31.08         25.38         9.81 o                         
   2  -5  11        261.60        269.71        19.70 o                         
   3  -5  11        148.68        155.66        10.58 o                         
   4  -5  11         31.87         27.56        10.80 o                         
   5  -5  11          6.66         18.90        11.40 o                         
   6  -5  11          8.45         30.54        12.25 o                         
  -6  -4  11          8.44          5.35        11.36 o                         
  -5  -4  11          0.05         24.99        10.44 o                         
  -4  -4  11         76.46         72.98        11.19 o                         
  -3  -4  11        189.75        190.95         8.10 o                         
  -2  -4  11        399.90        390.53         8.98 o                         
  -1  -4  11          1.56          4.12         4.67 o                         
   0  -4  11        280.70        259.28         8.60 o                         
   1  -4  11         97.92         99.74         5.98 o                         
   2  -4  11        256.07        265.23        18.29 o                         
   3  -4  11          0.82         -6.46         6.46 o                         
   4  -4  11        135.67        150.12        12.70 o                         
   5  -4  11         37.42         54.87        12.25 o                         
   6  -4  11         10.43         24.31        11.95 o                         
  -7  -3  11          0.85         -1.93        11.31 o                         
  -6  -3  11          8.85         17.55        10.71 o                         
  -5  -3  11        104.76        102.98        11.26 o                         
  -4  -3  11        305.38        334.35        13.34 o                         
  -3  -3  11         24.94         34.21         4.97 o                         
  -2  -3  11         12.95          6.50         4.79 o                         
  -1  -3  11        611.95        595.72        42.62 o                         
   0  -3  11       1257.77       1202.69        44.66 o                         
   1  -3  11        331.59        324.54         7.28 o                         
   2  -3  11          1.22         -2.26         5.54 o                         
   3  -3  11        129.65        148.68         7.39 o                         
   4  -3  11         63.53         63.74        11.73 o                         
   5  -3  11         32.70         20.04        11.93 o                         
   6  -3  11          0.08          4.83        11.45 o                         
  -7  -2  11          2.96         11.52        10.83 o                         
  -6  -2  11         41.29         46.69        11.23 o                         
  -5  -2  11        170.40        198.18        12.63 o                         
  -4  -2  11         25.33         32.74         6.31 o                         
  -3  -2  11         46.41         38.84         6.10 o                         
  -2  -2  11        327.89        316.87         6.54 o                         
  -1  -2  11        522.59        540.44        24.44 o                         
   0  -2  11        163.53        169.20        10.81 o                         
   1  -2  11        253.85        244.02        10.24 o                         
   2  -2  11        191.60        213.10         6.84 o                         
   3  -2  11        313.71        324.96        19.74 o                         
   4  -2  11         54.99         46.55        11.59 o                         
   5  -2  11          1.57          2.46        11.00 o                         
   6  -2  11         13.69         33.98        12.19 o                         
  -8  -1  11          4.47         17.32        10.40 o                         
  -7  -1  11          1.94         -9.86         9.86 o                         
  -6  -1  11         45.98         72.90        10.61 o                         
  -5  -1  11         14.40         19.80         6.10 o                         
  -4  -1  11        183.06        165.18         7.55 o                         
  -3  -1  11        868.09        841.47        11.31 o                         
  -2  -1  11        759.74        776.16        30.61 o                         
  -1  -1  11         11.79          7.19         8.09 o                         
   0  -1  11        352.29        353.32         6.20 o                         
   1  -1  11        653.38        615.24        12.61 o                         
   2  -1  11        244.63        271.04        11.02 o                         
   3  -1  11         75.26         55.16        11.02 o                         
   4  -1  11         23.91         29.45        11.16 o                         
   5  -1  11         53.22         55.77        10.76 o                         
   6  -1  11         23.07         36.35        10.63 o                         
  -7   0  11          0.69         24.70        12.12 o                         
  -6   0  11         89.16         90.45         6.96 o                         
  -5   0  11        486.52        478.36         8.78 o                         
  -4   0  11        108.47        113.97         5.59 o                         
  -3   0  11          0.66          3.69         5.15 o                         
  -2   0  11          1.72          3.71         4.50 o                         
  -1   0  11        442.33        427.85         8.74 o                         
   0   0  11        549.67        533.19         6.99 o                         
   1   0  11        434.92        450.06         9.58 o                         
   2   0  11         27.74         22.64         6.83 o                         
   3   0  11         59.21         74.17        11.56 o                         
   4   0  11        136.09        143.30        12.86 o                         
   5   0  11         31.54         24.94        12.23 o                         
  -7   1  11          0.29          2.26         7.89 o                         
  -6   1  11        118.34        128.87         7.79 o                         
  -5   1  11         74.90         71.93         5.15 o                         
  -4   1  11         14.00          6.09         4.39 o                         
  -3   1  11          0.09          2.78         4.66 o                         
  -2   1  11        310.12        284.08        15.35 o                         
  -1   1  11        559.18        521.82        23.31 o                         
   0   1  11        271.84        256.31         8.07 o                         
   1   1  11         33.08         30.49         6.75 o                         
   2   1  11        207.72        194.86         9.40 o                         
   3   1  11        269.05        261.94        13.31 o                         
   4   1  11         50.98         64.83         8.49 o                         
   5   1  11          0.06          1.64        11.05 o                         
  -7   2  11          8.18         25.35         8.07 o                         
  -6   2  11         28.72         27.18         6.67 o                         
  -5   2  11          7.63         10.72         5.85 o                         
  -4   2  11         25.37         29.03         5.62 o                         
  -3   2  11         39.37         37.24         5.16 o                         
  -2   2  11        424.55        449.19        14.91 o                         
  -1   2  11         81.34         80.94         6.68 o                         
   0   2  11         30.41         28.76         6.98 o                         
   1   2  11        386.86        361.25        16.23 o                         
   2   2  11        207.92        212.47        15.04 o                         
   3   2  11          1.16         -1.58         8.33 o                         
   4   2  11          0.01          8.35        10.89 o                         
  -7   3  11          0.54         -0.54         8.13 o                         
  -6   3  11          0.11          2.23         7.48 o                         
  -5   3  11         14.73          8.18         5.78 o                         
  -4   3  11         38.55         39.44         5.97 o                         
  -3   3  11        197.98        192.99        12.75 o                         
  -2   3  11         14.77          3.09         9.57 o                         
  -1   3  11         64.50         61.80         7.06 o                         
   0   3  11        380.73        371.15         9.80 o                         
   1   3  11         55.18         52.70         7.74 o                         
   2   3  11          7.66          7.86        10.46 o                         
   3   3  11          0.10        -11.83        11.83 o                         
   4   3  11         60.90         77.53        13.32 o                         
  -7   4  11          8.10         -1.41         7.78 o                         
  -6   4  11          0.19         14.55         7.77 o                         
  -5   4  11         36.35         28.69        11.38 o                         
  -4   4  11         22.18         22.83         6.07 o                         
  -3   4  11          0.47         11.93        10.53 o                         
  -2   4  11         73.61         89.82        11.24 o                         
  -1   4  11        217.11        223.65        12.13 o                         
   0   4  11         74.13         83.86        10.04 o                         
   1   4  11          0.64          1.51        10.49 o                         
   2   4  11         19.99         27.16        10.92 o                         
   3   4  11         35.52         28.62        12.17 o                         
  -7   5  11          1.78         14.97         7.53 o                         
  -6   5  11         37.63         28.64         8.21 o                         
  -5   5  11         13.44          4.56         5.48 o                         
  -4   5  11          3.70         -2.74         9.72 o                         
  -3   5  11         26.03         12.58        10.56 o                         
  -2   5  11         42.41         30.05         7.89 o                         
  -1   5  11         39.96         34.17         6.90 o                         
   0   5  11          9.23         11.65        10.51 o                         
   1   5  11         20.32          7.62        11.61 o                         
   2   5  11         45.06         27.80        11.85 o                         
  -6   6  11          1.17          2.46         7.12 o                         
  -5   6  11          7.02         32.53         7.32 o                         
  -4   6  11          5.33         26.29        10.95 o                         
  -3   6  11         84.09         88.77        11.55 o                         
  -2   6  11          3.39         -4.68         7.64 o                         
  -1   6  11          1.19        -11.29        11.29 o                         
   0   6  11         26.95         10.57        12.24 o                         
   1   6  11         28.04          7.98        11.34 o                         
  -4   7  11         12.15        -10.41        10.41 o                         
  -3   7  11          0.83         -5.21         9.57 o                         
  -2   7  11          9.01         -1.34        11.07 o                         
  -1   7  11         12.79          2.57        11.71 o                         
   1 -11  12          6.59        -10.55        10.55 o                         
   0 -10  12          7.48         -9.17         9.17 o                         
   1 -10  12          0.01          8.67         9.41 o                         
   2 -10  12         11.88         28.66        10.38 o                         
   3 -10  12          9.06         23.90        11.59 o                         
   4 -10  12          2.53          3.01        12.07 o                         
  -3  -9  12         17.46         19.93        11.89 o                         
  -2  -9  12         26.42         20.96        10.75 o                         
   0  -9  12          0.04        -10.02        10.02 o                         
   1  -9  12         33.46         40.17        10.25 o                         
   2  -9  12          2.25          9.37        10.30 o                         
   3  -9  12          3.56         15.21        11.10 o                         
   4  -9  12          0.28         12.47        11.48 o                         
   5  -9  12          0.03         -4.65        12.22 o                         
  -3  -8  12         35.08         15.54        11.41 o                         
  -2  -8  12          0.86          2.01         6.39 o                         
  -1  -8  12          4.15         16.16        19.36 o                         
   0  -8  12         38.14         38.36         6.88 o                         
   1  -8  12         54.42         73.65        10.47 o                         
   2  -8  12         14.93          8.69         9.69 o                         
   3  -8  12          0.08         -4.75         7.49 o                         
   4  -8  12         15.59         47.29        11.56 o                         
   5  -8  12          4.14        -10.05        11.51 o                         
  -4  -7  12         11.11         23.15        11.83 o                         
  -3  -7  12          7.84          7.18        12.69 o                         
  -2  -7  12         50.77         35.19         6.89 o                         
  -1  -7  12        104.84        117.60         7.53 o                         
   0  -7  12         67.80         79.44        10.80 o                         
   1  -7  12          6.27         14.39         9.69 o                         
   2  -7  12          8.54         13.77        10.10 o                         
   3  -7  12         41.94         43.04         7.52 o                         
   4  -7  12         40.48         45.29        11.54 o                         
   5  -7  12          0.84         -2.87        11.54 o                         
   6  -7  12          0.29         15.36        12.93 o                         
  -5  -6  12          0.15        -10.97        10.97 o                         
  -4  -6  12          4.18         25.15        10.89 o                         
  -3  -6  12         71.07         75.59         7.65 o                         
  -2  -6  12         59.80         63.61         7.23 o                         
  -1  -6  12        176.99        198.15        19.44 o                         
   0  -6  12         38.99         26.57         9.87 o                         
   1  -6  12        129.94        132.98        11.44 o                         
   2  -6  12         91.20        103.96        10.94 o                         
   3  -6  12         28.35         19.69         9.07 o                         
   4  -6  12          0.38        -10.06        10.76 o                         
   5  -6  12          5.71         -4.90        11.32 o                         
   6  -6  12          8.82        -12.51        12.51 o                         
  -5  -5  12          3.12        -10.89        10.89 o                         
  -4  -5  12         52.59         69.03        11.07 o                         
  -3  -5  12        157.89        175.86         8.42 o                         
  -2  -5  12        116.78        131.06        11.35 o                         
  -1  -5  12          9.54          6.65         5.92 o                         
   0  -5  12        439.94        410.68        23.05 o                         
   1  -5  12        330.58        338.06        13.21 o                         
   2  -5  12        153.97        134.36         7.27 o                         
   3  -5  12          0.01         -6.83         6.83 o                         
   4  -5  12         11.41          7.34        10.42 o                         
   5  -5  12         13.10         23.38        11.17 o                         
   6  -5  12          4.98         16.07        11.55 o                         
  -6  -4  12         10.55         11.63        11.94 o                         
  -5  -4  12         58.95         58.14        11.47 o                         
  -4  -4  12         60.19         46.97        11.14 o                         
  -3  -4  12         20.61         23.85         6.72 o                         
  -2  -4  12         20.97         13.89         5.12 o                         
  -1  -4  12        536.66        559.58        33.15 o                         
   0  -4  12        620.36        608.94        45.34 o                         
   1  -4  12        131.69        100.05        10.19 o                         
   2  -4  12          2.55          1.61         6.05 o                         
   3  -4  12         49.73         66.51         7.41 o                         
   4  -4  12        170.57        180.80        12.82 o                         
   5  -4  12          8.66         -6.70        11.26 o                         
   6  -4  12          0.00         20.24        12.05 o                         
  -6  -3  12         55.26         62.90        11.78 o                         
  -5  -3  12         25.40         34.05        10.12 o                         
  -4  -3  12          0.04          5.69         9.34 o                         
  -3  -3  12        102.81         87.46         5.53 o                         
  -2  -3  12        522.57        525.82        13.45 o                         
  -1  -3  12        343.94        333.53        18.83 o                         
   0  -3  12          0.14          4.88         6.50 o                         
   1  -3  12          4.42          4.93         4.88 o                         
   2  -3  12        338.89        353.77        11.84 o                         
   3  -3  12        302.70        305.94        17.69 o                         
   4  -3  12         13.96         -4.94        11.16 o                         
   5  -3  12          4.98          4.69        11.72 o                         
   6  -3  12         10.25         33.58        12.60 o                         
  -7  -2  12         15.23         15.13        10.67 o                         
  -6  -2  12         14.87         34.44        11.07 o                         
  -5  -2  12         10.74          5.74         9.32 o                         
  -4  -2  12         97.31         85.93         7.23 o                         
  -3  -2  12        271.40        266.26         9.20 o                         
  -2  -2  12        222.44        232.78         8.57 o                         
  -1  -2  12          1.25         -1.76         6.00 o                         
   0  -2  12        339.72        324.81        10.92 o                         
   1  -2  12        145.66        134.44         9.06 o                         
   2  -2  12        226.79        227.45         7.38 o                         
   3  -2  12          0.30         13.01        10.42 o                         
   4  -2  12         58.86         80.22        12.13 o                         
   5  -2  12         38.87         42.06        11.45 o                         
   6  -2  12         12.84         34.08        11.83 o                         
  -7  -1  12         14.90         36.51        10.52 o                         
  -6  -1  12         56.65         51.78        10.06 o                         
  -5  -1  12         39.33         40.37         6.84 o                         
  -4  -1  12         54.43         41.55         6.67 o                         
  -3  -1  12         41.99         37.58        10.84 o                         
  -2  -1  12         11.69          9.14         6.17 o                         
  -1  -1  12        438.92        400.30         9.08 o                         
   0  -1  12        626.41        601.35        10.24 o                         
   1  -1  12        134.61        131.14         8.45 o                         
   2  -1  12         27.65         28.89        16.75 o                         
   3  -1  12        140.79        139.86        12.19 o                         
   4  -1  12         81.09        104.05        12.60 o                         
   5  -1  12         16.47          0.85        11.69 o                         
  -6   0  12         16.56         20.95         5.32 o                         
  -5   0  12         56.12         58.44         5.40 o                         
  -4   0  12         87.03         77.09         5.09 o                         
  -3   0  12         21.11         21.52         5.16 o                         
  -2   0  12        166.87        161.30        11.89 o                         
  -1   0  12        286.31        288.81        12.66 o                         
   0   0  12         35.77         46.47         4.59 o                         
   1   0  12         27.66         24.47         6.73 o                         
   2   0  12        191.45        189.59         9.17 o                         
   3   0  12        193.37        196.77        12.73 o                         
   4   0  12         12.90         22.54        11.17 o                         
   5   0  12          1.99          4.68        11.54 o                         
  -7   1  12          0.06         -3.13         8.16 o                         
  -6   1  12         42.18         39.65        10.87 o                         
  -5   1  12         22.48         19.96         5.68 o                         
  -4   1  12         24.97         20.33         5.65 o                         
  -3   1  12        255.87        245.51        10.17 o                         
  -2   1  12        329.87        302.21        14.32 o                         
  -1   1  12         43.11         39.56        11.00 o                         
   0   1  12         85.78         79.82        10.81 o                         
   1   1  12        238.51        206.18        18.66 o                         
   2   1  12        134.01        138.08         9.29 o                         
   3   1  12         14.10         20.06         8.09 o                         
   4   1  12          6.70          1.05         8.10 o                         
  -7   2  12          3.81          2.92         7.69 o                         
  -6   2  12         27.75         24.57         6.38 o                         
  -5   2  12         62.97         65.72         6.56 o                         
  -4   2  12         42.15         46.82         8.39 o                         
  -3   2  12         33.69         38.05        10.33 o                         
  -2   2  12         37.25         31.56        10.83 o                         
  -1   2  12        263.66        256.57        13.80 o                         
   0   2  12        151.69        153.69         7.97 o                         
   1   2  12        178.17        150.50         8.62 o                         
   2   2  12         23.38          9.05         9.25 o                         
   3   2  12         47.21         42.85        11.68 o                         
   4   2  12         21.42         17.88        11.05 o                         
  -7   3  12          0.26         -7.55         7.55 o                         
  -6   3  12         36.58         33.53         6.48 o                         
  -5   3  12         33.48         20.29         6.25 o                         
  -4   3  12         24.92         14.22        11.17 o                         
  -3   3  12          3.07         15.50        10.30 o                         
  -2   3  12        168.39        167.49        12.97 o                         
  -1   3  12        208.60        185.26         8.39 o                         
   0   3  12         47.14         34.77        15.10 o                         
   1   3  12          1.53          0.39         8.76 o                         
   2   3  12         57.05         32.53        11.36 o                         
   3   3  12         36.77         11.66        12.02 o                         
  -7   4  12         15.15         12.88         7.47 o                         
  -6   4  12         12.22         -2.93         7.38 o                         
  -5   4  12          7.45          9.36         6.10 o                         
  -4   4  12         14.65         35.24        11.89 o                         
  -3   4  12         65.02         74.86        11.48 o                         
  -2   4  12         76.67         81.11        11.32 o                         
  -1   4  12         14.69         13.43         6.75 o                         
   0   4  12          2.35         -2.48         7.59 o                         
   1   4  12         45.96         38.91        11.08 o                         
   2   4  12         79.08         77.87        12.49 o                         
  -6   5  12          2.47          5.52         6.66 o                         
  -5   5  12          5.01         10.52         5.83 o                         
  -4   5  12         62.58         67.18        12.21 o                         
  -3   5  12         14.30         13.55        10.05 o                         
  -2   5  12          2.79          1.52         9.11 o                         
  -1   5  12          4.66         13.72         6.92 o                         
   0   5  12         72.95         86.48        12.61 o                         
   1   5  12         26.20         44.06        12.04 o                         
  -6   6  12         10.25         30.36         7.30 o                         
  -5   6  12          2.11          7.54        11.25 o                         
  -4   6  12          1.36        -10.07        10.07 o                         
  -3   6  12          1.74          1.90        10.48 o                         
  -2   6  12          5.17          1.80         7.47 o                         
  -1   6  12         38.00         65.08        12.09 o                         
   0   6  12         18.24         39.83        12.13 o                         
  -3   7  12          3.84         -9.34         9.34 o                         
  -2   7  12          2.37         21.21        11.19 o                         
   0 -10  13          3.10          8.43         9.57 o                         
   1 -10  13          0.15        -10.00        10.00 o                         
   2 -10  13         10.25         -1.74        10.23 o                         
  -2  -9  13          0.79          1.15        10.40 o                         
   0  -9  13         21.60         23.45         9.69 o                         
   1  -9  13         32.55         26.43        10.20 o                         
   2  -9  13          4.32        -10.34        10.34 o                         
   3  -9  13          6.43          5.42        11.13 o                         
   4  -9  13         12.26         14.47        10.04 o                         
   5  -9  13          4.95        -11.88        11.88 o                         
  -3  -8  13          0.31         24.28         6.76 o                         
  -2  -8  13         14.73         11.19        10.42 o                         
  -1  -8  13         61.92         98.62        21.29 o                         
   0  -8  13          7.18         -9.70         9.70 o                         
   1  -8  13          0.69          7.12         9.98 o                         
   2  -8  13          3.32          6.18        10.34 o                         
   3  -8  13         41.83         31.56        11.51 o                         
   4  -8  13          6.73         33.38        11.44 o                         
   5  -8  13          0.24          2.09        12.19 o                         
  -4  -7  13          0.61        -11.08        11.08 o                         
  -3  -7  13         23.16         51.04         7.07 o                         
  -2  -7  13         76.37         79.15        15.88 o                         
  -1  -7  13         19.40         32.17         7.31 o                         
   0  -7  13          2.19         -0.93         9.98 o                         
   1  -7  13         57.02         49.13        10.73 o                         
   2  -7  13         67.03         62.54        11.28 o                         
   3  -7  13          8.27         -1.44        11.08 o                         
   4  -7  13          0.93         -7.29        11.11 o                         
   5  -7  13          3.31         12.40        11.52 o                         
  -4  -6  13         15.47         10.72        11.18 o                         
  -3  -6  13        117.36        113.85        18.94 o                         
  -2  -6  13          9.44          9.55         9.25 o                         
  -1  -6  13         44.73         42.75         8.51 o                         
   0  -6  13         95.70         93.64        10.54 o                         
   1  -6  13        138.20        150.32        11.46 o                         
   2  -6  13         21.52          9.02        10.10 o                         
   3  -6  13          1.77         -7.12         7.12 o                         
   4  -6  13         12.11          6.62         7.67 o                         
   5  -6  13          6.56        -10.62        11.42 o                         
  -5  -5  13         48.85         42.48        12.24 o                         
  -4  -5  13         17.80         33.61        11.38 o                         
  -3  -5  13         16.52         17.10         6.94 o                         
  -2  -5  13         65.94         51.93         7.20 o                         
  -1  -5  13        264.16        273.78        39.31 o                         
   0  -5  13          1.46         -3.15         6.94 o                         
   1  -5  13         34.87         36.06         9.85 o                         
   2  -5  13         10.14         15.86        10.18 o                         
   3  -5  13        107.22        125.57         9.09 o                         
   4  -5  13         53.70         53.53         7.99 o                         
   5  -5  13          3.12         -3.95        10.96 o                         
   6  -5  13          0.45         12.10        12.10 o                         
  -5  -4  13          3.06         -8.29        10.34 o                         
  -4  -4  13          0.00          1.38        10.11 o                         
  -3  -4  13        142.42        130.39         8.12 o                         
  -2  -4  13        116.93        115.61         7.09 o                         
  -1  -4  13        198.26        187.87        13.65 o                         
   0  -4  13        106.39        106.95         7.80 o                         
   1  -4  13        118.38        133.56         9.13 o                         
   2  -4  13        225.20        237.77         8.32 o                         
   3  -4  13         20.72         19.74         6.95 o                         
   4  -4  13          0.70         -5.76         7.23 o                         
   5  -4  13          7.56          4.76        11.17 o                         
  -6  -3  13          0.48         -4.84        10.44 o                         
  -5  -3  13          2.49          7.51         9.90 o                         
  -4  -3  13         59.25         48.54        10.43 o                         
  -3  -3  13        131.28        137.94         6.64 o                         
  -2  -3  13         69.02         72.18         7.13 o                         
  -1  -3  13         17.87         19.87         6.64 o                         
   0  -3  13        337.27        319.66        19.22 o                         
   1  -3  13        151.86        136.10         8.14 o                         
   2  -3  13        148.21        131.89         8.14 o                         
   3  -3  13          0.15         -6.39         6.39 o                         
   4  -3  13         14.73         29.42        11.59 o                         
   5  -3  13         17.03         21.40        10.40 o                         
  -6  -2  13         33.47         40.23        10.95 o                         
  -5  -2  13         22.79         10.50         9.56 o                         
  -4  -2  13         60.39         57.79         7.07 o                         
  -3  -2  13         57.59         51.71         6.71 o                         
  -2  -2  13         10.93          8.62         6.61 o                         
  -1  -2  13        343.95        332.06        14.11 o                         
   0  -2  13        388.61        383.67        20.05 o                         
   1  -2  13         16.28         22.45         6.75 o                         
   2  -2  13          0.07         -0.87         5.66 o                         
   3  -2  13         57.18         81.61        11.08 o                         
   4  -2  13        104.29        115.75        12.27 o                         
   5  -2  13          5.34          1.14        11.58 o                         
  -7  -1  13          0.34         16.33        10.41 o                         
  -6  -1  13         65.66         52.88        10.45 o                         
  -5  -1  13          4.83          4.21         6.51 o                         
  -4  -1  13         15.71         16.80         6.29 o                         
  -3  -1  13         47.53         40.18        10.03 o                         
  -2  -1  13        317.08        324.12        19.99 o                         
  -1  -1  13        237.82        249.86         8.55 o                         
   0  -1  13         12.70         19.03         6.20 o                         
   1  -1  13          9.32          6.49         4.82 o                         
   2  -1  13        231.80        242.99        26.89 o                         
   3  -1  13        133.37        133.42         9.53 o                         
   4  -1  13          3.29          4.22        11.01 o                         
   5  -1  13          1.85          2.35        11.36 o                         
  -6   0  13          0.05         -3.02         4.72 o                         
  -5   0  13          0.38          2.20         4.79 o                         
  -4   0  13         33.30         36.60         5.87 o                         
  -3   0  13        221.45        213.31         7.25 o                         
  -2   0  13        221.82        215.44        13.38 o                         
  -1   0  13          3.15         11.55         8.83 o                         
   0   0  13        100.76         96.82        13.25 o                         
   1   0  13        202.58        189.29        10.62 o                         
   2   0  13        108.92        108.81         8.66 o                         
   3   0  13          1.59          1.52         8.15 o                         
   4   0  13          8.83          7.60         7.94 o                         
  -7   1  13         10.76          6.52         8.09 o                         
  -6   1  13         17.50          9.68         6.03 o                         
  -5   1  13          2.80         -0.27         6.27 o                         
  -4   1  13         43.51         51.43         6.09 o                         
  -3   1  13        118.17        106.78        12.01 o                         
  -2   1  13          5.03          2.11        10.55 o                         
  -1   1  13        246.35        244.52        14.42 o                         
   0   1  13        287.06        281.82        15.65 o                         
   1   1  13         90.40         81.72         8.01 o                         
   2   1  13          0.09          6.21         7.56 o                         
   3   1  13         23.97         26.73         8.28 o                         
   4   1  13         35.32         27.05        12.07 o                         
  -7   2  13         23.07         23.45         7.89 o                         
  -6   2  13          1.63         -3.65         9.90 o                         
  -5   2  13         79.54         96.93         7.02 o                         
  -4   2  13         84.56         67.60        11.55 o                         
  -3   2  13         43.94         44.25        10.94 o                         
  -2   2  13        144.86        158.21        13.27 o                         
  -1   2  13        128.78        133.68        12.77 o                         
   0   2  13          0.76         -2.36         6.54 o                         
   1   2  13          2.51          2.35         7.17 o                         
   2   2  13         39.82         47.25        21.80 o                         
   3   2  13         66.64         69.05        12.48 o                         
  -6   3  13         12.42         -5.59         6.03 o                         
  -5   3  13          0.26          6.92         5.74 o                         
  -4   3  13         78.40        108.86        12.75 o                         
  -3   3  13         59.86         74.29        11.32 o                         
  -2   3  13         87.90         79.69        11.09 o                         
  -1   3  13          4.63         -0.07         9.87 o                         
   0   3  13          2.99         -6.81         6.81 o                         
   1   3  13         67.22         62.06         8.46 o                         
   2   3  13         44.67         70.42        12.36 o                         
  -6   4  13          0.08          1.18         5.63 o                         
  -5   4  13         17.70         21.07        10.83 o                         
  -4   4  13         29.18         22.76        11.02 o                         
  -3   4  13          0.11         -7.15        10.13 o                         
  -2   4  13          8.47          7.00         9.60 o                         
  -1   4  13         53.25         46.68        10.94 o                         
   0   4  13         33.95         48.87        14.50 o                         
   1   4  13         48.87         76.44        12.66 o                         
  -6   5  13          3.47         -7.32         7.32 o                         
  -5   5  13          2.07          5.35        10.55 o                         
  -4   5  13          0.96         -0.20        10.40 o                         
  -3   5  13          0.01         23.44        10.34 o                         
  -2   5  13         12.52         22.85        10.18 o                         
  -1   5  13         33.40         34.54         7.53 o                         
   0   5  13         22.55         24.07        11.53 o                         
  -3   6  13          3.92         -2.91        10.85 o                         
  -2   6  13         12.87         42.00        11.02 o                         
  -1   6  13          8.75         11.85        10.87 o                         
  -2  -9  14         22.89         -2.54        11.57 o                         
  -1  -9  14         17.86         27.61        12.14 o                         
   0  -9  14          0.45         10.20         9.82 o                         
   1  -9  14          0.01         -2.21        10.69 o                         
   2  -9  14          2.09          3.54        10.70 o                         
   3  -9  14          8.50         15.38        11.18 o                         
  -3  -8  14         15.00          7.70         7.96 o                         
  -2  -8  14         32.68         13.04        14.39 o                         
  -1  -8  14          7.69          8.13         7.03 o                         
   0  -8  14          0.63          9.97        10.17 o                         
   1  -8  14          8.95         10.31        10.36 o                         
   2  -8  14         26.52         28.43        10.72 o                         
   3  -8  14          3.74         -0.53        11.78 o                         
   4  -8  14          2.43          1.27        12.40 o                         
   5  -8  14          2.19          7.33        12.36 o                         
  -3  -7  14         16.47         19.11         6.91 o                         
  -2  -7  14          5.37         -1.35        12.22 o                         
  -1  -7  14         66.27         81.55        14.00 o                         
   0  -7  14         28.92         28.07        10.03 o                         
   1  -7  14         59.40         74.23        11.51 o                         
   2  -7  14          2.24          6.09        10.57 o                         
   3  -7  14         13.07         18.89        10.78 o                         
   4  -7  14          9.81          8.07         7.86 o                         
   5  -7  14          3.89          3.28         9.14 o                         
  -4  -6  14         16.95         21.03        11.10 o                         
  -3  -6  14          3.25         14.42        12.74 o                         
  -2  -6  14         51.36         42.97         7.48 o                         
  -1  -6  14        103.22        104.88        11.18 o                         
   0  -6  14         15.01         12.88         9.50 o                         
   1  -6  14         27.41         39.09        10.80 o                         
   2  -6  14          3.15         19.46        10.75 o                         
   3  -6  14         46.12         54.03        12.28 o                         
   4  -6  14         16.04          6.52        11.45 o                         
   5  -6  14          0.90         -2.45         8.06 o                         
  -4  -5  14          2.91        -10.89        10.89 o                         
  -3  -5  14         39.13         27.46         7.46 o                         
  -2  -5  14        166.15        171.17        10.00 o                         
  -1  -5  14         38.59         48.39         7.14 o                         
   0  -5  14         13.19          7.32         7.03 o                         
   1  -5  14         57.38         68.25         8.07 o                         
   2  -5  14         94.06         96.36        11.26 o                         
   3  -5  14         20.61         18.93         7.49 o                         
   4  -5  14          0.18         -2.43         6.98 o                         
   5  -5  14          7.56         35.77        11.24 o                         
  -5  -4  14          9.30         23.25        11.25 o                         
  -4  -4  14         25.56         12.38        10.64 o                         
  -3  -4  14        152.49        175.73         8.54 o                         
  -2  -4  14          4.66          3.36         6.66 o                         
  -1  -4  14         94.63         89.13         7.61 o                         
   0  -4  14          4.58          2.69         7.24 o                         
   1  -4  14        313.79        310.75        22.74 o                         
   2  -4  14         61.55         64.73         9.87 o                         
   3  -4  14          0.62          2.28         6.86 o                         
   4  -4  14         13.15         13.05        10.19 o                         
   5  -4  14          7.40          2.92        11.07 o                         
  -6  -3  14         12.89         22.79        11.21 o                         
  -5  -3  14         18.29         -4.14        10.32 o                         
  -4  -3  14         39.11         27.10         9.82 o                         
  -3  -3  14         28.75         30.20         5.68 o                         
  -2  -3  14         30.75         28.18         6.84 o                         
  -1  -3  14        172.48        151.62         8.36 o                         
   0  -3  14         26.50         28.05         7.16 o                         
   1  -3  14         62.48         57.41         7.56 o                         
   2  -3  14         39.22         43.79         7.87 o                         
   3  -3  14        127.17        148.35        12.16 o                         
   4  -3  14         33.46         31.63        10.73 o                         
   5  -3  14          3.69        -10.55        11.11 o                         
  -6  -2  14          6.80        -10.29        10.29 o                         
  -5  -2  14         24.42         19.60         9.68 o                         
  -4  -2  14          1.36          9.77         6.55 o                         
  -3  -2  14        114.19        107.05        11.06 o                         
  -2  -2  14        195.32        194.12        15.46 o                         
  -1  -2  14        130.50        117.50         8.93 o                         
   0  -2  14        132.24        119.89        19.45 o                         
   1  -2  14        134.44        151.19        25.39 o                         
   2  -2  14        161.82        172.59        23.71 o                         
   3  -2  14          9.24         22.34        10.44 o                         
   4  -2  14          3.31          2.69        10.63 o                         
   5  -2  14          1.99         -7.80        11.12 o                         
  -6  -1  14          0.74          5.15         9.47 o                         
  -5  -1  14          0.15          4.86         6.70 o                         
  -4  -1  14         35.57         36.58         6.65 o                         
  -3  -1  14        130.76        132.92        11.57 o                         
  -2  -1  14         50.31         40.92        10.82 o                         
  -1  -1  14          4.44          5.25         6.45 o                         
   0  -1  14        168.47        149.67        18.66 o                         
   1  -1  14        148.32        135.18        15.19 o                         
   2  -1  14         47.11         41.26         8.08 o                         
   3  -1  14          2.57          1.20        14.94 o                         
   4  -1  14         11.83         24.24         9.04 o                         
  -6   0  14         11.93         11.41         6.72 o                         
  -5   0  14         25.83         25.50         6.80 o                         
  -4   0  14         89.20         99.62        11.45 o                         
  -3   0  14         63.21         58.28        11.18 o                         
  -2   0  14         42.11         31.41        11.04 o                         
  -1   0  14        153.67        144.30        14.02 o                         
   0   0  14        215.53        183.37        14.87 o                         
   1   0  14         28.50         33.00         7.50 o                         
   2   0  14          3.44         -2.00         7.58 o                         
   3   0  14         20.99         32.94         8.93 o                         
   4   0  14         35.18         28.39        15.12 o                         
  -6   1  14         42.20         41.95         6.57 o                         
  -5   1  14         19.79          7.87         6.64 o                         
  -4   1  14          0.63         10.11        10.30 o                         
  -3   1  14         25.92         47.94        10.88 o                         
  -2   1  14        165.96        138.30        13.02 o                         
  -1   1  14         40.17         22.76        11.51 o                         
   0   1  14         21.25         21.92        11.95 o                         
   1   1  14         13.86         21.12         7.32 o                         
   2   1  14         49.36         42.79         8.14 o                         
   3   1  14         50.62         46.33         9.07 o                         
  -6   2  14          1.53          5.97         5.49 o                         
  -5   2  14          5.64         -1.21         9.32 o                         
  -4   2  14         16.75         21.39        10.69 o                         
  -3   2  14         88.58         66.90        11.62 o                         
  -2   2  14         48.35         53.26        10.69 o                         
  -1   2  14          4.31          2.83        10.41 o                         
   0   2  14         21.58         36.84        11.45 o                         
   1   2  14         79.59         75.40         8.30 o                         
   2   2  14         35.68         44.26        18.16 o                         
  -6   3  14          0.00         26.82         6.49 o                         
  -5   3  14          8.37         26.59        11.51 o                         
  -4   3  14          2.18         21.67        11.14 o                         
  -3   3  14         12.15         21.30        10.75 o                         
  -2   3  14          2.22         13.99        10.27 o                         
  -1   3  14         31.46         20.70        10.70 o                         
   0   3  14         85.62         91.98         9.63 o                         
   1   3  14         39.10         37.45         7.93 o                         
  -6   4  14          0.96         10.37         6.78 o                         
  -4   4  14          4.95         -4.07        10.98 o                         
  -3   4  14          0.57          6.65        10.30 o                         
  -2   4  14          9.80         15.61        10.80 o                         
  -1   4  14         60.10         46.18        11.43 o                         
   0   4  14          1.77         -2.89         7.15 o                         
   1   4  14          3.94         -9.89         9.89 o                         
  -3   5  14          3.49         19.30        10.57 o                         
  -2   5  14         34.72         28.58        10.98 o                         
  -1   5  14          2.97         18.33        10.51 o                         
  -2  -8  15          0.43         -4.60        10.72 o                         
  -1  -8  15          7.07         20.38         9.70 o                         
   0  -8  15         35.46         55.63        10.25 o                         
   1  -8  15          2.55         -3.87        11.16 o                         
   2  -8  15          0.03        -10.74        10.74 o                         
   3  -8  15          8.42        -10.29        11.65 o                         
  -3  -7  15          0.20         -8.75         8.75 o                         
  -2  -7  15         39.64         37.72        17.48 o                         
  -1  -7  15         10.75         23.08         9.95 o                         
   0  -7  15         13.67         12.82         9.69 o                         
   1  -7  15          1.08          3.56        10.31 o                         
   2  -7  15          8.23          2.80        10.40 o                         
   3  -7  15         17.13          3.11        11.24 o                         
   4  -7  15          4.10         16.33        11.36 o                         
  -3  -6  15         33.63         26.60         7.91 o                         
  -2  -6  15         49.56         50.69        11.34 o                         
  -1  -6  15          6.20         14.84         9.74 o                         
   0  -6  15          0.04         11.06         9.87 o                         
   1  -6  15         53.09         50.66        10.83 o                         
   2  -6  15         25.67         14.96        10.24 o                         
   3  -6  15         10.20         11.24        10.69 o                         
   4  -6  15          0.26          5.07        10.29 o                         
   5  -6  15          3.85          0.55        12.45 o                         
  -4  -5  15         33.01         40.28        11.33 o                         
  -3  -5  15         13.22         13.89        14.26 o                         
  -2  -5  15          5.61         14.81         9.08 o                         
  -1  -5  15         11.02         17.90         6.80 o                         
   0  -5  15         46.37         59.96        17.73 o                         
   1  -5  15         91.91         90.24        15.21 o                         
   2  -5  15          7.13          5.54        10.05 o                         
   3  -5  15         12.72         26.13        10.91 o                         
   4  -5  15         10.35         25.68        12.62 o                         
   5  -5  15          5.64         16.22        10.96 o                         
  -4  -4  15         28.84         25.36        10.18 o                         
  -3  -4  15         12.26         10.48        11.31 o                         
  -2  -4  15         49.92         45.64         7.01 o                         
  -1  -4  15        124.02        114.47         8.16 o                         
   0  -4  15         79.52         67.77         8.00 o                         
   1  -4  15         13.86         12.59         8.67 o                         
   2  -4  15         20.75         16.18         8.02 o                         
   3  -4  15         41.33         46.49        10.53 o                         
   4  -4  15         10.07         -5.12         9.99 o                         
  -5  -3  15         12.35          5.88        10.51 o                         
  -4  -3  15          4.00         11.62         9.84 o                         
  -3  -3  15         61.63         51.23        10.57 o                         
  -2  -3  15        157.29        162.45         8.62 o                         
  -1  -3  15        111.72        102.56        14.67 o                         
   0  -3  15         21.69         17.82         9.57 o                         
   1  -3  15         58.19         66.20         8.98 o                         
   2  -3  15         28.59         30.01         9.87 o                         
   3  -3  15         26.56         -2.48         9.92 o                         
   4  -3  15          0.29        -10.46        10.46 o                         
  -6  -2  15          3.71         -2.39         9.73 o                         
  -5  -2  15          3.66         15.87         9.49 o                         
  -4  -2  15         28.54         37.10         8.07 o                         
  -3  -2  15        148.57        166.61        12.63 o                         
  -2  -2  15          1.90         -4.61         6.99 o                         
  -1  -2  15         64.73         57.39         7.53 o                         
   0  -2  15         10.21         -4.18         6.48 o                         
   1  -2  15        195.33        204.37        11.76 o                         
   2  -2  15         68.44         50.04        14.36 o                         
   3  -2  15          0.88          9.91         8.20 o                         
   4  -2  15          7.35          5.53        23.17 o                         
  -6  -1  15          3.42         -1.73         9.52 o                         
  -5  -1  15         26.22         23.57         6.98 o                         
  -4  -1  15         54.98         57.74        11.30 o                         
  -3  -1  15          7.08         12.13         9.71 o                         
  -2  -1  15         35.80         22.09        10.97 o                         
  -1  -1  15         70.06         57.58         7.35 o                         
   0  -1  15         89.92         81.37         7.31 o                         
   1  -1  15          5.99          4.83        12.87 o                         
   2  -1  15         10.48         24.69        11.81 o                         
   3  -1  15         48.46         65.35        13.84 o                         
   4  -1  15         18.36         14.35         9.06 o                         
  -5   0  15          4.87          7.51        10.48 o                         
  -4   0  15          0.37         11.62        10.39 o                         
  -3   0  15         70.50         61.10        12.11 o                         
  -2   0  15         79.62         89.58        11.75 o                         
  -1   0  15         49.75         56.97        12.52 o                         
   0   0  15         35.45         36.24        12.60 o                         
   1   0  15         32.88         34.77        13.34 o                         
   2   0  15         50.53         53.90         8.29 o                         
   3   0  15         19.83         22.86        11.41 o                         
  -6   1  15         11.56          4.70        15.82 o                         
  -5   1  15          0.77          6.18         5.82 o                         
  -4   1  15         10.33         32.73        10.36 o                         
  -3   1  15         43.79         40.34        11.16 o                         
  -2   1  15         11.41         12.03        10.64 o                         
  -1   1  15          0.06         -7.95        10.59 o                         
   0   1  15         49.00         46.82        12.13 o                         
   1   1  15         59.50         40.19        13.43 o                         
   2   1  15         30.47         61.91        21.53 o                         
   3   1  15          1.79         -8.44         8.44 o                         
  -6   2  15          1.56          6.43         7.19 o                         
  -5   2  15         16.58        -11.27        11.27 o                         
  -4   2  15          6.19          0.74        10.88 o                         
  -3   2  15         19.04         14.85        10.17 o                         
  -2   2  15          4.18          7.53        10.60 o                         
  -1   2  15         26.73         32.85        11.49 o                         
   0   2  15         74.99         71.13        13.30 o                         
   1   2  15         13.30         -7.89         7.89 o                         
   2   2  15          0.53         -1.83         8.52 o                         
  -4   3  15          0.03         13.82        10.38 o                         
  -3   3  15          1.45          7.21        10.41 o                         
  -2   3  15         39.29         48.15        12.04 o                         
  -1   3  15         25.47         19.35        10.49 o                         
   0   3  15          7.20         16.84        11.26 o                         
   1   3  15          2.10         -8.25         8.25 o                         
  -2   4  15         23.81         31.18        10.86 o                         
  -1   4  15          2.73         -2.07        11.21 o                         
   0   4  15         13.86         15.41        10.56 o                         
  -2  -7  16          6.08         11.23         9.57 o                         
  -1  -7  16          6.02          0.98         9.80 o                         
   0  -7  16          6.25         53.14        10.50 o                         
   1  -7  16         26.74         42.77        11.09 o                         
   2  -7  16         13.27         32.13        11.63 o                         
   3  -7  16          4.53         22.79        11.80 o                         
  -3  -6  16         16.71          7.12         9.70 o                         
  -2  -6  16          3.08          6.03         8.87 o                         
  -1  -6  16          0.10         -3.42         9.60 o                         
   0  -6  16         68.42        113.17        11.49 o                         
   1  -6  16         24.39         31.31        15.17 o                         
   2  -6  16          0.06          5.75        10.56 o                         
   3  -6  16         10.27         10.61        11.10 o                         
   4  -6  16          2.62          8.28        11.07 o                         
  -3  -5  16          4.85         10.31         7.10 o                         
  -2  -5  16         25.41         14.06         9.74 o                         
  -1  -5  16         41.61         34.16         7.43 o                         
   0  -5  16         58.86         68.78        14.54 o                         
   1  -5  16          0.17          4.80         7.38 o                         
   2  -5  16         13.65          6.52         8.18 o                         
   3  -5  16         15.29         13.12        10.49 o                         
  -4  -4  16          7.29          2.98        10.67 o                         
  -3  -4  16         37.47         49.75        10.78 o                         
  -2  -4  16         42.06         42.59         7.33 o                         
  -1  -4  16         11.23          4.52         7.07 o                         
   0  -4  16         11.73          8.29         7.87 o                         
   1  -4  16         46.07         53.27        12.78 o                         
   2  -4  16         28.60         40.45         8.18 o                         
   4  -4  16          0.89        -10.44        10.44 o                         
  -4  -3  16         51.11         37.98        10.59 o                         
  -3  -3  16         10.36         18.22         9.75 o                         
  -2  -3  16          2.65          2.22         9.38 o                         
  -1  -3  16          1.81         -6.35         7.10 o                         
   0  -3  16        117.13         97.06        21.57 o                         
   1  -3  16         55.39         74.53        17.04 o                         
   2  -3  16          6.94          6.12        14.40 o                         
   3  -3  16          3.52         16.91        13.82 o                         
   4  -3  16          7.48          5.62        10.64 o                         
  -5  -2  16         22.16         14.15         9.62 o                         
  -4  -2  16         20.60         35.60         9.91 o                         
  -3  -2  16          0.46          7.18        10.14 o                         
  -2  -2  16         14.72         14.56         8.57 o                         
  -1  -2  16        143.44        147.49         8.63 o                         
   0  -2  16         16.66         16.85        12.70 o                         
   1  -2  16          2.23         32.11        13.20 o                         
   2  -2  16          5.66          8.45        13.35 o                         
   3  -2  16         26.78         23.83         8.41 o                         
  -5  -1  16          2.62          3.97         9.62 o                         
  -4  -1  16          1.41          6.02        10.16 o                         
  -3  -1  16         35.81         37.14        10.78 o                         
  -2  -1  16         46.21         39.68        11.70 o                         
  -1  -1  16         91.26         86.92         9.69 o                         
   0  -1  16          4.91        -12.45        12.45 o                         
   1  -1  16          9.56         -6.54        12.49 o                         
   2  -1  16         22.01         33.65        14.82 o                         
   3  -1  16         25.01         20.17        11.56 o                         
  -5   0  16          0.35          0.94        11.07 o                         
  -4   0  16          7.74          9.72        10.16 o                         
  -3   0  16         46.35         52.94        11.23 o                         
  -2   0  16          7.28         -1.79        10.98 o                         
  -1   0  16         16.85         24.56        11.88 o                         
   0   0  16         13.13         23.20        12.78 o                         
   1   0  16         64.46         61.61        14.67 o                         
   2   0  16         47.09         28.53        13.52 o                         
  -5   1  16          7.12          9.39        11.16 o                         
  -4   1  16         28.95         33.57        11.05 o                         
  -3   1  16          6.26         13.95        10.80 o                         
  -2   1  16          1.98         -3.48        10.60 o                         
  -1   1  16         30.01         22.28        10.98 o                         
   0   1  16         46.72         34.54        13.19 o                         
   1   1  16          5.16         12.72        12.79 o                         
   2   1  16          3.42          3.87         9.75 o                         
  -4   2  16          2.96         11.63        10.82 o                         
  -3   2  16          9.46          9.18        10.36 o                         
  -2   2  16         45.43         45.32        11.71 o                         
  -1   2  16         33.29         23.56        12.15 o                         
   0   2  16          4.39        -12.17        12.17 o                         
   2  -7  17          0.86          1.69        12.26 o                         
  -1  -6  17         25.73         28.97        10.04 o                         
   0  -6  17         23.37         40.51        10.65 o                         
   1  -6  17          1.44         -3.07         7.46 o                         
   2  -6  17         12.29         10.84         8.27 o                         
   3  -6  17         10.10         19.77        11.22 o                         
  -2  -5  17         15.30         15.20        10.03 o                         
  -1  -5  17          6.14         -7.58         7.58 o                         
   0  -5  17          9.81         10.79        14.22 o                         
   1  -5  17         13.14         27.31        12.43 o                         
   2  -5  17         13.70         16.39        13.43 o                         
   3  -5  17          6.50         -7.50        10.58 o                         
  -3  -4  17         15.79         15.48         9.73 o                         
  -2  -4  17          0.86          0.15         7.01 o                         
  -1  -4  17          7.82          6.45         9.32 o                         
   0  -4  17         41.28         31.85         7.87 o                         
   1  -4  17         27.52         43.66        12.38 o                         
   2  -4  17          0.19          5.70         7.78 o                         
  -3  -3  17          9.06         12.09        10.06 o                         
  -2  -3  17         23.34         20.47         7.37 o                         
  -1  -3  17         28.04         41.64         7.46 o                         
   0  -3  17         33.66         32.32        14.40 o                         
   1  -3  17          4.00          4.05         7.63 o                         
   2  -3  17          7.19         35.49        14.47 o                         
  -4  -2  17          6.97          7.64         9.60 o                         
  -3  -2  17          9.87         10.25        11.07 o                         
  -2  -2  17         26.37         26.83        11.22 o                         
  -1  -2  17         19.97          9.03         7.39 o                         
   0  -2  17          3.47         -4.89         6.83 o                         
   1  -2  17         17.48          9.91        13.51 o                         
   2  -2  17         39.60         38.53        15.10 o                         
  -5  -1  17          0.11          5.37        10.64 o                         
  -4  -1  17         32.96         50.06        11.48 o                         
  -3  -1  17          9.56         15.02        11.00 o                         
  -2  -1  17          5.20         14.67        11.10 o                         
  -1  -1  17          1.96         14.70        12.36 o                         
   0  -1  17         67.31         54.23        12.82 o                         
   1  -1  17         46.74         65.24        14.33 o                         
  -4   0  17         10.67         10.89        10.41 o                         
  -3   0  17          2.45         14.20        10.77 o                         
  -2   0  17          2.18          3.12        11.07 o                         
  -1   0  17         86.85         61.92        13.26 o                         
   0   0  17          5.77        -13.29        13.29 o                         
  -2   1  17         40.43         30.83        12.46 o                         
  -1   1  17         22.49         35.78        11.94 o                         
   1  -6  18          9.31         -9.75        12.36 o                         
  -1  -5  18          8.51          9.34        10.58 o                         
   0  -5  18         12.37         42.15         7.92 o                         
   1  -5  18         11.31         14.51        11.22 o                         
   2  -5  18          0.14         22.95        10.09 o                         
  -2  -4  18         21.85         13.48         8.75 o                         
  -1  -4  18         17.54         12.29         7.64 o                         
   0  -4  18         11.70          6.35         7.46 o                         
   1  -4  18          0.40          5.28        11.74 o                         
  -3  -3  18          8.80         14.06        10.55 o                         
  -2  -3  18         27.37         16.42        14.19 o                         
  -1  -3  18          0.91          0.45        10.00 o                         
   0  -3  18          0.40         -7.02         7.16 o                         
  -3  -2  18         16.18         24.18        11.20 o                         
  -2  -2  18          5.14         10.72        10.78 o                         
  -1  -2  18         11.30         13.56         7.99 o                         
   0  -2  18         19.43         19.98        13.14 o                         
   0  -3  19         15.65          7.06         9.23 o                         
                                                                                
